# Supplementary material for: Characterization of Tau95 led to the identification of a four-subunit TFIIIC complex in trypanosomatid parasites
Source: Appl Microbiol Biotechnol. 2024 Jan 10;108(1):109. doi: 10.1007/s00253-023-12903-8 (PMC10781861; doi:10.1007/s00253-023-12903-8)
Supplement: Supplementary file 2 — Supplementary file2 (XLSX 6148 KB) [file 253_2023_12903_MOESM2_ESM.xlsx]

## Sheet: Table S1 information
Supplemental Table S1
Applied Microbiology and Biotechnology
Characterization of Tau95 led to the identification of a four-subunit TFIIIC complex in trypanosomatid parasites
Fabiola Mondragón-Rosas1, Luis E. Florencio-Martínez1, Gino S. Villa-Delavequia1, Rebeca G. Manning-Cela2, Julio C. Carrero3, Tomás Nepomuceno-Mejía1, Santiago Martínez-Calvillo1,*
Supplemental Table S1. Proteins that copurified with TbTau95-PTP (Tb rep 1 and Tb rep 2) and with LmTau95-PTP (Lm rep 1 and Lm rep 2). Proteins identified in control experiments
with wild-type T. brucei (Tb WT control) and wild-type L. major (Lm WT control) are also shown.

## Sheet: Tb rep 1
Checked	Protein FDR Confidence: Combined	Master	Accession	Description	Exp. q-value: Combined	Sum PEP Score	Coverage [%]	# Peptides	# PSMs	# Unique Peptides	# AAs	MW [kDa]	calc. pI	Score Sequest HT: Sequest HT	# Peptides (by Search Engine): Sequest HT	Biological Process	Cellular Component	Molecular Function	Pfam IDs	Entrez Gene ID	Ensembl Gene ID	Gene Symbol	Chromosome	Reactome Pathways	KEGG Pathways	WikiPathways	# Protein Pathway Groups	Found in Sample: [S6] F6: Sample	# Protein Groups	Modifications
FALSE	High	Master Protein	Tb927.10.980:mRNA-p1	transcript=Tb927.10.980:mRNA | gene=Tb927.10.980 | organism=Trypanosoma_brucei_brucei_TREU927 | gene_product=RNA polymerase III transcription factor (TF)IIIC subunit, putative | transcript_product=RNA polymerase III transcription factor (TF)IIIC subunit, putative | location=Tb927_10_v5.1:268283-270103(+) | protein_length=606 | sequence_SO=chromosome | SO=protein_coding_gene | is_pseudo=false	0	676.258	72	133	508	133	606	67.4	5.06	1486.56	133												0	High	1
	Checked	Confidence	Identifying Node	PSM Ambiguity	Annotated Sequence	Modifications	# Proteins	Master Protein Accessions	Protein Accessions	# Missed Cleavages	Charge	DeltaScore	DeltaCn	Rank	Search Engine Rank	m/z [Da]	MH+ [Da]	Theo. MH+ [Da]	DeltaM [ppm]	Deltam/z [Da]	Activation Type	MS Order	Isolation Interference [%]	Ion Inject Time [ms]	RT [min]	First Scan	Spectrum File	File ID	XCorr	# Protein Groups	Percolator q-Value	Percolator PEP
	FALSE	High	Sequest HT (A2)	Unambiguous	[R].QEGGNDTAGK.[G]		2	Tb927.10.980:mRNA-p1	Tb927.10.980:mRNA-p1; Tb11.v5.0760.1-p1	0	2	0.3316	0	1	1	488.721	976.434	976.433	0.98	0.00048	HCD (High Energy Collision Dissociation)	MS2	58.0409	35	2.855	2899	20211123_SC_TBtau95-1_high.raw	F6	1.9	1	0.006337	0.045
	FALSE	High	Sequest HT (A2)	Unambiguous	[R].QEGGNDTAGK.[G]		2	Tb927.10.980:mRNA-p1	Tb927.10.980:mRNA-p1; Tb11.v5.0760.1-p1	0	2	0.3307	0	1	1	488.72	976.433	976.433	0.06	3e-05	HCD (High Energy Collision Dissociation)	MS2	50.0755	35	3.136	3196	20211123_SC_TBtau95-1_high.raw	F6	2.54	1	0.0003974	0.002257
	FALSE	High	Sequest HT (A2)	Unambiguous	[R].QEGGNDTAGK.[G]		2	Tb927.10.980:mRNA-p1	Tb927.10.980:mRNA-p1; Tb11.v5.0760.1-p1	0	2	0.1403	0	1	1	488.72	976.434	976.433	0.52	0.00025	HCD (High Energy Collision Dissociation)	MS2	61.1984	35	3.3939	3476	20211123_SC_TBtau95-1_high.raw	F6	2.21	1	0.005938	0.03798
	FALSE	High	Sequest HT (A2)	Unambiguous	[R].QEGGNDTAGK.[G]		2	Tb927.10.980:mRNA-p1	Tb927.10.980:mRNA-p1; Tb11.v5.0760.1-p1	0	2	0.3891	0	1	1	488.721	976.434	976.433	0.97	0.00048	HCD (High Energy Collision Dissociation)	MS2	47.9517	34.964	3.6577	3786	20211123_SC_TBtau95-1_high.raw	F6	2.21	1	0.001868	0.007059
	FALSE	High	Sequest HT (A2)	Unambiguous	[R].QEGGNDTAGK.[G]		2	Tb927.10.980:mRNA-p1	Tb927.10.980:mRNA-p1; Tb11.v5.0760.1-p1	0	2	0.1989	0	1	1	488.72	976.433	976.433	0.05	3e-05	HCD (High Energy Collision Dissociation)	MS2	56.3556	31.606	3.9264	4012	20211123_SC_TBtau95-1_high.raw	F6	1.76	1	0.0002116	0.001672
	FALSE	High	Sequest HT (A2)	Unambiguous	[R].QEGGNDTAGK.[G]		2	Tb927.10.980:mRNA-p1	Tb927.10.980:mRNA-p1; Tb11.v5.0760.1-p1	0	2	0.2935	0	1	1	488.721	976.434	976.433	0.86	0.00042	HCD (High Energy Collision Dissociation)	MS2	66.5422	25.926	4.7241	4235	20211123_SC_TBtau95-1_high.raw	F6	2.01	1	0.001574	0.006326
	FALSE	High	Sequest HT (A2)	Unambiguous	[R].QEGGNDTAGK.[G]		2	Tb927.10.980:mRNA-p1	Tb927.10.980:mRNA-p1; Tb11.v5.0760.1-p1	0	2	0.3368	0	1	1	488.72	976.433	976.433	-0.07	-3e-05	HCD (High Energy Collision Dissociation)	MS2	64.9463	20.582	4.9806	4297	20211123_SC_TBtau95-1_high.raw	F6	1.93	1	0.001574	0.006587
	FALSE	High	Sequest HT (A2)	Unambiguous	[R].QEGGNDTAGK.[G]		2	Tb927.10.980:mRNA-p1	Tb927.10.980:mRNA-p1; Tb11.v5.0760.1-p1	0	2	0.4506	0	1	1	488.72	976.433	976.433	-0.3	-0.00015	HCD (High Energy Collision Dissociation)	MS2	52.3776	21.89	5.2374	4379	20211123_SC_TBtau95-1_high.raw	F6	2.53	1	0.001574	0.005852
	FALSE	High	Sequest HT (A2)	Unambiguous	[K].AERQEGGNDTAGKGEPK.[E]		2	Tb927.10.980:mRNA-p1	Tb927.10.980:mRNA-p1; Tb11.v5.0760.1-p1	2	4	0.0072	0	1	1	436.712	1743.83	1743.83	0.69	0.0003	HCD (High Energy Collision Dissociation)	MS2	13.443	5.462	5.4517	4504	20211123_SC_TBtau95-1_high.raw	F6	2.78	1	0.001052	0.003997
	FALSE	High	Sequest HT (A2)	Unambiguous	[K].AERQEGGNDTAGKGEPK.[E]		2	Tb927.10.980:mRNA-p1	Tb927.10.980:mRNA-p1; Tb11.v5.0760.1-p1	2	3	0.3973	0	1	1	581.947	1743.83	1743.83	1.16	0.00067	HCD (High Energy Collision Dissociation)	MS2	2.72934	11.826	5.4535	4507	20211123_SC_TBtau95-1_high.raw	F6	5.11	1	0.0002116	3.678e-06
	FALSE	High	Sequest HT (A2)	Unambiguous	[K].AERQEGGNDTAGKGEPK.[E]		2	Tb927.10.980:mRNA-p1	Tb927.10.980:mRNA-p1; Tb11.v5.0760.1-p1	2	2	0.4332	0	1	1	872.418	1743.83	1743.83	1.41	0.00123	HCD (High Energy Collision Dissociation)	MS2	0	35	5.4602	4517	20211123_SC_TBtau95-1_high.raw	F6	3.74	1	0.002405	0.009426
	FALSE	High	Sequest HT (A2)	Unambiguous	[A].ERQEGGNDTAGKGEPK.[E]		2	Tb927.10.980:mRNA-p1	Tb927.10.980:mRNA-p1; Tb11.v5.0760.1-p1	2	3	0.326	0	1	1	558.267	1672.79	1672.79	-1.05	-0.00059	HCD (High Energy Collision Dissociation)	MS2	18.2595	13.007	5.466	4526	20211123_SC_TBtau95-1_high.raw	F6	3.62	1	0.0002116	0.0003024
	FALSE	High	Sequest HT (A2)	Unambiguous	[R].QEGGNDTAGKGEPK.[E]		2	Tb927.10.980:mRNA-p1	Tb927.10.980:mRNA-p1; Tb11.v5.0760.1-p1	1	3	0.3966	0	1	1	463.22	1387.64	1387.64	-0.05	-2e-05	HCD (High Energy Collision Dissociation)	MS2	6.14727	11.065	5.4761	4539	20211123_SC_TBtau95-1_high.raw	F6	3.53	1	0.0002116	5.493e-05
	FALSE	High	Sequest HT (A2)	Unambiguous	[R].QEGGNDTAGKGEPK.[E]		2	Tb927.10.980:mRNA-p1	Tb927.10.980:mRNA-p1; Tb11.v5.0760.1-p1	1	2	0.5359	0	1	1	694.327	1387.65	1387.64	0.73	0.00051	HCD (High Energy Collision Dissociation)	MS2	15.4503	35	5.4819	4547	20211123_SC_TBtau95-1_high.raw	F6	4.46	1	0.0002116	2.363e-06
	FALSE	High	Sequest HT (A2)	Unambiguous	[Q].EGGNDTAGKGEPK.[E]		2	Tb927.10.980:mRNA-p1	Tb927.10.980:mRNA-p1; Tb11.v5.0760.1-p1	1	2	0.3731	0	1	1	630.297	1259.59	1259.59	0.31	0.00019	HCD (High Energy Collision Dissociation)	MS2	26.2754	35	5.4915	4561	20211123_SC_TBtau95-1_high.raw	F6	4.02	1	0.0002116	5.325e-06
	FALSE	High	Sequest HT (A2)	Unambiguous	[E].GGNDTAGKGEPK.[E]		2	Tb927.10.980:mRNA-p1	Tb927.10.980:mRNA-p1; Tb11.v5.0760.1-p1	1	2	0.3534	0	1	1	565.775	1130.54	1130.54	-0.53	-0.0003	HCD (High Energy Collision Dissociation)	MS2	4.56195	11.133	5.5011	4574	20211123_SC_TBtau95-1_high.raw	F6	3.48	1	0.0002116	1.18e-05
	FALSE	High	Sequest HT (A2)	Unambiguous	[G].GNDTAGKGEPK.[E]		2	Tb927.10.980:mRNA-p1	Tb927.10.980:mRNA-p1; Tb11.v5.0760.1-p1	1	2	0.3891	0	1	1	537.264	1073.52	1073.52	-0.46	-0.00025	HCD (High Energy Collision Dissociation)	MS2	22.6958	7.82	5.5092	4587	20211123_SC_TBtau95-1_high.raw	F6	2.75	1	0.005938	0.03706
	FALSE	High	Sequest HT (A2)	Unambiguous	[G].NDTAGKGEPK.[E]		2	Tb927.10.980:mRNA-p1	Tb927.10.980:mRNA-p1; Tb11.v5.0760.1-p1	1	2	0.2748	0	1	1	508.754	1016.5	1016.5	-0.09	-5e-05	HCD (High Energy Collision Dissociation)	MS2	0	12.132	5.5161	4597	20211123_SC_TBtau95-1_high.raw	F6	2.62	1	0.002405	0.00998
	FALSE	High	Sequest HT (A2)	Unambiguous	[R].QEGGNDTAGKGEPK.[E]		2	Tb927.10.980:mRNA-p1	Tb927.10.980:mRNA-p1; Tb11.v5.0760.1-p1	1	3	0.4112	0	1	1	463.22	1387.64	1387.64	-0.46	-0.00021	HCD (High Energy Collision Dissociation)	MS2	16.5675	14.421	6.6129	5257	20211123_SC_TBtau95-1_high.raw	F6	3.21	1	0.002448	0.0133
	FALSE	High	Sequest HT (A2)	Unambiguous	[R].LEGTADGNR.[S]		2	Tb927.10.980:mRNA-p1	Tb927.10.980:mRNA-p1; Tb11.v5.0760.1-p1	0	2	0.3429	0	1	1	466.726	932.444	932.443	0.85	0.0004	HCD (High Energy Collision Dissociation)	MS2	0.205303	0.132	7.8522	5972	20211123_SC_TBtau95-1_high.raw	F6	2.45	1	0.0002116	0.001219
	FALSE	High	Sequest HT (A2)	Unambiguous	[R].LEGTADGNR.[S]		2	Tb927.10.980:mRNA-p1	Tb927.10.980:mRNA-p1; Tb11.v5.0760.1-p1	0	2	0.2982	0	1	1	466.725	932.442	932.443	-0.85	-0.0004	HCD (High Energy Collision Dissociation)	MS2	2.83491	3.879	8.1056	6092	20211123_SC_TBtau95-1_high.raw	F6	2.28	1	0.001052	0.004024
	FALSE	High	Sequest HT (A2)	Unambiguous	[R].LEGTADGNR.[S]		2	Tb927.10.980:mRNA-p1	Tb927.10.980:mRNA-p1; Tb11.v5.0760.1-p1	0	2	0.2843	0	1	1	466.725	932.443	932.443	-0.06	-3e-05	HCD (High Energy Collision Dissociation)	MS2	19.9688	8.122	8.358	6226	20211123_SC_TBtau95-1_high.raw	F6	2.04	1	0.0002116	0.001319
	FALSE	High	Sequest HT (A2)	Unambiguous	[R].RSGQENDQVGESAGER.[S]		1	Tb927.10.980:mRNA-p1	Tb927.10.980:mRNA-p1	1	3	0.4007	0	1	1	573.595	1718.77	1718.77	0.56	0.00032	HCD (High Energy Collision Dissociation)	MS2	33.7352	35	8.4509	6292	20211123_SC_TBtau95-1_high.raw	F6	3.02	1	0.001052	0.003933
	FALSE	High	Sequest HT (A2)	Unambiguous	[R].RSGQENDQVGESAGER.[S]		1	Tb927.10.980:mRNA-p1	Tb927.10.980:mRNA-p1	1	3	0.4088	0	1	1	573.595	1718.77	1718.77	0.24	0.00014	HCD (High Energy Collision Dissociation)	MS2	29.6306	23.765	8.7035	6450	20211123_SC_TBtau95-1_high.raw	F6	2.74	1	0.004373	0.02232
	FALSE	High	Sequest HT (A2)	Unambiguous	[R].LEGTADGNR.[S]		2	Tb927.10.980:mRNA-p1	Tb927.10.980:mRNA-p1; Tb11.v5.0760.1-p1	0	2	0.1324	0	1	1	466.725	932.444	932.443	0.33	0.00015	HCD (High Energy Collision Dissociation)	MS2	56.7128	14.024	8.7769	6505	20211123_SC_TBtau95-1_high.raw	F6	2.19	1	0.004579	0.02415
	FALSE	High	Sequest HT (A2)	Unambiguous	[R].LEGTADGNR.[S]		2	Tb927.10.980:mRNA-p1	Tb927.10.980:mRNA-p1; Tb11.v5.0760.1-p1	0	2	0.2557	0	1	1	466.725	932.443	932.443	-0.59	-0.00027	HCD (High Energy Collision Dissociation)	MS2	45.8872	27.98	9.048	6657	20211123_SC_TBtau95-1_high.raw	F6	2.19	1	0.008951	0.07209
	FALSE	High	Sequest HT (A2)	Unambiguous	[R].RSGQENDQVGESAGER.[S]		1	Tb927.10.980:mRNA-p1	Tb927.10.980:mRNA-p1	1	3	0.3154	0	1	1	573.594	1718.77	1718.77	-0.29	-0.00017	HCD (High Energy Collision Dissociation)	MS2	19.4388	35	9.1139	6707	20211123_SC_TBtau95-1_high.raw	F6	2.79	1	0.008951	0.07311
	FALSE	High	Sequest HT (A2)	Unambiguous	[R].RSGQENDQVGESAGER.[S]		1	Tb927.10.980:mRNA-p1	Tb927.10.980:mRNA-p1	1	2	0.4251	0	1	1	859.888	1718.77	1718.77	-0.32	-0.00028	HCD (High Energy Collision Dissociation)	MS2	54.6979	35	9.1629	6737	20211123_SC_TBtau95-1_high.raw	F6	3.34	1	0.006603	0.05086
	FALSE	High	Sequest HT (A2)	Unambiguous	[N].DQVGESAGER.[S]		1	Tb927.10.980:mRNA-p1	Tb927.10.980:mRNA-p1	0	2	0.236	0	1	1	524.239	1047.47	1047.47	0.56	0.0003	HCD (High Energy Collision Dissociation)	MS2	30.2099	32.112	9.3945	6902	20211123_SC_TBtau95-1_high.raw	F6	1.61	1	0.004781	0.02558
	FALSE	High	Sequest HT (A2)	Unambiguous	[R].LEGTADGNR.[S]		2	Tb927.10.980:mRNA-p1	Tb927.10.980:mRNA-p1; Tb11.v5.0760.1-p1	0	2	0.0582	0	1	1	466.725	932.443	932.443	-0.14	-6e-05	HCD (High Energy Collision Dissociation)	MS2	34.3132	22.693	9.616	7042	20211123_SC_TBtau95-1_high.raw	F6	1.89	1	0.004028	0.01914
	FALSE	High	Sequest HT (A2)	Unambiguous	[R].QEGGNDTAGKGEPK.[E]		2	Tb927.10.980:mRNA-p1	Tb927.10.980:mRNA-p1; Tb11.v5.0760.1-p1	1	3	0.1624	0	1	1	463.22	1387.64	1387.64	0.09	4e-05	HCD (High Energy Collision Dissociation)	MS2	46.6043	25.274	9.7336	7141	20211123_SC_TBtau95-1_high.raw	F6	1.97	1	0.002405	0.009433
	FALSE	High	Sequest HT (A2)	Unambiguous	[R].RSGQENDQVGESAGER.[S]		1	Tb927.10.980:mRNA-p1	Tb927.10.980:mRNA-p1	1	3	0.2672	0	1	1	573.594	1718.77	1718.77	-0.09	-5e-05	HCD (High Energy Collision Dissociation)	MS2	16.9291	20.28	9.7525	7155	20211123_SC_TBtau95-1_high.raw	F6	2.62	1	0.0002116	0.001733
	FALSE	High	Sequest HT (A2)	Unambiguous	[R].LEGTADGNR.[S]		2	Tb927.10.980:mRNA-p1	Tb927.10.980:mRNA-p1; Tb11.v5.0760.1-p1	0	2	0.0979	0	1	1	466.725	932.443	932.443	-0.14	-7e-05	HCD (High Energy Collision Dissociation)	MS2	22.7809	23.39	9.8697	7235	20211123_SC_TBtau95-1_high.raw	F6	1.94	1	0.00516	0.02834
	FALSE	High	Sequest HT (A2)	Unambiguous	[R].RSGQENDQVGESAGER.[S]		1	Tb927.10.980:mRNA-p1	Tb927.10.980:mRNA-p1	1	3	0.1636	0	1	1	573.594	1718.77	1718.77	-0.1	-6e-05	HCD (High Energy Collision Dissociation)	MS2	41.6359	32.222	10.0981	7388	20211123_SC_TBtau95-1_high.raw	F6	2.69	1	0.0003974	0.002584
	FALSE	High	Sequest HT (A2)	Unambiguous	[R].LEGTADGNR.[S]		2	Tb927.10.980:mRNA-p1	Tb927.10.980:mRNA-p1; Tb11.v5.0760.1-p1	0	2	0.2212	0	1	1	466.725	932.443	932.443	0.24	0.00011	HCD (High Energy Collision Dissociation)	MS2	37.5532	20.752	10.1249	7402	20211123_SC_TBtau95-1_high.raw	F6	2.17	1	0.003019	0.0154
	FALSE	High	Sequest HT (A2)	Unambiguous	[R].SGQENDQVGESAGER.[S]		1	Tb927.10.980:mRNA-p1	Tb927.10.980:mRNA-p1	0	2	0.3873	0	1	1	781.839	1562.67	1562.67	2.05	0.0016	HCD (High Energy Collision Dissociation)	MS2	0	35	10.6253	7711	20211123_SC_TBtau95-1_high.raw	F6	2.04	1	0.008276	0.06362
	FALSE	High	Sequest HT (A2)	Unambiguous	[R].LEGTADGNR.[S]		2	Tb927.10.980:mRNA-p1	Tb927.10.980:mRNA-p1; Tb11.v5.0760.1-p1	0	2	0.2086	0	1	1	466.725	932.443	932.443	-0.29	-0.00014	HCD (High Energy Collision Dissociation)	MS2	33.6158	22.028	10.6492	7722	20211123_SC_TBtau95-1_high.raw	F6	1.87	1	0.0002116	0.001559
	FALSE	High	Sequest HT (A2)	Unambiguous	[K].ETYVDGGTDHK.[Q]		2	Tb927.10.980:mRNA-p1	Tb927.10.980:mRNA-p1; Tb11.v5.0760.1-p1	0	2	0.4566	0	1	1	611.273	1221.54	1221.54	0.1	6e-05	HCD (High Energy Collision Dissociation)	MS2	2.62995	12.739	10.6935	7743	20211123_SC_TBtau95-1_high.raw	F6	1.73	1	0.006695	0.0518
	FALSE	High	Sequest HT (A2)	Unambiguous	[K].ETYVDGGTDHK.[Q]		2	Tb927.10.980:mRNA-p1	Tb927.10.980:mRNA-p1; Tb11.v5.0760.1-p1	0	3	0.4846	0	1	1	407.851	1221.54	1221.54	1.26	0.00051	HCD (High Energy Collision Dissociation)	MS2	0.398536	0.242	10.8527	7853	20211123_SC_TBtau95-1_high.raw	F6	2.27	1	0.00213	0.007831
	FALSE	High	Sequest HT (A2)	Unambiguous	[R].SGQENDQVGESAGER.[S]		1	Tb927.10.980:mRNA-p1	Tb927.10.980:mRNA-p1	0	2	0.4167	0	1	1	781.837	1562.67	1562.67	-0.77	-0.0006	HCD (High Energy Collision Dissociation)	MS2	0	27.238	10.8791	7874	20211123_SC_TBtau95-1_high.raw	F6	2.52	1	0.002448	0.01292
	FALSE	High	Sequest HT (A2)	Unambiguous	[R].LEGTADGNR.[S]		2	Tb927.10.980:mRNA-p1	Tb927.10.980:mRNA-p1; Tb11.v5.0760.1-p1	0	2	0.2019	0	1	1	466.725	932.443	932.443	-0.69	-0.00032	HCD (High Energy Collision Dissociation)	MS2	17.2401	35	10.9041	7887	20211123_SC_TBtau95-1_high.raw	F6	2.13	1	0.0002116	0.001872
	FALSE	High	Sequest HT (A2)	Unambiguous	[T].YVDGGTDHK.[Q]		2	Tb927.10.980:mRNA-p1	Tb927.10.980:mRNA-p1; Tb11.v5.0760.1-p1	0	2	0.4969	0	1	1	496.228	991.448	991.448	-0.02	-1e-05	HCD (High Energy Collision Dissociation)	MS2	0.48467	3.473	10.9156	7893	20211123_SC_TBtau95-1_high.raw	F6	1.63	1	0.0002116	0.001143
	FALSE	High	Sequest HT (A2)	Unambiguous	[K].ETYVDGGTDHK.[Q]		2	Tb927.10.980:mRNA-p1	Tb927.10.980:mRNA-p1; Tb11.v5.0760.1-p1	0	2	0.5351	0	1	1	611.273	1221.54	1221.54	-0.21	-0.00013	HCD (High Energy Collision Dissociation)	MS2	0	2.717	10.9477	7912	20211123_SC_TBtau95-1_high.raw	F6	2.28	1	0.0002116	3.984e-05
	FALSE	High	Sequest HT (A2)	Unambiguous	[R].SGQENDQVGESAGER.[S]		1	Tb927.10.980:mRNA-p1	Tb927.10.980:mRNA-p1	0	2	0.5137	0	1	1	781.838	1562.67	1562.67	0.87	0.00068	HCD (High Energy Collision Dissociation)	MS2	45.4471	19.203	10.9743	7929	20211123_SC_TBtau95-1_high.raw	F6	3.29	1	0.0002116	6.683e-05
	FALSE	High	Sequest HT (A2)	Unambiguous	[R].SGQENDQVGESAGER.[S]		1	Tb927.10.980:mRNA-p1	Tb927.10.980:mRNA-p1	0	2	0.4089	0	1	1	781.838	1562.67	1562.67	0.48	0.00037	HCD (High Energy Collision Dissociation)	MS2	61.6974	35	11.0927	8030	20211123_SC_TBtau95-1_high.raw	F6	2.69	1	0.0009542	0.003023
	FALSE	High	Sequest HT (A2)	Unambiguous	[R].SGQENDQVGESAGER.[S]		1	Tb927.10.980:mRNA-p1	Tb927.10.980:mRNA-p1	0	2	0.3915	0	1	1	781.837	1562.67	1562.67	-0.93	-0.00073	HCD (High Energy Collision Dissociation)	MS2	50.5258	35	11.1535	8066	20211123_SC_TBtau95-1_high.raw	F6	2.12	1	0.006006	0.04145
	FALSE	High	Sequest HT (A2)	Unambiguous	[K].ETYVDGGTDHK.[Q]		2	Tb927.10.980:mRNA-p1	Tb927.10.980:mRNA-p1; Tb11.v5.0760.1-p1	0	3	0.2121	0	1	1	407.851	1221.54	1221.54	0.12	5e-05	HCD (High Energy Collision Dissociation)	MS2	55.8439	13.436	11.4468	8241	20211123_SC_TBtau95-1_high.raw	F6	1.65	1	0.004579	0.0245
	FALSE	High	Sequest HT (A2)	Unambiguous	[G].QENDQVGESAGER.[S]		1	Tb927.10.980:mRNA-p1	Tb927.10.980:mRNA-p1	0	2	0.4259	0	1	1	709.81	1418.61	1418.61	-1.11	-0.00079	HCD (High Energy Collision Dissociation)	MS2	0	35	11.4809	8259	20211123_SC_TBtau95-1_high.raw	F6	2.63	1	0.003019	0.0156
	FALSE	High	Sequest HT (A2)	Unambiguous	[R].SGQENDQVGESAGER.[S]		1	Tb927.10.980:mRNA-p1	Tb927.10.980:mRNA-p1	0	2	0.3835	0	1	1	781.837	1562.67	1562.67	-0.55	-0.00043	HCD (High Energy Collision Dissociation)	MS2	14.6715	30.455	11.5071	8275	20211123_SC_TBtau95-1_high.raw	F6	2.79	1	0.0002116	0.001543
	FALSE	High	Sequest HT (A2)	Unambiguous	[R].SGQENDQVGESAGER.[S]		1	Tb927.10.980:mRNA-p1	Tb927.10.980:mRNA-p1	0	2	0.4606	0	1	1	781.838	1562.67	1562.67	0.77	0.0006	HCD (High Energy Collision Dissociation)	MS2	18.4965	34.65	11.7727	8439	20211123_SC_TBtau95-1_high.raw	F6	2.41	1	0.002405	0.009851
	FALSE	High	Sequest HT (A2)	Unambiguous	[S].GQENDQVGESAGER.[S]		1	Tb927.10.980:mRNA-p1	Tb927.10.980:mRNA-p1	0	2	0.4253	0	1	1	738.323	1475.64	1475.64	1.5	0.00111	HCD (High Energy Collision Dissociation)	MS2	14.554	35	11.8799	8524	20211123_SC_TBtau95-1_high.raw	F6	3.08	1	0.0002116	0.0001018
	FALSE	High	Sequest HT (A2)	Unambiguous	[G].QENDQVGESAGER.[S]		1	Tb927.10.980:mRNA-p1	Tb927.10.980:mRNA-p1	0	2	0.4833	0	1	1	709.811	1418.61	1418.61	0.08	6e-05	HCD (High Energy Collision Dissociation)	MS2	19.5472	35	11.9519	8588	20211123_SC_TBtau95-1_high.raw	F6	3.89	1	0.0002116	1.629e-05
	FALSE	High	Sequest HT (A2)	Unambiguous	[R].SGQENDQVGESAGER.[S]		1	Tb927.10.980:mRNA-p1	Tb927.10.980:mRNA-p1	0	2	0.5108	0	1	1	781.839	1562.67	1562.67	2.48	0.00194	HCD (High Energy Collision Dissociation)	MS2	0.0529571	0.289	12.0287	8649	20211123_SC_TBtau95-1_high.raw	F6	3.7	1	0.0002116	0.00015
	FALSE	High	Sequest HT (A2)	Unambiguous	[K].ETYVDGGTDHK.[Q]		2	Tb927.10.980:mRNA-p1	Tb927.10.980:mRNA-p1; Tb11.v5.0760.1-p1	0	2	0.1126	0	1	1	611.273	1221.54	1221.54	0.66	0.0004	HCD (High Energy Collision Dissociation)	MS2	5.81215	33.362	12.0847	8692	20211123_SC_TBtau95-1_high.raw	F6	1.51	1	0.006337	0.04686
	FALSE	High	Sequest HT (A2)	Unambiguous	[N].PSSAcLQR.[I]	C5(Carbamidomethyl)	2	Tb927.10.980:mRNA-p1	Tb927.10.980:mRNA-p1; Tb11.v5.0760.1-p1	0	2	0.3265	0	1	1	459.727	918.447	918.446	0.66	0.0003	HCD (High Energy Collision Dissociation)	MS2	37.9067	17.668	12.215	8782	20211123_SC_TBtau95-1_high.raw	F6	2.45	1	0.001321	0.005405
	FALSE	High	Sequest HT (A2)	Unambiguous	[R].SGQENDQVGESAGER.[S]		1	Tb927.10.980:mRNA-p1	Tb927.10.980:mRNA-p1	0	2	0.5015	0	1	1	781.839	1562.67	1562.67	2	0.00156	HCD (High Energy Collision Dissociation)	MS2	0.838616	18.822	12.2836	8834	20211123_SC_TBtau95-1_high.raw	F6	3.29	1	0.0002116	4.86e-05
	FALSE	High	Sequest HT (A2)	Unambiguous	[R].SGQENDQVGESAGER.[S]		1	Tb927.10.980:mRNA-p1	Tb927.10.980:mRNA-p1	0	2	0.5254	0	1	1	781.838	1562.67	1562.67	0.97	0.00076	HCD (High Energy Collision Dissociation)	MS2	0	35	12.6617	9088	20211123_SC_TBtau95-1_high.raw	F6	3.35	1	0.0002116	0.0001263
	FALSE	High	Sequest HT (A2)	Unambiguous	[W].IGSGcYQR.[A]	C5(Carbamidomethyl)	1	Tb927.10.980:mRNA-p1	Tb927.10.980:mRNA-p1	0	2	0.1215	0	1	1	470.719	940.43	940.431	-0.38	-0.00018	HCD (High Energy Collision Dissociation)	MS2	30.7723	22.7	12.8201	9193	20211123_SC_TBtau95-1_high.raw	F6	1.81	1	0.001321	0.005105
	FALSE	High	Sequest HT (A2)	Unambiguous	[R].SGQENDQVGESAGER.[S]		1	Tb927.10.980:mRNA-p1	Tb927.10.980:mRNA-p1	0	2	0.5957	0	1	1	781.838	1562.67	1562.67	0.49	0.00038	HCD (High Energy Collision Dissociation)	MS2	0	31.547	13.0724	9369	20211123_SC_TBtau95-1_high.raw	F6	3.71	1	0.0002116	8.421e-06
	FALSE	High	Sequest HT (A2)	Unambiguous	[R].SKLTTTANEEGEAER.[E]		2	Tb927.10.980:mRNA-p1	Tb927.10.980:mRNA-p1; Tb11.v5.0760.1-p1	1	3	0.2534	0	1	1	545.932	1635.78	1635.78	-0.36	-0.0002	HCD (High Energy Collision Dissociation)	MS2	58.9215	8.397	13.4051	9617	20211123_SC_TBtau95-1_high.raw	F6	2.21	1	0.001052	0.003238
	FALSE	High	Sequest HT (A2)	Unambiguous	[R].SGQENDQVGESAGER.[S]		1	Tb927.10.980:mRNA-p1	Tb927.10.980:mRNA-p1	0	2	0.4642	0	1	1	781.839	1562.67	1562.67	1.33	0.00104	HCD (High Energy Collision Dissociation)	MS2	0	35	13.8569	9939	20211123_SC_TBtau95-1_high.raw	F6	2.93	1	0.0002116	0.0001822
	FALSE	High	Sequest HT (A2)	Unambiguous	[R].VVKETYVDGGTDHK.[Q]		2	Tb927.10.980:mRNA-p1	Tb927.10.980:mRNA-p1; Tb11.v5.0760.1-p1	1	2	0.4873	0	1	1	774.389	1547.77	1547.77	-0.07	-6e-05	HCD (High Energy Collision Dissociation)	MS2	36.1731	35	14.0775	10121	20211123_SC_TBtau95-1_high.raw	F6	3.14	1	0.001182	0.004534
	FALSE	High	Sequest HT (A2)	Unambiguous	[R].SGQENDQVGESAGER.[S]		1	Tb927.10.980:mRNA-p1	Tb927.10.980:mRNA-p1	0	2	0.4679	0	1	1	781.838	1562.67	1562.67	0.07	6e-05	HCD (High Energy Collision Dissociation)	MS2	0	21.471	14.1091	10144	20211123_SC_TBtau95-1_high.raw	F6	2.8	1	0.0002116	0.0002362
	FALSE	High	Sequest HT (A2)	Unambiguous	[R].VVKETYVDGGTDHK.[Q]		2	Tb927.10.980:mRNA-p1	Tb927.10.980:mRNA-p1; Tb11.v5.0760.1-p1	1	3	0.3602	0	1	1	516.595	1547.77	1547.77	0.07	4e-05	HCD (High Energy Collision Dissociation)	MS2	9.65489	3.749	14.2303	10228	20211123_SC_TBtau95-1_high.raw	F6	2.36	1	0.0007822	0.002771
	FALSE	High	Sequest HT (A2)	Unambiguous	[R].SGQENDQVGESAGER.[S]		1	Tb927.10.980:mRNA-p1	Tb927.10.980:mRNA-p1	0	2	0.5033	0	1	1	781.838	1562.67	1562.67	0.38	0.00029	HCD (High Energy Collision Dissociation)	MS2	0	35	14.4903	10428	20211123_SC_TBtau95-1_high.raw	F6	3.06	1	0.001052	0.004125
	FALSE	High	Sequest HT (A2)	Unambiguous	[A].NPSSAcLQR.[I]	C6(Carbamidomethyl)	2	Tb927.10.980:mRNA-p1	Tb927.10.980:mRNA-p1; Tb11.v5.0760.1-p1	0	2	0.2246	0	1	1	516.748	1032.49	1032.49	0.51	0.00026	HCD (High Energy Collision Dissociation)	MS2	51.3783	25.717	14.5933	10515	20211123_SC_TBtau95-1_high.raw	F6	2.36	1	0.0002116	0.001444
	FALSE	High	Sequest HT (A2)	Unambiguous	[R].SGQENDQVGESAGER.[S]		1	Tb927.10.980:mRNA-p1	Tb927.10.980:mRNA-p1	0	2	0.5202	0	1	1	781.838	1562.67	1562.67	0.14	0.00011	HCD (High Energy Collision Dissociation)	MS2	0	25.765	14.7483	10651	20211123_SC_TBtau95-1_high.raw	F6	2.23	1	0.002405	0.01056
	FALSE	High	Sequest HT (A2)	Unambiguous	[K].LTTTANEEGEAER.[E]		2	Tb927.10.980:mRNA-p1	Tb927.10.980:mRNA-p1; Tb11.v5.0760.1-p1	0	2	0.4077	0	1	1	710.831	1420.65	1420.66	-0.2	-0.00014	HCD (High Energy Collision Dissociation)	MS2	16.4831	28.729	14.8222	10717	20211123_SC_TBtau95-1_high.raw	F6	2.87	1	0.0002116	0.0009146
	FALSE	High	Sequest HT (A2)	Unambiguous	[R].SKLTTTANEEGEAER.[E]		2	Tb927.10.980:mRNA-p1	Tb927.10.980:mRNA-p1; Tb11.v5.0760.1-p1	1	2	0.2819	0	1	1	818.395	1635.78	1635.78	0.54	0.00044	HCD (High Energy Collision Dissociation)	MS2	0	35	15.006	10863	20211123_SC_TBtau95-1_high.raw	F6	2.27	1	0.00469	0.02487
	FALSE	High	Sequest HT (A2)	Unambiguous	[R].SGQENDQVGESAGER.[S]		1	Tb927.10.980:mRNA-p1	Tb927.10.980:mRNA-p1	0	2	0.3915	0	1	1	781.837	1562.67	1562.67	-0.42	-0.00033	HCD (High Energy Collision Dissociation)	MS2	0	29.917	15.1667	10982	20211123_SC_TBtau95-1_high.raw	F6	2.58	1	0.00497	0.02701
	FALSE	High	Sequest HT (A2)	Unambiguous	[K].LTTTANEEGEAER.[E]		2	Tb927.10.980:mRNA-p1	Tb927.10.980:mRNA-p1; Tb11.v5.0760.1-p1	0	2	0.1421	0	1	1	710.832	1420.66	1420.66	1.09	0.00077	HCD (High Energy Collision Dissociation)	MS2	0	35	15.2296	11043	20211123_SC_TBtau95-1_high.raw	F6	1.9	1	0.001182	0.005049
	FALSE	High	Sequest HT (A2)	Unambiguous	[R].SKLTTTANEEGEAER.[E]		2	Tb927.10.980:mRNA-p1	Tb927.10.980:mRNA-p1; Tb11.v5.0760.1-p1	1	3	0.3953	0	1	1	545.933	1635.79	1635.78	2.06	0.00112	HCD (High Energy Collision Dissociation)	MS2	1.41304	0.666	15.2411	11057	20211123_SC_TBtau95-1_high.raw	F6	3.82	1	0.0002116	0.0005293
	FALSE	High	Sequest HT (A2)	Unambiguous	[R].SKLTTTANEEGEAER.[E]		2	Tb927.10.980:mRNA-p1	Tb927.10.980:mRNA-p1; Tb11.v5.0760.1-p1	1	2	0.5128	0	1	1	818.395	1635.78	1635.78	-0.06	-5e-05	HCD (High Energy Collision Dissociation)	MS2	2.83151	2.698	15.2599	11067	20211123_SC_TBtau95-1_high.raw	F6	3.92	1	0.0002116	1.293e-05
	FALSE	High	Sequest HT (A2)	Unambiguous	[T].TTANEEGEAER.[E]		2	Tb927.10.980:mRNA-p1	Tb927.10.980:mRNA-p1; Tb11.v5.0760.1-p1	0	2	0.2609	0	1	1	603.766	1206.52	1206.52	0.4	0.00024	HCD (High Energy Collision Dissociation)	MS2	0	35	15.2625	11071	20211123_SC_TBtau95-1_high.raw	F6	2.53	1	0.0002116	0.0003429
	FALSE	High	Sequest HT (A2)	Unambiguous	[A].NEEGEAER.[E]		2	Tb927.10.980:mRNA-p1	Tb927.10.980:mRNA-p1; Tb11.v5.0760.1-p1	0	2	0.2249	0	1	1	467.199	933.39	933.391	-0.62	-0.00029	HCD (High Energy Collision Dissociation)	MS2	16.716	18.45	15.2674	11076	20211123_SC_TBtau95-1_high.raw	F6	2.09	1	0.001574	0.006915
	FALSE	High	Sequest HT (A2)	Unambiguous	[NI].EEGEAER.[ER]		3	Tb927.10.980:mRNA-p1	Tb927.10.980:mRNA-p1; Tb11.v5.0760.1-p1; Tb927.6.1110:mRNA-p1	0	2	0.1311	0	1	1	410.177	819.348	819.348	-0.3	-0.00012	HCD (High Energy Collision Dissociation)	MS2	54.6597	15.218	15.3402	11105	20211123_SC_TBtau95-1_high.raw	F6	1.83	1	0.005938	0.03953
	FALSE	High	Sequest HT (A2)	Unambiguous	[R].SGQENDQVGESAGER.[S]		1	Tb927.10.980:mRNA-p1	Tb927.10.980:mRNA-p1	0	2	0.5094	0	1	1	781.838	1562.67	1562.67	0.43	0.00034	HCD (High Energy Collision Dissociation)	MS2	0	34.686	15.4221	11148	20211123_SC_TBtau95-1_high.raw	F6	2.67	1	0.001574	0.006754
	FALSE	High	Sequest HT (A2)	Unambiguous	[R].SKLTTTANEEGEAER.[E]		2	Tb927.10.980:mRNA-p1	Tb927.10.980:mRNA-p1; Tb11.v5.0760.1-p1	1	3	0.3708	0	1	1	545.932	1635.78	1635.78	0.26	0.00014	HCD (High Energy Collision Dissociation)	MS2	6.7285	8.051	15.496	11207	20211123_SC_TBtau95-1_high.raw	F6	2.67	1	0.0007822	0.002775
	FALSE	High	Sequest HT (A2)	Unambiguous	[R].SKLTTTANEEGEAER.[E]		2	Tb927.10.980:mRNA-p1	Tb927.10.980:mRNA-p1; Tb11.v5.0760.1-p1	1	2	0.3927	0	1	1	818.395	1635.78	1635.78	0.38	0.00031	HCD (High Energy Collision Dissociation)	MS2	6.14437	28.264	15.5168	11222	20211123_SC_TBtau95-1_high.raw	F6	3.03	1	0.0002116	0.0001336
	FALSE	High	Sequest HT (A2)	Unambiguous	[R].SKLTTTANEEGEAER.[E]		2	Tb927.10.980:mRNA-p1	Tb927.10.980:mRNA-p1; Tb11.v5.0760.1-p1	1	3	0.3906	0	1	1	545.932	1635.78	1635.78	-0.19	-0.0001	HCD (High Energy Collision Dissociation)	MS2	10.7829	13.362	15.7519	11400	20211123_SC_TBtau95-1_high.raw	F6	2.97	1	0.001321	0.005271
	FALSE	High	Sequest HT (A2)	Unambiguous	[R].SKLTTTANEEGEAER.[E]		2	Tb927.10.980:mRNA-p1	Tb927.10.980:mRNA-p1; Tb11.v5.0760.1-p1	1	2	0.2974	0	1	1	818.396	1635.78	1635.78	1.72	0.00141	HCD (High Energy Collision Dissociation)	MS2	0	35	15.7769	11421	20211123_SC_TBtau95-1_high.raw	F6	2.32	1	0.002405	0.009506
	FALSE	High	Sequest HT (A2)	Unambiguous	[K].LTTTANEEGEAER.[E]		2	Tb927.10.980:mRNA-p1	Tb927.10.980:mRNA-p1; Tb11.v5.0760.1-p1	0	2	0.4591	0	1	1	710.832	1420.66	1420.66	0.9	0.00064	HCD (High Energy Collision Dissociation)	MS2	18.8748	29.547	15.8024	11444	20211123_SC_TBtau95-1_high.raw	F6	3.18	1	0.0002116	2.557e-05
	FALSE	High	Sequest HT (A2)	Unambiguous	[R].SGQENDQVGESAGER.[S]		1	Tb927.10.980:mRNA-p1	Tb927.10.980:mRNA-p1	0	2	0.5087	0	1	1	781.836	1562.66	1562.67	-2.31	-0.0018	HCD (High Energy Collision Dissociation)	MS2	54.8571	35	15.9524	11563	20211123_SC_TBtau95-1_high.raw	F6	2.3	1	0.003019	0.01582
	FALSE	High	Sequest HT (A2)	Unambiguous	[R].SKLTTTANEEGEAER.[E]		2	Tb927.10.980:mRNA-p1	Tb927.10.980:mRNA-p1; Tb11.v5.0760.1-p1	1	3	0.1992	0	1	1	545.932	1635.78	1635.78	0.03	2e-05	HCD (High Energy Collision Dissociation)	MS2	15.5103	19.384	16.0078	11603	20211123_SC_TBtau95-1_high.raw	F6	2.66	1	0.004237	0.02043
	FALSE	High	Sequest HT (A2)	Unambiguous	[R].SKLTTTANEEGEAER.[E]		2	Tb927.10.980:mRNA-p1	Tb927.10.980:mRNA-p1; Tb11.v5.0760.1-p1	1	2	0.1923	0	1	1	818.395	1635.78	1635.78	0.37	0.00031	HCD (High Energy Collision Dissociation)	MS2	18.004	35	16.0276	11616	20211123_SC_TBtau95-1_high.raw	F6	1.82	1	0.004373	0.02236
	FALSE	High	Sequest HT (A2)	Unambiguous	[R].SGQENDQVGESAGER.[S]		1	Tb927.10.980:mRNA-p1	Tb927.10.980:mRNA-p1	0	2	0.4864	0	1	1	781.838	1562.67	1562.67	0.73	0.00057	HCD (High Energy Collision Dissociation)	MS2	0	35	16.2057	11735	20211123_SC_TBtau95-1_high.raw	F6	2.94	1	0.002448	0.01141
	FALSE	High	Sequest HT (A2)	Unambiguous	[T].TTANEEGEAER.[E]		2	Tb927.10.980:mRNA-p1	Tb927.10.980:mRNA-p1; Tb11.v5.0760.1-p1	0	2	0.3227	0	1	1	603.765	1206.52	1206.52	-0.83	-0.0005	HCD (High Energy Collision Dissociation)	MS2	22.9785	35	16.395	11901	20211123_SC_TBtau95-1_high.raw	F6	2.2	1	0.0002116	0.0007047
	FALSE	High	Sequest HT (A2)	Unambiguous	[L].TTTANEEGEAER.[E]		2	Tb927.10.980:mRNA-p1	Tb927.10.980:mRNA-p1; Tb11.v5.0760.1-p1	0	2	0.3718	0	1	1	654.289	1307.57	1307.57	0.38	0.00025	HCD (High Energy Collision Dissociation)	MS2	0	35	16.4103	11918	20211123_SC_TBtau95-1_high.raw	F6	2.77	1	0.0002116	4.864e-05
	FALSE	High	Sequest HT (A2)	Unambiguous	[K].LTTTANEEGEAER.[E]		2	Tb927.10.980:mRNA-p1	Tb927.10.980:mRNA-p1; Tb11.v5.0760.1-p1	0	2	0.479	0	1	1	710.832	1420.66	1420.66	0.63	0.00045	HCD (High Energy Collision Dissociation)	MS2	0.0613071	0.058	16.4922	11960	20211123_SC_TBtau95-1_high.raw	F6	3.09	1	0.0002116	9.735e-06
	FALSE	High	Sequest HT (A2)	Unambiguous	[K].LTTTANEEGEAER.[E]		2	Tb927.10.980:mRNA-p1	Tb927.10.980:mRNA-p1; Tb11.v5.0760.1-p1	0	2	0.5106	0	1	1	710.832	1420.66	1420.66	1.06	0.00075	HCD (High Energy Collision Dissociation)	MS2	0	10.636	16.7459	12157	20211123_SC_TBtau95-1_high.raw	F6	3.31	1	0.0002116	1.23e-05
	FALSE	High	Sequest HT (A2)	Unambiguous	[R].SGQENDQVGESAGER.[S]		1	Tb927.10.980:mRNA-p1	Tb927.10.980:mRNA-p1	0	2	0.4837	0	1	1	781.838	1562.67	1562.67	0.88	0.00068	HCD (High Energy Collision Dissociation)	MS2	0	35	16.8816	12293	20211123_SC_TBtau95-1_high.raw	F6	2.46	1	0.001321	0.00554
	FALSE	High	Sequest HT (A2)	Unambiguous	[K].LTTTANEEGEAER.[E]		2	Tb927.10.980:mRNA-p1	Tb927.10.980:mRNA-p1; Tb11.v5.0760.1-p1	0	2	0.429	0	1	1	710.832	1420.66	1420.66	0.71	0.0005	HCD (High Energy Collision Dissociation)	MS2	1.94433	13.418	17.0037	12406	20211123_SC_TBtau95-1_high.raw	F6	3.31	1	0.0002116	2.93e-06
	FALSE	High	Sequest HT (A2)	Unambiguous	[R].SGQENDQVGESAGER.[S]		1	Tb927.10.980:mRNA-p1	Tb927.10.980:mRNA-p1	0	2	0.1279	0	1	1	781.838	1562.67	1562.67	0.87	0.00068	HCD (High Energy Collision Dissociation)	MS2	0	35	17.1409	12540	20211123_SC_TBtau95-1_high.raw	F6	1.72	1	0.007355	0.05638
	FALSE	High	Sequest HT (A2)	Unambiguous	[K].LTTTANEEGEAER.[E]		2	Tb927.10.980:mRNA-p1	Tb927.10.980:mRNA-p1; Tb11.v5.0760.1-p1	0	2	0.4942	0	1	1	710.832	1420.66	1420.66	1.48	0.00105	HCD (High Energy Collision Dissociation)	MS2	31.6318	20.314	17.2569	12637	20211123_SC_TBtau95-1_high.raw	F6	2.57	1	0.0002116	0.0014
	FALSE	High	Sequest HT (A2)	Unambiguous	[R].SGQENDQVGESAGER.[S]		1	Tb927.10.980:mRNA-p1	Tb927.10.980:mRNA-p1	0	2	0.1	0	1	1	781.838	1562.67	1562.67	1.1	0.00086	HCD (High Energy Collision Dissociation)	MS2	0	35	17.3934	12751	20211123_SC_TBtau95-1_high.raw	F6	1.4	1	0.009591	0.0765
	FALSE	High	Sequest HT (A2)	Unambiguous	[K].LTTTANEEGEAER.[E]		2	Tb927.10.980:mRNA-p1	Tb927.10.980:mRNA-p1; Tb11.v5.0760.1-p1	0	2	0.437	0	1	1	710.832	1420.66	1420.66	0.78	0.00056	HCD (High Energy Collision Dissociation)	MS2	24.9639	35	17.5124	12843	20211123_SC_TBtau95-1_high.raw	F6	2.38	1	0.0002116	0.001278
	FALSE	High	Sequest HT (A2)	Unambiguous	[K].LTTTANEEGEAER.[E]		2	Tb927.10.980:mRNA-p1	Tb927.10.980:mRNA-p1; Tb11.v5.0760.1-p1	0	2	0.3938	0	1	1	710.831	1420.66	1420.66	0.01	0	HCD (High Energy Collision Dissociation)	MS2	15.5654	31.598	17.765	13044	20211123_SC_TBtau95-1_high.raw	F6	2.92	1	0.0002116	2.038e-05
	FALSE	High	Sequest HT (A2)	Unambiguous	[K].LTTTANEEGEAER.[E]		2	Tb927.10.980:mRNA-p1	Tb927.10.980:mRNA-p1; Tb11.v5.0760.1-p1	0	2	0.4331	0	1	1	710.831	1420.65	1420.66	-0.09	-6e-05	HCD (High Energy Collision Dissociation)	MS2	32.241	25.905	18.1389	13369	20211123_SC_TBtau95-1_high.raw	F6	2.84	1	0.0002116	8.962e-06
	FALSE	High	Sequest HT (A2)	Unambiguous	[K].LTTTANEEGEAER.[E]		2	Tb927.10.980:mRNA-p1	Tb927.10.980:mRNA-p1; Tb11.v5.0760.1-p1	0	2	0.3171	0	1	1	710.832	1420.66	1420.66	0.59	0.00042	HCD (High Energy Collision Dissociation)	MS2	8.59049	35	18.3977	13608	20211123_SC_TBtau95-1_high.raw	F6	2.46	1	0.0002116	0.001513
	FALSE	High	Sequest HT (A2)	Unambiguous	[K].RPSSLPYRPR.[G]		2	Tb927.10.980:mRNA-p1	Tb927.10.980:mRNA-p1; Tb11.v5.0760.1-p1	0	3	0.1793	0	1	1	410.235	1228.69	1228.69	-0.4	-0.00016	HCD (High Energy Collision Dissociation)	MS2	73.332	35	18.8167	13972	20211123_SC_TBtau95-1_high.raw	F6	3.29	1	0.0002116	0.0009508
	FALSE	High	Sequest HT (A2)	Unambiguous	[K].LTTTANEEGEAER.[E]		2	Tb927.10.980:mRNA-p1	Tb927.10.980:mRNA-p1; Tb11.v5.0760.1-p1	0	2	0.4323	0	1	1	710.831	1420.66	1420.66	0.32	0.00023	HCD (High Energy Collision Dissociation)	MS2	18.4158	35	19.0206	14150	20211123_SC_TBtau95-1_high.raw	F6	2.66	1	0.0009542	0.002981
	FALSE	High	Sequest HT (A2)	Unambiguous	[K].RPSSLPYRPR.[G]		2	Tb927.10.980:mRNA-p1	Tb927.10.980:mRNA-p1; Tb11.v5.0760.1-p1	0	3	0.3516	0	1	1	410.235	1228.69	1228.69	-0.63	-0.00026	HCD (High Energy Collision Dissociation)	MS2	35.4555	21.978	19.0714	14193	20211123_SC_TBtau95-1_high.raw	F6	3.1	1	0.006006	0.04024
	FALSE	High	Sequest HT (A2)	Unambiguous	[K].LTTTANEEGEAER.[E]		2	Tb927.10.980:mRNA-p1	Tb927.10.980:mRNA-p1; Tb11.v5.0760.1-p1	0	2	0.2435	0	1	1	710.831	1420.66	1420.66	0.39	0.00028	HCD (High Energy Collision Dissociation)	MS2	38.3565	30.56	19.2773	14363	20211123_SC_TBtau95-1_high.raw	F6	2.71	1	0.001182	0.004604
	FALSE	High	Sequest HT (A2)	Unambiguous	[K].LTTTANEEGEAER.[E]		2	Tb927.10.980:mRNA-p1	Tb927.10.980:mRNA-p1; Tb11.v5.0760.1-p1	0	2	0.3052	0	1	1	710.832	1420.66	1420.66	0.9	0.00064	HCD (High Energy Collision Dissociation)	MS2	15.8752	35	19.6482	14703	20211123_SC_TBtau95-1_high.raw	F6	2.13	1	0.001182	0.004755
	FALSE	High	Sequest HT (A2)	Unambiguous	[K].LTTTANEEGEAER.[E]		2	Tb927.10.980:mRNA-p1	Tb927.10.980:mRNA-p1; Tb11.v5.0760.1-p1	0	2	0.1598	0	1	1	710.831	1420.66	1420.66	0.46	0.00033	HCD (High Energy Collision Dissociation)	MS2	11.176	35	19.9029	14955	20211123_SC_TBtau95-1_high.raw	F6	1.94	1	0.006337	0.04631
	FALSE	High	Sequest HT (A2)	Unambiguous	[K].LTTTANEEGEAER.[E]		2	Tb927.10.980:mRNA-p1	Tb927.10.980:mRNA-p1; Tb11.v5.0760.1-p1	0	2	0.2657	0	1	1	710.832	1420.66	1420.66	0.79	0.00056	HCD (High Energy Collision Dissociation)	MS2	0	28.738	20.1586	15201	20211123_SC_TBtau95-1_high.raw	F6	2.07	1	0.003019	0.01529
	FALSE	High	Sequest HT (A2)	Unambiguous	[K].LTTTANEEGEAER.[E]		2	Tb927.10.980:mRNA-p1	Tb927.10.980:mRNA-p1; Tb11.v5.0760.1-p1	0	2	0.1	0	1	1	710.831	1420.66	1420.66	0	0	HCD (High Energy Collision Dissociation)	MS2	0	35	20.6682	15652	20211123_SC_TBtau95-1_high.raw	F6	1.6	1	0.006006	0.04051
	FALSE	High	Sequest HT (A2)	Unambiguous	[R].RSELGTcLR.[D]	C7(Carbamidomethyl)	2	Tb927.10.980:mRNA-p1	Tb927.10.980:mRNA-p1; Tb11.v5.0760.1-p1	1	2	0.2736	0	1	1	546.286	1091.56	1091.56	1.52	0.00083	HCD (High Energy Collision Dissociation)	MS2	0.266512	0.486	21.3269	16227	20211123_SC_TBtau95-1_high.raw	F6	3.07	1	0.0007822	0.002729
	FALSE	High	Sequest HT (A2)	Unambiguous	[R].RSELGTcLR.[D]	C7(Carbamidomethyl)	2	Tb927.10.980:mRNA-p1	Tb927.10.980:mRNA-p1; Tb11.v5.0760.1-p1	1	2	0.122	0	1	1	546.285	1091.56	1091.56	0.5	0.00027	HCD (High Energy Collision Dissociation)	MS2	3.5659	13.664	21.5856	16461	20211123_SC_TBtau95-1_high.raw	F6	2.87	1	0.005938	0.03447
	FALSE	High	Sequest HT (A2)	Unambiguous	[K].LTTTANEEGEAER.[E]		2	Tb927.10.980:mRNA-p1	Tb927.10.980:mRNA-p1; Tb11.v5.0760.1-p1	0	2	0.2623	0	1	1	710.831	1420.65	1420.66	-0.89	-0.00064	HCD (High Energy Collision Dissociation)	MS2	0	35	24.1976	18820	20211123_SC_TBtau95-1_high.raw	F6	1.83	1	0.004781	0.0253
	FALSE	High	Sequest HT (A2)	Unambiguous	[L].TTTANEEGEAER.[E]		2	Tb927.10.980:mRNA-p1	Tb927.10.980:mRNA-p1; Tb11.v5.0760.1-p1	0	2	0.2256	0	1	1	654.289	1307.57	1307.57	-0.62	-0.0004	HCD (High Energy Collision Dissociation)	MS2	0	35	25.5887	20086	20211123_SC_TBtau95-1_high.raw	F6	1.95	1	0.0003974	0.002578
	FALSE	High	Sequest HT (A2)	Unambiguous	[K].LTTTANEEGEAER.[E]		2	Tb927.10.980:mRNA-p1	Tb927.10.980:mRNA-p1; Tb11.v5.0760.1-p1	0	2	0.5	0	1	1	710.832	1420.66	1420.66	0.64	0.00046	HCD (High Energy Collision Dissociation)	MS2	29.8337	24.681	25.6113	20103	20211123_SC_TBtau95-1_high.raw	F6	3.32	1	0.0002116	0.001671
	FALSE	High	Sequest HT (A2)	Unambiguous	[T].TANEEGEAER.[E]		2	Tb927.10.980:mRNA-p1	Tb927.10.980:mRNA-p1; Tb11.v5.0760.1-p1	0	2	0.0747	0	1	1	553.241	1105.48	1105.48	-0.43	-0.00024	HCD (High Energy Collision Dissociation)	MS2	35.4968	22.265	25.6177	20107	20211123_SC_TBtau95-1_high.raw	F6	1.74	1	0.001052	0.003987
	FALSE	High	Sequest HT (A2)	Unambiguous	[T].TTANEEGEAER.[E]		2	Tb927.10.980:mRNA-p1	Tb927.10.980:mRNA-p1; Tb11.v5.0760.1-p1	0	2	0.1925	0	1	1	603.766	1206.52	1206.52	0.84	0.0005	HCD (High Energy Collision Dissociation)	MS2	0	35	25.652	20138	20211123_SC_TBtau95-1_high.raw	F6	2.13	1	0.002405	0.009899
	FALSE	High	Sequest HT (A2)	Unambiguous	[R].SELGTcLR.[D]	C6(Carbamidomethyl)	2	Tb927.10.980:mRNA-p1	Tb927.10.980:mRNA-p1; Tb11.v5.0760.1-p1	0	2	0.2718	0	1	1	468.234	935.462	935.461	0.15	7e-05	HCD (High Energy Collision Dissociation)	MS2	1.13407	0.737	27.8021	22154	20211123_SC_TBtau95-1_high.raw	F6	1.95	1	0.0002116	0.001988
	FALSE	High	Sequest HT (A2)	Unambiguous	[N].PYANPSSAcLQR.[I]	C9(Carbamidomethyl)	2	Tb927.10.980:mRNA-p1	Tb927.10.980:mRNA-p1; Tb11.v5.0760.1-p1	0	2	0.4116	0	1	1	682.325	1363.64	1363.64	0.12	8e-05	HCD (High Energy Collision Dissociation)	MS2	0	14.617	27.8027	22155	20211123_SC_TBtau95-1_high.raw	F6	3.11	1	0.0002116	3.785e-05
	FALSE	High	Sequest HT (A2)	Unambiguous	[R].SELGTcLR.[D]	C6(Carbamidomethyl)	2	Tb927.10.980:mRNA-p1	Tb927.10.980:mRNA-p1; Tb11.v5.0760.1-p1	0	2	0.3163	0	1	1	468.234	935.461	935.461	-0.63	-0.00029	HCD (High Energy Collision Dissociation)	MS2	2.73374	2.276	28.056	22371	20211123_SC_TBtau95-1_high.raw	F6	1.96	1	0.003019	0.01569
	FALSE	High	Sequest HT (A2)	Unambiguous	[R].SELGTcLR.[D]	C6(Carbamidomethyl)	2	Tb927.10.980:mRNA-p1	Tb927.10.980:mRNA-p1; Tb11.v5.0760.1-p1	0	2	0.235	0	1	1	468.234	935.461	935.461	-0.1	-5e-05	HCD (High Energy Collision Dissociation)	MS2	14.2385	14.493	28.3109	22602	20211123_SC_TBtau95-1_high.raw	F6	1.83	1	0.001182	0.004584
	FALSE	High	Sequest HT (A2)	Unambiguous	[F].NPYANPSSAcLQR.[I]	C10(Carbamidomethyl)	2	Tb927.10.980:mRNA-p1	Tb927.10.980:mRNA-p1; Tb11.v5.0760.1-p1	0	2	0.316	0	1	1	739.347	1477.69	1477.69	0.67	0.00049	HCD (High Energy Collision Dissociation)	MS2	10.6273	35	29.7296	24191	20211123_SC_TBtau95-1_high.raw	F6	2.88	1	0.0002116	0.001136
	FALSE	High	Sequest HT (A2)	Unambiguous	[R].EEVEPVLQR.[R]		1	Tb927.10.980:mRNA-p1	Tb927.10.980:mRNA-p1	0	2	0.3734	0	1	1	549.794	1098.58	1098.58	0.85	0.00046	HCD (High Energy Collision Dissociation)	MS2	28.2548	24.425	32.3838	27026	20211123_SC_TBtau95-1_high.raw	F6	3.08	1	0.0002116	0.0002044
	FALSE	High	Sequest HT (A2)	Unambiguous	[R].EEVEPVLQR.[R]		1	Tb927.10.980:mRNA-p1	Tb927.10.980:mRNA-p1	0	2	0.4634	0	1	1	549.794	1098.58	1098.58	1.84	0.00101	HCD (High Energy Collision Dissociation)	MS2	0.166513	0.283	32.6414	27253	20211123_SC_TBtau95-1_high.raw	F6	2.46	1	0.0002116	0.0006739
	FALSE	High	Sequest HT (A2)	Unambiguous	[R].EEVEPVLQR.[R]		1	Tb927.10.980:mRNA-p1	Tb927.10.980:mRNA-p1	0	2	0.3904	0	1	1	549.793	1098.58	1098.58	0.4	0.00022	HCD (High Energy Collision Dissociation)	MS2	12.226	11.094	32.895	27491	20211123_SC_TBtau95-1_high.raw	F6	2.51	1	0.0002116	0.0006472
	FALSE	High	Sequest HT (A2)	Unambiguous	[R].EEVEPVLQR.[R]		1	Tb927.10.980:mRNA-p1	Tb927.10.980:mRNA-p1	0	2	0.2456	0	1	1	549.793	1098.58	1098.58	0.17	9e-05	HCD (High Energy Collision Dissociation)	MS2	16.4435	19.527	33.1633	27789	20211123_SC_TBtau95-1_high.raw	F6	2.28	1	0.0002116	0.001507
	FALSE	High	Sequest HT (A2)	Unambiguous	[F].IREEVEPVLQR.[R]		1	Tb927.10.980:mRNA-p1	Tb927.10.980:mRNA-p1	1	3	0.1799	0	1	1	456.593	1367.76	1367.76	0.04	2e-05	HCD (High Energy Collision Dissociation)	MS2	35.947	8.925	33.1901	27821	20211123_SC_TBtau95-1_high.raw	F6	2.89	1	0.004373	0.02323
	FALSE	High	Sequest HT (A2)	Unambiguous	[F].IREEVEPVLQR.[R]		1	Tb927.10.980:mRNA-p1	Tb927.10.980:mRNA-p1	1	2	0.1908	0	1	1	684.386	1367.77	1367.76	0.81	0.00055	HCD (High Energy Collision Dissociation)	MS2	32.0306	9.549	33.2226	27853	20211123_SC_TBtau95-1_high.raw	F6	3.25	1	0.002448	0.01139
	FALSE	High	Sequest HT (A2)	Unambiguous	[R].EEVEPVLQR.[R]		1	Tb927.10.980:mRNA-p1	Tb927.10.980:mRNA-p1	0	2	0.1674	0	1	1	549.793	1098.58	1098.58	-0.39	-0.00021	HCD (High Energy Collision Dissociation)	MS2	58.8336	16.031	33.4239	28080	20211123_SC_TBtau95-1_high.raw	F6	2.21	1	0.00497	0.02725
	FALSE	High	Sequest HT (A2)	Unambiguous	[G].FDEQGcIEVR.[A]	C6(Carbamidomethyl)	2	Tb927.10.980:mRNA-p1	Tb927.10.980:mRNA-p1; Tb11.v5.0760.1-p1	0	2	0.2213	0	1	1	626.785	1252.56	1252.56	0.44	0.00027	HCD (High Energy Collision Dissociation)	MS2	7.72097	27.722	34.506	29127	20211123_SC_TBtau95-1_high.raw	F6	2.44	1	0.0002116	0.0001114
	FALSE	High	Sequest HT (A2)	Unambiguous	[R].NDLLVEVKR.[T]		2	Tb927.10.980:mRNA-p1	Tb927.10.980:mRNA-p1; Tb11.v5.0760.1-p1	1	2	0.2754	0	1	1	543.319	1085.63	1085.63	-0.55	-0.0003	HCD (High Energy Collision Dissociation)	MS2	41.0536	7.867	35.0812	29808	20211123_SC_TBtau95-1_high.raw	F6	3.05	1	0.0002116	0.0005952
	FALSE	High	Sequest HT (A2)	Unambiguous	[N].DLLVEVKR.[T]		2	Tb927.10.980:mRNA-p1	Tb927.10.980:mRNA-p1; Tb11.v5.0760.1-p1	1	2	0.1958	0	1	1	486.298	971.588	971.588	-0.25	-0.00012	HCD (High Energy Collision Dissociation)	MS2	31.3142	15.642	35.1246	29861	20211123_SC_TBtau95-1_high.raw	F6	2.4	1	0.0003974	0.002169
	FALSE	High	Sequest HT (A2)	Unambiguous	[D].LLVEVKR.[T]		2	Tb927.10.980:mRNA-p1	Tb927.10.980:mRNA-p1; Tb11.v5.0760.1-p1	1	2	0.0686	0	1	1	428.784	856.561	856.561	-0.43	-0.00018	HCD (High Energy Collision Dissociation)	MS2	24.6695	4.67	35.1494	29882	20211123_SC_TBtau95-1_high.raw	F6	1.75	1	0.004373	0.0226
	FALSE	High	Sequest HT (A2)	Unambiguous	[R].NDLLVEVKR.[T]		2	Tb927.10.980:mRNA-p1	Tb927.10.980:mRNA-p1; Tb11.v5.0760.1-p1	1	2	0.3614	0	1	1	543.32	1085.63	1085.63	1.25	0.00068	HCD (High Energy Collision Dissociation)	MS2	0.375504	0.206	35.3372	30026	20211123_SC_TBtau95-1_high.raw	F6	3.21	1	0.0002116	0.00141
	FALSE	High	Sequest HT (A2)	Unambiguous	[R].NDLLVEVKR.[T]		2	Tb927.10.980:mRNA-p1	Tb927.10.980:mRNA-p1; Tb11.v5.0760.1-p1	1	2	0.2864	0	1	1	543.319	1085.63	1085.63	0	0	HCD (High Energy Collision Dissociation)	MS2	41.6043	7.7	35.6004	30288	20211123_SC_TBtau95-1_high.raw	F6	2.13	1	0.007355	0.05609
	FALSE	High	Sequest HT (A2)	Unambiguous	[R].NDLLVEVKR.[T]		2	Tb927.10.980:mRNA-p1	Tb927.10.980:mRNA-p1; Tb11.v5.0760.1-p1	1	2	0.3524	0	1	1	543.319	1085.63	1085.63	0.34	0.00018	HCD (High Energy Collision Dissociation)	MS2	0	11.669	35.8547	30527	20211123_SC_TBtau95-1_high.raw	F6	3.15	1	0.0002116	0.0004085
	FALSE	High	Sequest HT (A2)	Unambiguous	[R].NDLLVEVKR.[T]		2	Tb927.10.980:mRNA-p1	Tb927.10.980:mRNA-p1; Tb11.v5.0760.1-p1	1	2	0.1724	0	1	1	543.32	1085.63	1085.63	0.44	0.00024	HCD (High Energy Collision Dissociation)	MS2	26.0885	14.433	36.1104	30763	20211123_SC_TBtau95-1_high.raw	F6	2.32	1	0.008951	0.06971
	FALSE	High	Sequest HT (A2)	Unambiguous	[F].cLPVTVETNTDGTHSScATATADR.[H]	C1(Carbamidomethyl); C17(Carbamidomethyl)	2	Tb927.10.980:mRNA-p1	Tb927.10.980:mRNA-p1; Tb11.v5.0760.1-p1	0	3	0.189	0	1	1	855.385	2564.14	2564.14	2.07	0.00177	HCD (High Energy Collision Dissociation)	MS2	63.2539	34.81	36.3929	31089	20211123_SC_TBtau95-1_high.raw	F6	2.54	1	0.0002116	0.001918
	FALSE	High	Sequest HT (A2)	Unambiguous	[R].NDLLVEVKR.[T]		2	Tb927.10.980:mRNA-p1	Tb927.10.980:mRNA-p1; Tb11.v5.0760.1-p1	1	2	0.1176	0	1	1	543.319	1085.63	1085.63	0.33	0.00018	HCD (High Energy Collision Dissociation)	MS2	47.6187	14.84	36.4203	31119	20211123_SC_TBtau95-1_high.raw	F6	2.72	1	0.007918	0.05962
	FALSE	High	Sequest HT (A2)	Unambiguous	[N].PSSAcLQR.[I]	C5(Carbamidomethyl)	2	Tb927.10.980:mRNA-p1	Tb927.10.980:mRNA-p1; Tb11.v5.0760.1-p1	0	2	0.1735	0	1	1	459.727	918.446	918.446	-0.45	-0.00021	HCD (High Energy Collision Dissociation)	MS2	65.7568	23.023	36.506	31222	20211123_SC_TBtau95-1_high.raw	F6	2.19	1	0.002405	0.009091
	FALSE	High	Sequest HT (A2)	Unambiguous	[R].cGWIGSGcYQR.[A]	C1(Carbamidomethyl); C8(Carbamidomethyl)	1	Tb927.10.980:mRNA-p1	Tb927.10.980:mRNA-p1	0	2	0.3833	0	1	1	672.285	1343.56	1343.56	0.41	0.00028	HCD (High Energy Collision Dissociation)	MS2	40.1899	13.477	37.1779	32001	20211123_SC_TBtau95-1_high.raw	F6	2.4	1	0.0002116	7.611e-05
	FALSE	High	Sequest HT (A2)	Unambiguous	[E].GFDEQGcIEVR.[A]	C7(Carbamidomethyl)	2	Tb927.10.980:mRNA-p1	Tb927.10.980:mRNA-p1; Tb11.v5.0760.1-p1	0	2	0.3964	0	1	1	655.296	1309.58	1309.58	0.28	0.00018	HCD (High Energy Collision Dissociation)	MS2	13.066	21.977	37.2862	32133	20211123_SC_TBtau95-1_high.raw	F6	2.22	1	0.0002116	0.0006783
	FALSE	High	Sequest HT (A2)	Unambiguous	[R].NDLLVEVKR.[T]		2	Tb927.10.980:mRNA-p1	Tb927.10.980:mRNA-p1; Tb11.v5.0760.1-p1	1	2	0.1391	0	1	1	543.32	1085.63	1085.63	0.43	0.00023	HCD (High Energy Collision Dissociation)	MS2	73.3628	25.843	37.3088	32158	20211123_SC_TBtau95-1_high.raw	F6	2.66	1	0.001868	0.007164
	FALSE	High	Sequest HT (A2)	Unambiguous	[R].cGWIGSGcYQR.[A]	C1(Carbamidomethyl); C8(Carbamidomethyl)	1	Tb927.10.980:mRNA-p1	Tb927.10.980:mRNA-p1	0	2	0.1592	0	1	1	672.285	1343.56	1343.56	1.23	0.00083	HCD (High Energy Collision Dissociation)	MS2	9.25	6.586	37.4305	32295	20211123_SC_TBtau95-1_high.raw	F6	2.45	1	0.0002116	0.0002698
	FALSE	High	Sequest HT (A2)	Unambiguous	[R].NDLLVEVKR.[T]		2	Tb927.10.980:mRNA-p1	Tb927.10.980:mRNA-p1; Tb11.v5.0760.1-p1	1	2	0.0858	0	1	1	543.319	1085.63	1085.63	-0.47	-0.00026	HCD (High Energy Collision Dissociation)	MS2	50.0949	27.739	37.5686	32471	20211123_SC_TBtau95-1_high.raw	F6	2.33	1	0.004373	0.02309
	FALSE	High	Sequest HT (A2)	Unambiguous	[G].TDHKQTGVTVLGVVSR.[E]		2	Tb927.10.980:mRNA-p1	Tb927.10.980:mRNA-p1; Tb11.v5.0760.1-p1	1	3	0.3056	0	1	1	566.316	1696.93	1696.93	0.49	0.00028	HCD (High Energy Collision Dissociation)	MS2	49.7871	17.905	38.304	33309	20211123_SC_TBtau95-1_high.raw	F6	3.6	1	0.0002116	0.0001724
	FALSE	High	Sequest HT (A2)	Unambiguous	[R].RLNEGFDEQGcIEVR.[A]	C11(Carbamidomethyl)	2	Tb927.10.980:mRNA-p1	Tb927.10.980:mRNA-p1; Tb11.v5.0760.1-p1	1	3	0.5413	0	1	1	607.956	1821.85	1821.85	-0.76	-0.00046	HCD (High Energy Collision Dissociation)	MS2	2.33987	3.402	38.7972	33916	20211123_SC_TBtau95-1_high.raw	F6	5.08	1	0.0002116	1.046e-05
	FALSE	High	Sequest HT (A2)	Unambiguous	[R].RLNEGFDEQGcIEVR.[A]	C11(Carbamidomethyl)	2	Tb927.10.980:mRNA-p1	Tb927.10.980:mRNA-p1; Tb11.v5.0760.1-p1	1	2	0.0935	0	1	1	911.43	1821.85	1821.85	-1.32	-0.0012	HCD (High Energy Collision Dissociation)	MS2	18.8557	23.489	38.8534	33985	20211123_SC_TBtau95-1_high.raw	F6	2.78	1	0.009591	0.07706
	FALSE	High	Sequest HT (A2)	Unambiguous	[L].NEGFDEQGcIEVR.[A]	C9(Carbamidomethyl)	2	Tb927.10.980:mRNA-p1	Tb927.10.980:mRNA-p1; Tb11.v5.0760.1-p1	0	2	0.2687	0	1	1	776.838	1552.67	1552.67	-0.09	-7e-05	HCD (High Energy Collision Dissociation)	MS2	32.9521	16.328	38.9969	34167	20211123_SC_TBtau95-1_high.raw	F6	2.27	1	0.001052	0.003835
	FALSE	High	Sequest HT (A2)	Unambiguous	[F].DEQGcIEVR.[A]	C5(Carbamidomethyl)	2	Tb927.10.980:mRNA-p1	Tb927.10.980:mRNA-p1; Tb11.v5.0760.1-p1	0	2	0.2717	0	1	1	553.25	1105.49	1105.49	-0.79	-0.00044	HCD (High Energy Collision Dissociation)	MS2	22.929	30.585	39.0184	34191	20211123_SC_TBtau95-1_high.raw	F6	1.73	1	0.001321	0.005145
	FALSE	High	Sequest HT (A2)	Unambiguous	[R].RLNEGFDEQGcIEVR.[A]	C11(Carbamidomethyl)	2	Tb927.10.980:mRNA-p1	Tb927.10.980:mRNA-p1; Tb11.v5.0760.1-p1	1	3	0.5799	0	1	1	607.957	1821.86	1821.85	0.45	0.00027	HCD (High Energy Collision Dissociation)	MS2	0.0713495	0.048	39.0496	34213	20211123_SC_TBtau95-1_high.raw	F6	4.38	1	0.0002116	6.621e-06
	FALSE	High	Sequest HT (A2)	Unambiguous	[R].RLNEGFDEQGcIEVR.[A]	C11(Carbamidomethyl)	2	Tb927.10.980:mRNA-p1	Tb927.10.980:mRNA-p1; Tb11.v5.0760.1-p1	1	2	0.5492	0	1	1	911.431	1821.85	1821.85	-0.58	-0.00053	HCD (High Energy Collision Dissociation)	MS2	0	2.464	39.1073	34255	20211123_SC_TBtau95-1_high.raw	F6	5.08	1	0.0002116	6.426e-09
	FALSE	High	Sequest HT (A2)	Unambiguous	[R].NDLLVEVKR.[T]		2	Tb927.10.980:mRNA-p1	Tb927.10.980:mRNA-p1; Tb11.v5.0760.1-p1	1	2	0.3862	0	1	1	543.319	1085.63	1085.63	-0.23	-0.00013	HCD (High Energy Collision Dissociation)	MS2	35.3263	10.645	39.1409	34297	20211123_SC_TBtau95-1_high.raw	F6	2.46	1	0.002405	0.008527
	FALSE	High	Sequest HT (A2)	Unambiguous	[R].RLNEGFDEQGcIEVR.[A]	C11(Carbamidomethyl)	2	Tb927.10.980:mRNA-p1	Tb927.10.980:mRNA-p1; Tb11.v5.0760.1-p1	1	3	0.5068	0	1	1	607.957	1821.86	1821.85	0.25	0.00015	HCD (High Energy Collision Dissociation)	MS2	2.281	1.883	39.3052	34507	20211123_SC_TBtau95-1_high.raw	F6	3.69	1	0.0002116	9.288e-05
	FALSE	High	Sequest HT (A2)	Unambiguous	[R].RLNEGFDEQGcIEVR.[A]	C11(Carbamidomethyl)	2	Tb927.10.980:mRNA-p1	Tb927.10.980:mRNA-p1; Tb11.v5.0760.1-p1	1	2	0.3969	0	1	1	911.432	1821.86	1821.85	1.23	0.00112	HCD (High Energy Collision Dissociation)	MS2	52.8667	35	39.3681	34584	20211123_SC_TBtau95-1_high.raw	F6	3.25	1	0.0002116	2.142e-05
	FALSE	High	Sequest HT (A2)	Unambiguous	[N].EGFDEQGcIEVR.[A]	C8(Carbamidomethyl)	2	Tb927.10.980:mRNA-p1	Tb927.10.980:mRNA-p1; Tb11.v5.0760.1-p1	0	2	0.5118	0	1	1	719.818	1438.63	1438.63	1.27	0.00091	HCD (High Energy Collision Dissociation)	MS2	4.28383	20.225	39.5261	34790	20211123_SC_TBtau95-1_high.raw	F6	3.4	1	0.0002116	4.012e-05
	FALSE	High	Sequest HT (A2)	Unambiguous	[R].RLNEGFDEQGcIEVR.[A]	C11(Carbamidomethyl)	2	Tb927.10.980:mRNA-p1	Tb927.10.980:mRNA-p1; Tb11.v5.0760.1-p1	1	3	0.4386	0	1	1	607.957	1821.86	1821.85	0.46	0.00028	HCD (High Energy Collision Dissociation)	MS2	7.67492	5.277	39.5705	34849	20211123_SC_TBtau95-1_high.raw	F6	3.99	1	0.0002116	0.0001684
	FALSE	High	Sequest HT (A2)	Unambiguous	[G].FNPYANPSSAcLQR.[I]	C11(Carbamidomethyl)	2	Tb927.10.980:mRNA-p1	Tb927.10.980:mRNA-p1; Tb11.v5.0760.1-p1	0	2	0.2121	0	1	1	812.883	1624.76	1624.75	2.91	0.00236	HCD (High Energy Collision Dissociation)	MS2	31.3927	35	39.6025	34893	20211123_SC_TBtau95-1_high.raw	F6	2.31	1	0.001182	0.004566
	FALSE	High	Sequest HT (A2)	Unambiguous	[R].RLNEGFDEQGcIEVR.[A]	C11(Carbamidomethyl)	2	Tb927.10.980:mRNA-p1	Tb927.10.980:mRNA-p1; Tb11.v5.0760.1-p1	1	3	0.4127	0	1	1	607.957	1821.86	1821.85	0.57	0.00034	HCD (High Energy Collision Dissociation)	MS2	14.5061	9.386	39.8376	35211	20211123_SC_TBtau95-1_high.raw	F6	3.61	1	0.0002116	0.000273
	FALSE	High	Sequest HT (A2)	Unambiguous	[R].RLNEGFDEQGcIEVR.[A]	C11(Carbamidomethyl)	2	Tb927.10.980:mRNA-p1	Tb927.10.980:mRNA-p1; Tb11.v5.0760.1-p1	1	3	0.4528	0	1	1	607.957	1821.86	1821.85	0.17	0.0001	HCD (High Energy Collision Dissociation)	MS2	26.7994	8.299	40.106	35568	20211123_SC_TBtau95-1_high.raw	F6	3.71	1	0.0002116	0.0003833
	FALSE	High	Sequest HT (A2)	Unambiguous	[P].FEVALVYDSHSGKR.[D]		2	Tb927.10.980:mRNA-p1	Tb927.10.980:mRNA-p1; Tb11.v5.0760.1-p1	1	3	0.435	0	1	1	536.611	1607.82	1607.82	-0.15	-8e-05	HCD (High Energy Collision Dissociation)	MS2	20.218	4.469	41.1428	36882	20211123_SC_TBtau95-1_high.raw	F6	3.54	1	0.0002116	0.0004481
	FALSE	High	Sequest HT (A2)	Unambiguous	[E].VALVYDSHSGKR.[D]		2	Tb927.10.980:mRNA-p1	Tb927.10.980:mRNA-p1; Tb11.v5.0760.1-p1	1	2	0.1506	0	1	1	666.355	1331.7	1331.71	-2.56	-0.0017	HCD (High Energy Collision Dissociation)	MS2	0	35	41.1514	36891	20211123_SC_TBtau95-1_high.raw	F6	2.59	1	0.002448	0.01183
	FALSE	High	Sequest HT (A2)	Unambiguous	[R].VVKETYVDGGTDHKQTGVTVLGVVSR.[E]		2	Tb927.10.980:mRNA-p1	Tb927.10.980:mRNA-p1; Tb11.v5.0760.1-p1	2	4	0.2836	0	1	1	686.869	2744.46	2744.46	-0.98	-0.00067	HCD (High Energy Collision Dissociation)	MS2	7.54982	4.88	41.2079	36948	20211123_SC_TBtau95-1_high.raw	F6	4.09	1	0.0002116	3.621e-05
	FALSE	High	Sequest HT (A2)	Unambiguous	[R].VVKETYVDGGTDHKQTGVTVLGVVSR.[E]		2	Tb927.10.980:mRNA-p1	Tb927.10.980:mRNA-p1; Tb11.v5.0760.1-p1	2	3	0.323	0	1	1	915.492	2744.46	2744.46	0.98	0.0009	HCD (High Energy Collision Dissociation)	MS2	0	35	41.2426	36996	20211123_SC_TBtau95-1_high.raw	F6	4.52	1	0.0002116	1.911e-05
	FALSE	High	Sequest HT (A2)	Unambiguous	[R].RLNEGFDEQGcIEVR.[A]	C11(Carbamidomethyl)	2	Tb927.10.980:mRNA-p1	Tb927.10.980:mRNA-p1; Tb11.v5.0760.1-p1	1	3	0.2419	0	1	1	607.957	1821.86	1821.85	0.6	0.00037	HCD (High Energy Collision Dissociation)	MS2	33.1806	19.82	41.3361	37117	20211123_SC_TBtau95-1_high.raw	F6	3.1	1	0.0002116	0.001178
	FALSE	High	Sequest HT (A2)	Unambiguous	[M].GFNPYANPSSAcLQR.[I]	C12(Carbamidomethyl)	2	Tb927.10.980:mRNA-p1	Tb927.10.980:mRNA-p1; Tb11.v5.0760.1-p1	0	2	0.3209	0	1	1	841.392	1681.78	1681.78	0.68	0.00057	HCD (High Energy Collision Dissociation)	MS2	15.5142	16	41.4071	37196	20211123_SC_TBtau95-1_high.raw	F6	2.96	1	0.0002116	1.211e-05
	FALSE	High	Sequest HT (A2)	Unambiguous	[R].VVKETYVDGGTDHKQTGVTVLGVVSR.[E]		2	Tb927.10.980:mRNA-p1	Tb927.10.980:mRNA-p1; Tb11.v5.0760.1-p1	2	4	0.2358	0	1	1	686.87	2744.46	2744.46	0.27	0.00019	HCD (High Energy Collision Dissociation)	MS2	6.77202	0.749	41.4626	37264	20211123_SC_TBtau95-1_high.raw	F6	3.35	1	0.0002116	0.0009778
	FALSE	High	Sequest HT (A2)	Unambiguous	[R].VVKETYVDGGTDHKQTGVTVLGVVSR.[E]		2	Tb927.10.980:mRNA-p1	Tb927.10.980:mRNA-p1; Tb11.v5.0760.1-p1	2	5	0.2103	0	1	1	549.698	2744.46	2744.46	0.36	0.0002	HCD (High Energy Collision Dissociation)	MS2	1.95744	1.796	41.484	37292	20211123_SC_TBtau95-1_high.raw	F6	2.9	1	0.007157	0.05529
	FALSE	High	Sequest HT (A2)	Unambiguous	[R].VVKETYVDGGTDHKQTGVTVLGVVSR.[E]		2	Tb927.10.980:mRNA-p1	Tb927.10.980:mRNA-p1; Tb11.v5.0760.1-p1	2	3	0.4547	0	1	1	915.491	2744.46	2744.46	0.26	0.00024	HCD (High Energy Collision Dissociation)	MS2	0	10.131	41.5113	37326	20211123_SC_TBtau95-1_high.raw	F6	4.64	1	0.0002116	2.863e-05
	FALSE	High	Sequest HT (A2)	Unambiguous	[R].RLNEGFDEQGcIEVR.[A]	C11(Carbamidomethyl)	2	Tb927.10.980:mRNA-p1	Tb927.10.980:mRNA-p1; Tb11.v5.0760.1-p1	1	3	0.2283	0	1	1	607.956	1821.85	1821.85	-0.09	-5e-05	HCD (High Energy Collision Dissociation)	MS2	45.6825	22.835	41.6718	37536	20211123_SC_TBtau95-1_high.raw	F6	3.46	1	0.0002116	9.768e-05
	FALSE	High	Sequest HT (A2)	Unambiguous	[R].mGFNPYANPSSAcLQR.[I]	M1(Oxidation); C13(Carbamidomethyl)	2	Tb927.10.980:mRNA-p1	Tb927.10.980:mRNA-p1; Tb11.v5.0760.1-p1	0	2	0.2673	0	1	1	914.909	1828.81	1828.81	-0.32	-0.00029	HCD (High Energy Collision Dissociation)	MS2	37.1992	32.584	41.6784	37544	20211123_SC_TBtau95-1_high.raw	F6	3.03	1	0.0002116	3.241e-05
	FALSE	High	Sequest HT (A2)	Unambiguous	[R].VVKETYVDGGTDHKQTGVTVLGVVSR.[E]		2	Tb927.10.980:mRNA-p1	Tb927.10.980:mRNA-p1; Tb11.v5.0760.1-p1	2	4	0.2888	0	1	1	686.87	2744.46	2744.46	0.01	1e-05	HCD (High Energy Collision Dissociation)	MS2	0.723526	2.383	41.7241	37607	20211123_SC_TBtau95-1_high.raw	F6	3.22	1	0.006337	0.04608
	FALSE	High	Sequest HT (A2)	Unambiguous	[R].VVKETYVDGGTDHKQTGVTVLGVVSR.[E]		2	Tb927.10.980:mRNA-p1	Tb927.10.980:mRNA-p1; Tb11.v5.0760.1-p1	2	4	0.2139	0	1	1	686.87	2744.46	2744.46	0.2	0.00014	HCD (High Energy Collision Dissociation)	MS2	10.1914	5.015	41.9802	37952	20211123_SC_TBtau95-1_high.raw	F6	3.32	1	0.001052	0.003383
	FALSE	High	Sequest HT (A2)	Unambiguous	[R].mGFNPYANPSSAcLQR.[I]	M1(Oxidation); C13(Carbamidomethyl)	2	Tb927.10.980:mRNA-p1	Tb927.10.980:mRNA-p1; Tb11.v5.0760.1-p1	0	2	0.514	0	1	1	914.908	1828.81	1828.81	-0.44	-0.00041	HCD (High Energy Collision Dissociation)	MS2	6.40673	15.369	42.0469	38045	20211123_SC_TBtau95-1_high.raw	F6	3.58	1	0.0002116	2.969e-06
	FALSE	High	Sequest HT (A2)	Unambiguous	[R].mGFNPYANPSSAcLQR.[I]	M1(Oxidation); C13(Carbamidomethyl)	2	Tb927.10.980:mRNA-p1	Tb927.10.980:mRNA-p1; Tb11.v5.0760.1-p1	0	3	0.4819	0	1	1	610.275	1828.81	1828.81	-0.02	-1e-05	HCD (High Energy Collision Dissociation)	MS2	30.8784	6.638	42.0776	38088	20211123_SC_TBtau95-1_high.raw	F6	3.59	1	0.0002116	3.435e-06
	FALSE	High	Sequest HT (A2)	Unambiguous	[R].RLNEGFDEQGcIEVR.[A]	C11(Carbamidomethyl)	2	Tb927.10.980:mRNA-p1	Tb927.10.980:mRNA-p1; Tb11.v5.0760.1-p1	1	3	0.0798	0	1	1	607.957	1821.86	1821.85	1.23	0.00075	HCD (High Energy Collision Dissociation)	MS2	55.9797	14.627	42.1153	38140	20211123_SC_TBtau95-1_high.raw	F6	2.38	1	0.003019	0.01553
	FALSE	High	Sequest HT (A2)	Unambiguous	[C].IDDIIPTAR.[E]		2	Tb927.10.980:mRNA-p1	Tb927.10.980:mRNA-p1; Tb11.v5.0760.1-p1	0	2	0.2518	0	1	1	507.283	1013.56	1013.56	-3.45	-0.00175	HCD (High Energy Collision Dissociation)	MS2	68.1656	10.447	42.1265	38156	20211123_SC_TBtau95-1_high.raw	F6	2.78	1	0.00497	0.02682
	FALSE	High	Sequest HT (A2)	Unambiguous	[N].PYANPSSAcLQR.[I]	C9(Carbamidomethyl)	2	Tb927.10.980:mRNA-p1	Tb927.10.980:mRNA-p1; Tb11.v5.0760.1-p1	0	2	0.4301	0	1	1	682.325	1363.64	1363.64	0.37	0.00025	HCD (High Energy Collision Dissociation)	MS2	52.7486	21.042	42.1888	38243	20211123_SC_TBtau95-1_high.raw	F6	3.79	1	0.0002116	4.584e-06
	FALSE	High	Sequest HT (A2)	Unambiguous	[R].LNEGFDEQGcIEVR.[A]	C10(Carbamidomethyl)	2	Tb927.10.980:mRNA-p1	Tb927.10.980:mRNA-p1; Tb11.v5.0760.1-p1	0	2	0.1917	0	1	1	833.381	1665.76	1665.75	0.88	0.00073	HCD (High Energy Collision Dissociation)	MS2	30.4333	13.715	42.1998	38258	20211123_SC_TBtau95-1_high.raw	F6	2.4	1	0.0002116	3.882e-05
	FALSE	High	Sequest HT (A2)	Unambiguous	[R].VVKETYVDGGTDHKQTGVTVLGVVSR.[E]		2	Tb927.10.980:mRNA-p1	Tb927.10.980:mRNA-p1; Tb11.v5.0760.1-p1	2	4	0.119	0	1	1	686.87	2744.46	2744.46	0.83	0.00057	HCD (High Energy Collision Dissociation)	MS2	28.424	14.104	42.2446	38318	20211123_SC_TBtau95-1_high.raw	F6	2.69	1	0.002448	0.01135
	FALSE	High	Sequest HT (A2)	Unambiguous	[R].mGFNPYANPSSAcLQR.[I]	M1(Oxidation); C13(Carbamidomethyl)	2	Tb927.10.980:mRNA-p1	Tb927.10.980:mRNA-p1; Tb11.v5.0760.1-p1	0	2	0.6273	0	1	1	914.909	1828.81	1828.81	0.16	0.00015	HCD (High Energy Collision Dissociation)	MS2	0.948353	2.567	42.297	38391	20211123_SC_TBtau95-1_high.raw	F6	3.73	1	0.0002116	8.669e-07
	FALSE	High	Sequest HT (A2)	Unambiguous	[R].mGFNPYANPSSAcLQR.[I]	M1(Oxidation); C13(Carbamidomethyl)	2	Tb927.10.980:mRNA-p1	Tb927.10.980:mRNA-p1; Tb11.v5.0760.1-p1	0	3	0.3239	0	1	1	610.275	1828.81	1828.81	-0.31	-0.00019	HCD (High Energy Collision Dissociation)	MS2	15.3668	5.923	42.3362	38445	20211123_SC_TBtau95-1_high.raw	F6	2.47	1	0.0002116	0.001521
	FALSE	High	Sequest HT (A2)	Unambiguous	[R].NDLLVEVK.[R]		2	Tb927.10.980:mRNA-p1	Tb927.10.980:mRNA-p1; Tb11.v5.0760.1-p1	0	2	0.301	0	1	1	465.269	929.53	929.53	-0.04	-2e-05	HCD (High Energy Collision Dissociation)	MS2	18.3509	6.001	42.3974	38525	20211123_SC_TBtau95-1_high.raw	F6	2.89	1	0.0003974	0.002521
	FALSE	High	Sequest HT (A2)	Unambiguous	[R].LNEGFDEQGcIEVR.[A]	C10(Carbamidomethyl)	2	Tb927.10.980:mRNA-p1	Tb927.10.980:mRNA-p1; Tb11.v5.0760.1-p1	0	2	0.4311	0	1	1	833.381	1665.75	1665.75	0.52	0.00043	HCD (High Energy Collision Dissociation)	MS2	0	5.388	42.4512	38597	20211123_SC_TBtau95-1_high.raw	F6	3.92	1	0.0002116	2.254e-07
	FALSE	High	Sequest HT (A2)	Unambiguous	[R].LNEGFDEQGcIEVR.[A]	C10(Carbamidomethyl)	2	Tb927.10.980:mRNA-p1	Tb927.10.980:mRNA-p1; Tb11.v5.0760.1-p1	0	3	0.2454	0	1	1	555.923	1665.75	1665.75	-0.15	-8e-05	HCD (High Energy Collision Dissociation)	MS2	22.0913	10.925	42.531	38703	20211123_SC_TBtau95-1_high.raw	F6	2.16	1	0.001182	0.004692
	FALSE	High	Sequest HT (A2)	Unambiguous	[R].mGFNPYANPSSAcLQR.[I]	M1(Oxidation); C13(Carbamidomethyl)	2	Tb927.10.980:mRNA-p1	Tb927.10.980:mRNA-p1; Tb11.v5.0760.1-p1	0	2	0.496	0	1	1	914.909	1828.81	1828.81	-0.43	-0.0004	HCD (High Energy Collision Dissociation)	MS2	15.1245	4.015	42.5485	38725	20211123_SC_TBtau95-1_high.raw	F6	3.71	1	0.0002116	5.375e-05
	FALSE	High	Sequest HT (A2)	Unambiguous	[R].mGFNPYANPSSAcLQR.[I]	M1(Oxidation); C13(Carbamidomethyl)	2	Tb927.10.980:mRNA-p1	Tb927.10.980:mRNA-p1; Tb11.v5.0760.1-p1	0	3	0.2424	0	1	1	610.275	1828.81	1828.81	0.7	0.00042	HCD (High Energy Collision Dissociation)	MS2	57.6493	8.917	42.6309	38820	20211123_SC_TBtau95-1_high.raw	F6	2.97	1	0.0002116	0.0001003
	FALSE	High	Sequest HT (A2)	Unambiguous	[R].NDLLVEVK.[R]		2	Tb927.10.980:mRNA-p1	Tb927.10.980:mRNA-p1; Tb11.v5.0760.1-p1	0	2	0.1719	0	1	1	465.269	929.53	929.53	-0.5	-0.00023	HCD (High Energy Collision Dissociation)	MS2	4.14801	7.295	42.6513	38847	20211123_SC_TBtau95-1_high.raw	F6	2.56	1	0.001052	0.004177
	FALSE	High	Sequest HT (A2)	Unambiguous	[R].LNEGFDEQGcIEVR.[A]	C10(Carbamidomethyl)	2	Tb927.10.980:mRNA-p1	Tb927.10.980:mRNA-p1; Tb11.v5.0760.1-p1	0	2	0.4343	0	1	1	833.381	1665.76	1665.75	0.89	0.00074	HCD (High Energy Collision Dissociation)	MS2	0.561361	1.937	42.7112	38930	20211123_SC_TBtau95-1_high.raw	F6	3.5	1	0.0002116	7.239e-07
	FALSE	High	Sequest HT (A2)	Unambiguous	[R].mGFNPYANPSSAcLQR.[I]	M1(Oxidation); C13(Carbamidomethyl)	2	Tb927.10.980:mRNA-p1	Tb927.10.980:mRNA-p1; Tb11.v5.0760.1-p1	0	2	0.4675	0	1	1	914.909	1828.81	1828.81	0.64	0.00059	HCD (High Energy Collision Dissociation)	MS2	42.8753	8.619	42.9018	39183	20211123_SC_TBtau95-1_high.raw	F6	3.08	1	0.0002116	9.299e-07
	FALSE	High	Sequest HT (A2)	Unambiguous	[R].NDLLVEVK.[R]		2	Tb927.10.980:mRNA-p1	Tb927.10.980:mRNA-p1; Tb11.v5.0760.1-p1	0	2	0.0632	0	1	1	465.268	929.529	929.53	-1.28	-0.00059	HCD (High Energy Collision Dissociation)	MS2	47.6586	10.732	42.9233	39211	20211123_SC_TBtau95-1_high.raw	F6	1.74	1	0.008916	0.06704
	FALSE	High	Sequest HT (A2)	Unambiguous	[R].LNEGFDEQGcIEVR.[A]	C10(Carbamidomethyl)	2	Tb927.10.980:mRNA-p1	Tb927.10.980:mRNA-p1; Tb11.v5.0760.1-p1	0	2	0.2667	0	1	1	833.381	1665.76	1665.75	0.97	0.00081	HCD (High Energy Collision Dissociation)	MS2	0	14.244	42.9662	39266	20211123_SC_TBtau95-1_high.raw	F6	2.85	1	0.0002116	4.197e-06
	FALSE	High	Sequest HT (A2)	Unambiguous	[K].ETYVDGGTDHKQTGVTVLGVVSR.[E]		2	Tb927.10.980:mRNA-p1	Tb927.10.980:mRNA-p1; Tb11.v5.0760.1-p1	1	3	0.3134	0	1	1	806.747	2418.23	2418.23	-0.21	-0.00017	HCD (High Energy Collision Dissociation)	MS2	0	30.336	43.0583	39390	20211123_SC_TBtau95-1_high.raw	F6	3.67	1	0.0002116	0.0003237
	FALSE	High	Sequest HT (A2)	Unambiguous	[L].STVSADAEIPLEDR.[T]		1	Tb927.10.980:mRNA-p1	Tb927.10.980:mRNA-p1	0	2	0.1832	0	1	1	751.87	1502.73	1502.73	0.23	0.00017	HCD (High Energy Collision Dissociation)	MS2	20.0473	35	43.0733	39410	20211123_SC_TBtau95-1_high.raw	F6	2.73	1	0.0007822	0.002832
	FALSE	High	Sequest HT (A2)	Unambiguous	[T].YVDGGTDHKQTGVTVLGVVSR.[E]		2	Tb927.10.980:mRNA-p1	Tb927.10.980:mRNA-p1; Tb11.v5.0760.1-p1	1	3	0.5578	0	1	1	730.051	2188.14	2188.14	0.69	0.0005	HCD (High Energy Collision Dissociation)	MS2	34.0338	25.743	43.1212	39475	20211123_SC_TBtau95-1_high.raw	F6	4.5	1	0.0002116	5.94e-07
	FALSE	High	Sequest HT (A2)	Unambiguous	[K].ETYVDGGTDHKQTGVTVLGVVSR.[E]		2	Tb927.10.980:mRNA-p1	Tb927.10.980:mRNA-p1; Tb11.v5.0760.1-p1	1	2	0.6263	0	1	1	1209.62	2418.23	2418.23	2.4	0.0029	HCD (High Energy Collision Dissociation)	MS2	0	35	43.125	39480	20211123_SC_TBtau95-1_high.raw	F6	4.87	1	0.0002116	5.399e-08
	FALSE	High	Sequest HT (A2)	Unambiguous	[V].DGGTDHKQTGVTVLGVVSR.[E]		2	Tb927.10.980:mRNA-p1	Tb927.10.980:mRNA-p1; Tb11.v5.0760.1-p1	1	3	0.3409	0	1	1	642.673	1926	1926	-0.26	-0.00016	HCD (High Energy Collision Dissociation)	MS2	61.6533	19.325	43.1305	39487	20211123_SC_TBtau95-1_high.raw	F6	3.52	1	0.0002116	0.000303
	FALSE	High	Sequest HT (A2)	Unambiguous	[Y].VDGGTDHKQTGVTVLGVVSR.[E]		2	Tb927.10.980:mRNA-p1	Tb927.10.980:mRNA-p1; Tb11.v5.0760.1-p1	1	2	0.4815	0	1	1	1013.04	2025.07	2025.07	-0.03	-3e-05	HCD (High Energy Collision Dissociation)	MS2	0	35	43.1415	39503	20211123_SC_TBtau95-1_high.raw	F6	4.05	1	0.0002116	2.37e-07
	FALSE	High	Sequest HT (A2)	Unambiguous	[E].TYVDGGTDHKQTGVTVLGVVSR.[E]		2	Tb927.10.980:mRNA-p1	Tb927.10.980:mRNA-p1; Tb11.v5.0760.1-p1	1	3	0.4798	0	1	1	763.733	2289.18	2289.18	0.48	0.00037	HCD (High Energy Collision Dissociation)	MS2	0	24.786	43.1435	39505	20211123_SC_TBtau95-1_high.raw	F6	3.96	1	0.0002116	3.421e-06
	FALSE	High	Sequest HT (A2)	Unambiguous	[V].DGGTDHKQTGVTVLGVVSR.[E]		2	Tb927.10.980:mRNA-p1	Tb927.10.980:mRNA-p1; Tb11.v5.0760.1-p1	1	2	0.4893	0	1	1	963.504	1926	1926	-1.2	-0.00116	HCD (High Energy Collision Dissociation)	MS2	0	27.246	43.1448	39506	20211123_SC_TBtau95-1_high.raw	F6	4.19	1	0.0002116	2.915e-07
	FALSE	High	Sequest HT (A2)	Unambiguous	[Y].VDGGTDHKQTGVTVLGVVSR.[E]		2	Tb927.10.980:mRNA-p1	Tb927.10.980:mRNA-p1; Tb11.v5.0760.1-p1	1	3	0.4121	0	1	1	675.695	2025.07	2025.07	-0.49	-0.00033	HCD (High Energy Collision Dissociation)	MS2	20.8852	7.13	43.1731	39540	20211123_SC_TBtau95-1_high.raw	F6	3.81	1	0.0002116	0.000229
	FALSE	High	Sequest HT (A2)	Unambiguous	[R].LNEGFDEQGcIEVR.[A]	C10(Carbamidomethyl)	2	Tb927.10.980:mRNA-p1	Tb927.10.980:mRNA-p1; Tb11.v5.0760.1-p1	0	2	0.3656	0	1	1	833.381	1665.76	1665.75	0.9	0.00075	HCD (High Energy Collision Dissociation)	MS2	0	25.343	43.2253	39597	20211123_SC_TBtau95-1_high.raw	F6	3.2	1	0.0002116	9.65e-06
	FALSE	High	Sequest HT (A2)	Unambiguous	[K].ETYVDGGTDHKQTGVTVLGVVSR.[E]		2	Tb927.10.980:mRNA-p1	Tb927.10.980:mRNA-p1; Tb11.v5.0760.1-p1	1	3	0.1579	0	1	1	806.747	2418.23	2418.23	0.78	0.00063	HCD (High Energy Collision Dissociation)	MS2	0	3.663	43.3246	39722	20211123_SC_TBtau95-1_high.raw	F6	2.47	1	0.0002116	6.527e-05
	FALSE	High	Sequest HT (A2)	Unambiguous	[N].IFPPGHFIGEK.[S]		2	Tb927.10.980:mRNA-p1	Tb927.10.980:mRNA-p1; Tb11.v5.0760.1-p1	0	3	0.1106	0	1	1	414.561	1241.67	1241.67	-0.56	-0.00023	HCD (High Energy Collision Dissociation)	MS2	25.5785	21.539	43.3838	39804	20211123_SC_TBtau95-1_high.raw	F6	1.99	1	0.006337	0.04627
	FALSE	High	Sequest HT (A2)	Unambiguous	[R].mGFNPYANPSSAcLQR.[I]	M1(Oxidation); C13(Carbamidomethyl)	2	Tb927.10.980:mRNA-p1	Tb927.10.980:mRNA-p1; Tb11.v5.0760.1-p1	0	2	0.2512	0	1	1	914.91	1828.81	1828.81	0.72	0.00065	HCD (High Energy Collision Dissociation)	MS2	18.2873	16.149	43.3973	39823	20211123_SC_TBtau95-1_high.raw	F6	2.11	1	0.0002116	0.0001844
	FALSE	High	Sequest HT (A2)	Unambiguous	[R].LNEGFDEQGcIEVR.[A]	C10(Carbamidomethyl)	2	Tb927.10.980:mRNA-p1	Tb927.10.980:mRNA-p1; Tb11.v5.0760.1-p1	0	2	0.3427	0	1	1	833.38	1665.75	1665.75	-0.12	-0.0001	HCD (High Energy Collision Dissociation)	MS2	0	35	43.4877	39950	20211123_SC_TBtau95-1_high.raw	F6	3.21	1	0.0002116	8.506e-06
	FALSE	High	Sequest HT (A2)	Unambiguous	[K].ETYVDGGTDHKQTGVTVLGVVSR.[E]		2	Tb927.10.980:mRNA-p1	Tb927.10.980:mRNA-p1; Tb11.v5.0760.1-p1	1	4	0.2336	0	1	1	605.314	2418.23	2418.23	2.65	0.0016	HCD (High Energy Collision Dissociation)	MS2	11.9302	0.911	43.5946	40100	20211123_SC_TBtau95-1_high.raw	F6	3.04	1	0.005835	0.03409
	FALSE	High	Sequest HT (A2)	Unambiguous	[K].ETYVDGGTDHKQTGVTVLGVVSR.[E]		2	Tb927.10.980:mRNA-p1	Tb927.10.980:mRNA-p1; Tb11.v5.0760.1-p1	1	3	0.5174	0	1	1	806.747	2418.23	2418.23	0.63	0.00051	HCD (High Energy Collision Dissociation)	MS2	7.86159	2.19	43.608	40120	20211123_SC_TBtau95-1_high.raw	F6	4.31	1	0.0002116	0.0003681
	FALSE	High	Sequest HT (A2)	Unambiguous	[R].mGFNPYANPSSAcLQR.[I]	M1(Oxidation); C13(Carbamidomethyl)	2	Tb927.10.980:mRNA-p1	Tb927.10.980:mRNA-p1; Tb11.v5.0760.1-p1	0	2	0.4838	0	1	1	914.91	1828.81	1828.81	1.25	0.00114	HCD (High Energy Collision Dissociation)	MS2	16.5888	15.543	43.6607	40195	20211123_SC_TBtau95-1_high.raw	F6	4.01	1	0.0002116	2.272e-06
	FALSE	High	Sequest HT (A2)	Unambiguous	[K].ETYVDGGTDHKQTGVTVLGVVSR.[E]		2	Tb927.10.980:mRNA-p1	Tb927.10.980:mRNA-p1; Tb11.v5.0760.1-p1	1	4	0.2767	0	1	1	605.313	2418.23	2418.23	1.03	0.00062	HCD (High Energy Collision Dissociation)	MS2	61.4196	6.565	43.8592	40469	20211123_SC_TBtau95-1_high.raw	F6	3	1	0.008276	0.06354
	FALSE	High	Sequest HT (A2)	Unambiguous	[K].ETYVDGGTDHKQTGVTVLGVVSR.[E]		2	Tb927.10.980:mRNA-p1	Tb927.10.980:mRNA-p1; Tb11.v5.0760.1-p1	1	3	0.0947	0	1	1	806.748	2418.23	2418.23	1.62	0.0013	HCD (High Energy Collision Dissociation)	MS2	12.9644	35	43.8737	40489	20211123_SC_TBtau95-1_high.raw	F6	2.64	1	0.005652	0.03215
	FALSE	High	Sequest HT (A2)	Unambiguous	[R].mGFNPYANPSSAcLQR.[I]	M1(Oxidation); C13(Carbamidomethyl)	2	Tb927.10.980:mRNA-p1	Tb927.10.980:mRNA-p1; Tb11.v5.0760.1-p1	0	2	0.5404	0	1	1	914.909	1828.81	1828.81	-0.28	-0.00026	HCD (High Energy Collision Dissociation)	MS2	0	28.693	43.9728	40605	20211123_SC_TBtau95-1_high.raw	F6	3.59	1	0.0002116	6.821e-07
	FALSE	High	Sequest HT (A2)	Unambiguous	[G].VTVLGVVSR.[E]		2	Tb927.10.980:mRNA-p1	Tb927.10.980:mRNA-p1; Tb11.v5.0760.1-p1	0	2	0.177	0	1	1	465.293	929.578	929.578	0.03	2e-05	HCD (High Energy Collision Dissociation)	MS2	18.6076	17.234	44.0076	40646	20211123_SC_TBtau95-1_high.raw	F6	2.26	1	0.005065	0.02773
	FALSE	High	Sequest HT (A2)	Unambiguous	[K].ETYVDGGTDHKQTGVTVLGVVSR.[E]		2	Tb927.10.980:mRNA-p1	Tb927.10.980:mRNA-p1; Tb11.v5.0760.1-p1	1	3	0.4786	0	1	1	806.748	2418.23	2418.23	1.01	0.00082	HCD (High Energy Collision Dissociation)	MS2	2.83646	10.55	44.1384	40822	20211123_SC_TBtau95-1_high.raw	F6	4.2	1	0.0002116	1.792e-05
	FALSE	High	Sequest HT (A2)	Unambiguous	[R].mGFNPYANPSSAcLQR.[I]	M1(Oxidation); C13(Carbamidomethyl)	2	Tb927.10.980:mRNA-p1	Tb927.10.980:mRNA-p1; Tb11.v5.0760.1-p1	0	2	0.3979	0	1	1	914.909	1828.81	1828.81	0.52	0.00048	HCD (High Energy Collision Dissociation)	MS2	6.43776	15.558	44.2444	40963	20211123_SC_TBtau95-1_high.raw	F6	2.89	1	0.0002116	0.0005084
	FALSE	High	Sequest HT (A2)	Unambiguous	[K].SPFEVALVYDSHSGKR.[D]		2	Tb927.10.980:mRNA-p1	Tb927.10.980:mRNA-p1; Tb11.v5.0760.1-p1	1	4	0.32	0	1	1	448.731	1791.9	1791.9	-0.29	-0.00013	HCD (High Energy Collision Dissociation)	MS2	23.6869	10.431	44.3161	41058	20211123_SC_TBtau95-1_high.raw	F6	3.25	1	0.002405	0.0103
	FALSE	High	Sequest HT (A2)	Unambiguous	[K].SPFEVALVYDSHSGKR.[D]		2	Tb927.10.980:mRNA-p1	Tb927.10.980:mRNA-p1; Tb11.v5.0760.1-p1	1	3	0.5336	0	1	1	597.972	1791.9	1791.9	-0.15	-9e-05	HCD (High Energy Collision Dissociation)	MS2	23.4892	4.867	44.3327	41081	20211123_SC_TBtau95-1_high.raw	F6	4.61	1	0.0002116	2.568e-05
	FALSE	High	Sequest HT (A2)	Unambiguous	[R].mGFNPYANPSSAcLQR.[I]	M1(Oxidation); C13(Carbamidomethyl)	2	Tb927.10.980:mRNA-p1	Tb927.10.980:mRNA-p1; Tb11.v5.0760.1-p1	0	2	0.0583	0	1	1	914.908	1828.81	1828.81	-0.61	-0.00056	HCD (High Energy Collision Dissociation)	MS2	0	21.445	44.4988	41239	20211123_SC_TBtau95-1_high.raw	F6	2.06	1	0.0002116	1.253e-05
	FALSE	High	Sequest HT (A2)	Unambiguous	[R].NDLLVEVK.[R]		2	Tb927.10.980:mRNA-p1	Tb927.10.980:mRNA-p1; Tb11.v5.0760.1-p1	0	2	0.1667	0	1	1	465.269	929.53	929.53	-0.02	-1e-05	HCD (High Energy Collision Dissociation)	MS2	35.5258	29.565	44.6058	41336	20211123_SC_TBtau95-1_high.raw	F6	2.58	1	0.0002116	0.001373
	FALSE	High	Sequest HT (A2)	Unambiguous	[K].SPFEVALVYDSHSGKR.[D]		2	Tb927.10.980:mRNA-p1	Tb927.10.980:mRNA-p1; Tb11.v5.0760.1-p1	1	3	0.3538	0	1	1	597.972	1791.9	1791.9	0.16	9e-05	HCD (High Energy Collision Dissociation)	MS2	36.1737	11.423	44.6332	41372	20211123_SC_TBtau95-1_high.raw	F6	3.59	1	0.0002116	0.0004534
	FALSE	High	Sequest HT (A2)	Unambiguous	[R].mGFNPYANPSSAcLQR.[I]	M1(Oxidation); C13(Carbamidomethyl)	2	Tb927.10.980:mRNA-p1	Tb927.10.980:mRNA-p1; Tb11.v5.0760.1-p1	0	2	0.1477	0	1	1	914.91	1828.81	1828.81	0.79	0.00072	HCD (High Energy Collision Dissociation)	MS2	47.3558	17.083	44.7593	41550	20211123_SC_TBtau95-1_high.raw	F6	2.37	1	0.0003974	0.002626
	FALSE	High	Sequest HT (A2)	Unambiguous	[K].KAVAcLTYIIK.[N]	C5(Carbamidomethyl)	2	Tb927.10.980:mRNA-p1	Tb927.10.980:mRNA-p1; Tb11.v5.0760.1-p1	1	2	0.3582	0	1	1	640.376	1279.74	1279.74	-0.25	-0.00016	HCD (High Energy Collision Dissociation)	MS2	27.5095	9.384	44.7814	41580	20211123_SC_TBtau95-1_high.raw	F6	3.35	1	0.0009542	0.002933
	FALSE	High	Sequest HT (A2)	Unambiguous	[K].KAVAcLTYIIK.[N]	C5(Carbamidomethyl)	2	Tb927.10.980:mRNA-p1	Tb927.10.980:mRNA-p1; Tb11.v5.0760.1-p1	1	3	0.3481	0	1	1	427.253	1279.74	1279.74	0.01	0	HCD (High Energy Collision Dissociation)	MS2	7.26451	12.223	44.8067	41615	20211123_SC_TBtau95-1_high.raw	F6	2.93	1	0.002405	0.009333
	FALSE	High	Sequest HT (A2)	Unambiguous	[K].SPFEVALVYDSHSGKR.[D]		2	Tb927.10.980:mRNA-p1	Tb927.10.980:mRNA-p1; Tb11.v5.0760.1-p1	1	4	0.4155	0	1	1	448.731	1791.9	1791.9	-0.57	-0.00025	HCD (High Energy Collision Dissociation)	MS2	28.0808	20.085	44.8586	41687	20211123_SC_TBtau95-1_high.raw	F6	3.73	1	0.0002116	0.0001771
	FALSE	High	Sequest HT (A2)	Unambiguous	[K].SPFEVALVYDSHSGKR.[D]		2	Tb927.10.980:mRNA-p1	Tb927.10.980:mRNA-p1; Tb11.v5.0760.1-p1	1	3	0.5465	0	1	1	597.972	1791.9	1791.9	-0.05	-3e-05	HCD (High Energy Collision Dissociation)	MS2	3.09126	1.75	44.8904	41732	20211123_SC_TBtau95-1_high.raw	F6	5.05	1	0.0002116	1.699e-07
	FALSE	High	Sequest HT (A2)	Unambiguous	[K].SPFEVALVYDSHSGKR.[D]		2	Tb927.10.980:mRNA-p1	Tb927.10.980:mRNA-p1; Tb11.v5.0760.1-p1	1	2	0.4024	0	1	1	896.454	1791.9	1791.9	-1.16	-0.00104	HCD (High Energy Collision Dissociation)	MS2	0	18.818	44.8974	41742	20211123_SC_TBtau95-1_high.raw	F6	4.25	1	0.0002116	1.698e-05
	FALSE	High	Sequest HT (A2)	Unambiguous	[V].YDSHSGKR.[D]		2	Tb927.10.980:mRNA-p1	Tb927.10.980:mRNA-p1; Tb11.v5.0760.1-p1	1	2	0.3209	0	1	1	475.228	949.448	949.449	-0.15	-7e-05	HCD (High Energy Collision Dissociation)	MS2	13.2499	8.92	44.9124	41763	20211123_SC_TBtau95-1_high.raw	F6	1.87	1	0.004579	0.02413
	FALSE	High	Sequest HT (A2)	Unambiguous	[P].FEVALVYDSHSGKR.[D]		2	Tb927.10.980:mRNA-p1	Tb927.10.980:mRNA-p1; Tb11.v5.0760.1-p1	1	2	0.373	0	1	1	804.412	1607.82	1607.82	-0.09	-7e-05	HCD (High Energy Collision Dissociation)	MS2	14.385	11.288	44.9137	41765	20211123_SC_TBtau95-1_high.raw	F6	3.7	1	0.0002116	6.392e-07
	FALSE	High	Sequest HT (A2)	Unambiguous	[S].PFEVALVYDSHSGKR.[D]		2	Tb927.10.980:mRNA-p1	Tb927.10.980:mRNA-p1; Tb11.v5.0760.1-p1	1	3	0.4094	0	1	1	568.961	1704.87	1704.87	-0.37	-0.00021	HCD (High Energy Collision Dissociation)	MS2	11.9237	9.565	44.9143	41766	20211123_SC_TBtau95-1_high.raw	F6	3.2	1	0.0002116	4.469e-05
	FALSE	High	Sequest HT (A2)	Unambiguous	[A].LVYDSHSGKR.[D]		2	Tb927.10.980:mRNA-p1	Tb927.10.980:mRNA-p1; Tb11.v5.0760.1-p1	1	2	0.2775	0	1	1	581.304	1161.6	1161.6	0.04	2e-05	HCD (High Energy Collision Dissociation)	MS2	22.5657	6.828	44.9326	41792	20211123_SC_TBtau95-1_high.raw	F6	2.09	1	0.0002116	0.000701
	FALSE	High	Sequest HT (A2)	Unambiguous	[F].EVALVYDSHSGKR.[D]		2	Tb927.10.980:mRNA-p1	Tb927.10.980:mRNA-p1; Tb11.v5.0760.1-p1	1	2	0.35	0	1	1	730.879	1460.75	1460.75	0.96	0.0007	HCD (High Energy Collision Dissociation)	MS2	0	9.478	44.9344	41795	20211123_SC_TBtau95-1_high.raw	F6	3.6	1	0.0002116	2.281e-06
	FALSE	High	Sequest HT (A2)	Unambiguous	[E].VALVYDSHSGKR.[D]		2	Tb927.10.980:mRNA-p1	Tb927.10.980:mRNA-p1; Tb11.v5.0760.1-p1	1	2	1	0	1	1	666.357	1331.71	1331.71	-0.22	-0.00015	HCD (High Energy Collision Dissociation)	MS2	26.1641	13.062	44.935	41796	20211123_SC_TBtau95-1_high.raw	F6	3.2	1	0.0002116	1.785e-05
	FALSE	High	Sequest HT (A2)	Unambiguous	[S].PFEVALVYDSHSGKR.[D]		2	Tb927.10.980:mRNA-p1	Tb927.10.980:mRNA-p1; Tb11.v5.0760.1-p1	1	2	0.4678	0	1	1	852.938	1704.87	1704.87	-1.33	-0.00113	HCD (High Energy Collision Dissociation)	MS2	0	21.534	44.9427	41807	20211123_SC_TBtau95-1_high.raw	F6	3.57	1	0.0002116	6.91e-05
	FALSE	High	Sequest HT (A2)	Unambiguous	[P].FEVALVYDSHSGKR.[D]		2	Tb927.10.980:mRNA-p1	Tb927.10.980:mRNA-p1; Tb11.v5.0760.1-p1	1	3	0.5233	0	1	1	536.61	1607.82	1607.82	-0.44	-0.00024	HCD (High Energy Collision Dissociation)	MS2	33.9345	5.663	44.9537	41816	20211123_SC_TBtau95-1_high.raw	F6	3.65	1	0.0002116	1.303e-05
	FALSE	High	Sequest HT (A2)	Unambiguous	[P].FEVALVYDSHSGK.[R]		2	Tb927.10.980:mRNA-p1	Tb927.10.980:mRNA-p1; Tb11.v5.0760.1-p1	0	2	0.3297	0	1	1	726.361	1451.71	1451.72	-1.06	-0.00077	HCD (High Energy Collision Dissociation)	MS2	0	35	45.0975	41949	20211123_SC_TBtau95-1_high.raw	F6	2.76	1	0.0002116	0.0004781
	FALSE	High	Sequest HT (A2)	Unambiguous	[R].MGFNPYANPSSAcLQR.[I]	C13(Carbamidomethyl)	2	Tb927.10.980:mRNA-p1	Tb927.10.980:mRNA-p1; Tb11.v5.0760.1-p1	0	2	0.2852	0	1	1	906.912	1812.82	1812.82	1.15	0.00104	HCD (High Energy Collision Dissociation)	MS2	53.5842	9.702	45.1007	41953	20211123_SC_TBtau95-1_high.raw	F6	2.56	1	0.004373	0.0227
	FALSE	High	Sequest HT (A2)	Unambiguous	[K].SPFEVALVYDSHSGKR.[D]		2	Tb927.10.980:mRNA-p1	Tb927.10.980:mRNA-p1; Tb11.v5.0760.1-p1	1	4	0.3462	0	1	1	448.731	1791.9	1791.9	-0.3	-0.00013	HCD (High Energy Collision Dissociation)	MS2	0.872833	0.405	45.1137	41965	20211123_SC_TBtau95-1_high.raw	F6	3.64	1	0.0002116	0.0006422
	FALSE	High	Sequest HT (A2)	Unambiguous	[K].SPFEVALVYDSHSGKR.[D]		2	Tb927.10.980:mRNA-p1	Tb927.10.980:mRNA-p1; Tb11.v5.0760.1-p1	1	3	0.5	0	1	1	597.973	1791.91	1791.9	1.79	0.00107	HCD (High Energy Collision Dissociation)	MS2	16.1218	0.132	45.1453	41998	20211123_SC_TBtau95-1_high.raw	F6	4.66	1	0.0002116	6.168e-06
	FALSE	High	Sequest HT (A2)	Unambiguous	[K].SPFEVALVYDSHSGKR.[D]		2	Tb927.10.980:mRNA-p1	Tb927.10.980:mRNA-p1; Tb11.v5.0760.1-p1	1	2	0.4957	0	1	1	896.455	1791.9	1791.9	-0.15	-0.00013	HCD (High Energy Collision Dissociation)	MS2	0	9.87	45.1515	42006	20211123_SC_TBtau95-1_high.raw	F6	4.64	1	0.0002116	4.908e-07
	FALSE	High	Sequest HT (A2)	Unambiguous	[L].VYDSHSGKR.[D]		2	Tb927.10.980:mRNA-p1	Tb927.10.980:mRNA-p1; Tb11.v5.0760.1-p1	1	2	0.235	0	1	1	524.762	1048.52	1048.52	-0.1	-5e-05	HCD (High Energy Collision Dissociation)	MS2	0	8.005	45.1586	42014	20211123_SC_TBtau95-1_high.raw	F6	2	1	0.007157	0.05561
	FALSE	High	Sequest HT (A2)	Unambiguous	[V].YDSHSGKR.[D]		2	Tb927.10.980:mRNA-p1	Tb927.10.980:mRNA-p1; Tb11.v5.0760.1-p1	1	2	0.4343	0	1	1	475.228	949.449	949.449	0.1	5e-05	HCD (High Energy Collision Dissociation)	MS2	30.4485	13.704	45.1656	42022	20211123_SC_TBtau95-1_high.raw	F6	1.75	1	0.00497	0.02683
	FALSE	High	Sequest HT (A2)	Unambiguous	[S].PFEVALVYDSHSGKR.[D]		2	Tb927.10.980:mRNA-p1	Tb927.10.980:mRNA-p1; Tb11.v5.0760.1-p1	1	3	0.3049	0	1	1	568.962	1704.87	1704.87	1.45	0.00082	HCD (High Energy Collision Dissociation)	MS2	46.181	17.021	45.1849	42042	20211123_SC_TBtau95-1_high.raw	F6	3.28	1	0.0002116	0.00169
	FALSE	High	Sequest HT (A2)	Unambiguous	[F].EVALVYDSHSGKR.[D]		2	Tb927.10.980:mRNA-p1	Tb927.10.980:mRNA-p1; Tb11.v5.0760.1-p1	1	2	0.25	0	1	1	730.877	1460.75	1460.75	-1.13	-0.00083	HCD (High Energy Collision Dissociation)	MS2	0	35	45.2255	42090	20211123_SC_TBtau95-1_high.raw	F6	2.92	1	0.0003974	0.002489
	FALSE	High	Sequest HT (A2)	Unambiguous	[K].SPFEVALVYDSHSGKR.[D]		2	Tb927.10.980:mRNA-p1	Tb927.10.980:mRNA-p1; Tb11.v5.0760.1-p1	1	4	0.3569	0	1	1	448.731	1791.9	1791.9	0.25	0.00011	HCD (High Energy Collision Dissociation)	MS2	20.5882	8.053	45.3695	42285	20211123_SC_TBtau95-1_high.raw	F6	3.39	1	0.0003974	0.002501
	FALSE	High	Sequest HT (A2)	Unambiguous	[F].TTFIREEVEPVLQR.[R]		1	Tb927.10.980:mRNA-p1	Tb927.10.980:mRNA-p1	1	3	0.3947	0	1	1	572.981	1716.93	1716.93	0.36	0.00021	HCD (High Energy Collision Dissociation)	MS2	48.1437	6.169	45.3955	42321	20211123_SC_TBtau95-1_high.raw	F6	3.75	1	0.0002116	0.001382
	FALSE	High	Sequest HT (A2)	Unambiguous	[K].SPFEVALVYDSHSGKR.[D]		2	Tb927.10.980:mRNA-p1	Tb927.10.980:mRNA-p1; Tb11.v5.0760.1-p1	1	3	0.455	0	1	1	597.974	1791.91	1791.9	2.09	0.00125	HCD (High Energy Collision Dissociation)	MS2	40.5249	2.853	45.4042	42333	20211123_SC_TBtau95-1_high.raw	F6	4.22	1	0.0002116	1.232e-05
	FALSE	High	Sequest HT (A2)	Unambiguous	[F].TTFIREEVEPVLQR.[R]		1	Tb927.10.980:mRNA-p1	Tb927.10.980:mRNA-p1	1	2	0.1898	0	1	1	858.968	1716.93	1716.93	0.79	0.00068	HCD (High Energy Collision Dissociation)	MS2	11.6156	22.593	45.4079	42339	20211123_SC_TBtau95-1_high.raw	F6	3.32	1	0.0002116	0.001388
	FALSE	High	Sequest HT (A2)	Unambiguous	[R].MGFNPYANPSSAcLQR.[I]	C13(Carbamidomethyl)	2	Tb927.10.980:mRNA-p1	Tb927.10.980:mRNA-p1; Tb11.v5.0760.1-p1	0	2	0.5766	0	1	1	906.911	1812.81	1812.82	-0.6	-0.00055	HCD (High Energy Collision Dissociation)	MS2	19.9965	4.356	45.4233	42359	20211123_SC_TBtau95-1_high.raw	F6	4.11	1	0.0002116	5.149e-07
	FALSE	High	Sequest HT (A2)	Unambiguous	[R].MGFNPYANPSSAcLQR.[I]	C13(Carbamidomethyl)	2	Tb927.10.980:mRNA-p1	Tb927.10.980:mRNA-p1; Tb11.v5.0760.1-p1	0	3	0.3466	0	1	1	604.942	1812.81	1812.82	-1.96	-0.00118	HCD (High Energy Collision Dissociation)	MS2	40.5834	7.462	45.4246	42361	20211123_SC_TBtau95-1_high.raw	F6	2.77	1	0.0002116	0.0004501
	FALSE	High	Sequest HT (A2)	Unambiguous	[R].mGFNPYANPSSAcLQR.[I]	M1(Oxidation); C13(Carbamidomethyl)	2	Tb927.10.980:mRNA-p1	Tb927.10.980:mRNA-p1; Tb11.v5.0760.1-p1	0	2	0.4364	0	1	1	914.909	1828.81	1828.81	0.65	0.00059	HCD (High Energy Collision Dissociation)	MS2	51.427	35	45.4561	42405	20211123_SC_TBtau95-1_high.raw	F6	2.91	1	0.0002116	4.607e-06
	FALSE	High	Sequest HT (A2)	Unambiguous	[R].SLDFDADLESR.[L]		2	Tb927.10.980:mRNA-p1	Tb927.10.980:mRNA-p1; Tb11.v5.0760.1-p1	0	2	0.1826	0	1	1	634.293	1267.58	1267.58	-1.13	-0.00072	HCD (High Energy Collision Dissociation)	MS2	30.7458	11.889	45.4784	42434	20211123_SC_TBtau95-1_high.raw	F6	2.19	1	0.0002116	0.001945
	FALSE	High	Sequest HT (A2)	Unambiguous	[M].GFNPYANPSSAcLQR.[I]	C12(Carbamidomethyl)	2	Tb927.10.980:mRNA-p1	Tb927.10.980:mRNA-p1; Tb11.v5.0760.1-p1	0	2	0.2826	0	1	1	841.39	1681.77	1681.78	-1.68	-0.00141	HCD (High Energy Collision Dissociation)	MS2	0	27.148	45.4868	42447	20211123_SC_TBtau95-1_high.raw	F6	2.76	1	0.002005	0.00731
	FALSE	High	Sequest HT (A2)	Unambiguous	[N].PYANPSSAcLQR.[I]	C9(Carbamidomethyl)	2	Tb927.10.980:mRNA-p1	Tb927.10.980:mRNA-p1; Tb11.v5.0760.1-p1	0	2	0.5013	0	1	1	682.325	1363.64	1363.64	0.48	0.00033	HCD (High Energy Collision Dissociation)	MS2	45.0292	13.501	45.5389	42516	20211123_SC_TBtau95-1_high.raw	F6	3.89	1	0.0002116	2.174e-06
	FALSE	High	Sequest HT (A2)	Unambiguous	[K].SPFEVALVYDSHSGKR.[D]		2	Tb927.10.980:mRNA-p1	Tb927.10.980:mRNA-p1; Tb11.v5.0760.1-p1	1	2	0.0792	0	1	1	896.456	1791.91	1791.9	1.62	0.00145	HCD (High Energy Collision Dissociation)	MS2	58.8373	35	45.6212	42628	20211123_SC_TBtau95-1_high.raw	F6	2.4	1	0.0009542	0.003067
	FALSE	High	Sequest HT (A2)	Unambiguous	[K].SPFEVALVYDSHSGKR.[D]		2	Tb927.10.980:mRNA-p1	Tb927.10.980:mRNA-p1; Tb11.v5.0760.1-p1	1	3	0.4988	0	1	1	597.972	1791.9	1791.9	-0.16	-0.0001	HCD (High Energy Collision Dissociation)	MS2	13.1858	4.004	45.6616	42679	20211123_SC_TBtau95-1_high.raw	F6	4.27	1	0.0002116	2.117e-05
	FALSE	High	Sequest HT (A2)	Unambiguous	[R].MGFNPYANPSSAcLQR.[I]	C13(Carbamidomethyl)	2	Tb927.10.980:mRNA-p1	Tb927.10.980:mRNA-p1; Tb11.v5.0760.1-p1	0	2	0.4522	0	1	1	906.911	1812.82	1812.82	-0.07	-6e-05	HCD (High Energy Collision Dissociation)	MS2	33.4356	11.393	45.6831	42708	20211123_SC_TBtau95-1_high.raw	F6	3.14	1	0.0002116	0.0004995
	FALSE	High	Sequest HT (A2)	Unambiguous	[T].GVTVLGVVSR.[E]		2	Tb927.10.980:mRNA-p1	Tb927.10.980:mRNA-p1; Tb11.v5.0760.1-p1	0	2	0.0275	0	1	1	493.803	986.599	986.599	-0.71	-0.00035	HCD (High Energy Collision Dissociation)	MS2	32.7071	23.706	45.7515	42804	20211123_SC_TBtau95-1_high.raw	F6	2.18	1	0.004028	0.01932
	FALSE	High	Sequest HT (A2)	Unambiguous	[K].SPFEVALVYDSHSGKR.[D]		2	Tb927.10.980:mRNA-p1	Tb927.10.980:mRNA-p1; Tb11.v5.0760.1-p1	1	3	0.5375	0	1	1	597.973	1791.9	1791.9	0.76	0.00045	HCD (High Energy Collision Dissociation)	MS2	37.0791	6.308	45.9395	43057	20211123_SC_TBtau95-1_high.raw	F6	4.8	1	0.0002116	2.218e-05
	FALSE	High	Sequest HT (A2)	Unambiguous	[D].PNIPPPPSQAQmDILR.[R]	M12(Oxidation)	2	Tb927.10.980:mRNA-p1	Tb927.10.980:mRNA-p1; Tb11.v5.0760.1-p1	0	2	0.3467	0	1	1	895.467	1789.93	1789.93	0.36	0.00032	HCD (High Energy Collision Dissociation)	MS2	0	12.704	45.9825	43117	20211123_SC_TBtau95-1_high.raw	F6	2.25	1	0.00213	0.007718
	FALSE	High	Sequest HT (A2)	Unambiguous	[R].SLDFDADLESR.[L]		2	Tb927.10.980:mRNA-p1	Tb927.10.980:mRNA-p1; Tb11.v5.0760.1-p1	0	2	0.1263	0	1	1	634.293	1267.58	1267.58	-0.47	-0.0003	HCD (High Energy Collision Dissociation)	MS2	65.3492	6.032	46.0375	43181	20211123_SC_TBtau95-1_high.raw	F6	1.98	1	0.0003974	0.002613
	FALSE	High	Sequest HT (A2)	Unambiguous	[D].PNIPPPPSQAQmDILR.[R]	M12(Oxidation)	2	Tb927.10.980:mRNA-p1	Tb927.10.980:mRNA-p1; Tb11.v5.0760.1-p1	0	2	0.1809	0	1	1	895.467	1789.93	1789.93	0.01	1e-05	HCD (High Energy Collision Dissociation)	MS2	0	30.366	46.2447	43423	20211123_SC_TBtau95-1_high.raw	F6	1.99	1	0.005938	0.03755
	FALSE	High	Sequest HT (A2)	Unambiguous	[K].ALLEERPVWVTK.[D]		2	Tb927.10.980:mRNA-p1	Tb927.10.980:mRNA-p1; Tb11.v5.0760.1-p1	0	2	0.3465	0	1	1	720.914	1440.82	1440.82	0.07	5e-05	HCD (High Energy Collision Dissociation)	MS2	4.6076	7.663	46.286	43480	20211123_SC_TBtau95-1_high.raw	F6	4.04	1	0.0002116	9.89e-05
	FALSE	High	Sequest HT (A2)	Unambiguous	[L].LEERPVWVTK.[D]		2	Tb927.10.980:mRNA-p1	Tb927.10.980:mRNA-p1; Tb11.v5.0760.1-p1	0	2	0.3279	0	1	1	628.853	1256.7	1256.7	-0.6	-0.00038	HCD (High Energy Collision Dissociation)	MS2	2.4361	2.472	46.2937	43491	20211123_SC_TBtau95-1_high.raw	F6	3.05	1	0.001052	0.003612
	FALSE	High	Sequest HT (A2)	Unambiguous	[R].SLDFDADLESR.[L]		2	Tb927.10.980:mRNA-p1	Tb927.10.980:mRNA-p1; Tb11.v5.0760.1-p1	0	2	0.2358	0	1	1	634.293	1267.58	1267.58	-0.47	-0.0003	HCD (High Energy Collision Dissociation)	MS2	21.867	3.584	46.2944	43492	20211123_SC_TBtau95-1_high.raw	F6	2.12	1	0.0002116	0.0003751
	FALSE	High	Sequest HT (A2)	Unambiguous	[L].EERPVWVTK.[D]		2	Tb927.10.980:mRNA-p1	Tb927.10.980:mRNA-p1; Tb11.v5.0760.1-p1	0	2	0.2599	0	1	1	572.311	1143.62	1143.62	-0.35	-0.0002	HCD (High Energy Collision Dissociation)	MS2	23.4352	5.801	46.2949	43493	20211123_SC_TBtau95-1_high.raw	F6	3.04	1	0.00537	0.02905
	FALSE	High	Sequest HT (A2)	Unambiguous	[A].LLEERPVWVTK.[D]		2	Tb927.10.980:mRNA-p1	Tb927.10.980:mRNA-p1; Tb11.v5.0760.1-p1	0	2	0.3433	0	1	1	685.396	1369.78	1369.78	0.09	6e-05	HCD (High Energy Collision Dissociation)	MS2	16.0333	9.836	46.2954	43494	20211123_SC_TBtau95-1_high.raw	F6	3.35	1	0.0007822	0.002756
	FALSE	High	Sequest HT (A2)	Unambiguous	[K].SPFEVALVYDSHSGKR.[D]		2	Tb927.10.980:mRNA-p1	Tb927.10.980:mRNA-p1; Tb11.v5.0760.1-p1	1	3	0.4639	0	1	1	597.972	1791.9	1791.9	-1.3	-0.00078	HCD (High Energy Collision Dissociation)	MS2	76.835	26.791	46.442	43613	20211123_SC_TBtau95-1_high.raw	F6	4.29	1	0.0002116	9.882e-05
	FALSE	High	Sequest HT (A2)	Unambiguous	[C].SGNIFPPGHFIGEK.[S]		2	Tb927.10.980:mRNA-p1	Tb927.10.980:mRNA-p1; Tb11.v5.0760.1-p1	0	3	0.0719	0	1	1	500.593	1499.77	1499.76	1.18	0.00059	HCD (High Energy Collision Dissociation)	MS2	51.1197	35	46.465	43643	20211123_SC_TBtau95-1_high.raw	F6	3.2	1	0.005938	0.03474
	FALSE	High	Sequest HT (A2)	Unambiguous	[K].ALLEERPVWVTK.[D]		2	Tb927.10.980:mRNA-p1	Tb927.10.980:mRNA-p1; Tb11.v5.0760.1-p1	0	2	0.4209	0	1	1	720.914	1440.82	1440.82	-0.36	-0.00026	HCD (High Energy Collision Dissociation)	MS2	13.7543	4.597	46.5446	43749	20211123_SC_TBtau95-1_high.raw	F6	3.73	1	0.0003974	0.002525
	FALSE	High	Sequest HT (A2)	Unambiguous	[R].SLDFDADLESR.[L]		2	Tb927.10.980:mRNA-p1	Tb927.10.980:mRNA-p1; Tb11.v5.0760.1-p1	0	2	0.3707	0	1	1	634.293	1267.58	1267.58	-0.96	-0.00061	HCD (High Energy Collision Dissociation)	MS2	16.329	9.45	46.5515	43758	20211123_SC_TBtau95-1_high.raw	F6	2.94	1	0.0002116	0.0002044
	FALSE	High	Sequest HT (A2)	Unambiguous	[K].QTGVTVLGVVSR.[E]		2	Tb927.10.980:mRNA-p1	Tb927.10.980:mRNA-p1; Tb11.v5.0760.1-p1	0	2	0.2471	0	1	1	608.356	1215.71	1215.71	-0.28	-0.00017	HCD (High Energy Collision Dissociation)	MS2	36.5738	4.393	46.5706	43783	20211123_SC_TBtau95-1_high.raw	F6	2.55	1	0.0002116	9.37e-05
	FALSE	High	Sequest HT (A2)	Unambiguous	[S].LDFDADLESR.[L]		2	Tb927.10.980:mRNA-p1	Tb927.10.980:mRNA-p1; Tb11.v5.0760.1-p1	0	2	0.2653	0	1	1	590.777	1180.55	1180.55	-0.67	-0.00039	HCD (High Energy Collision Dissociation)	MS2	48.8239	23.952	46.6693	43887	20211123_SC_TBtau95-1_high.raw	F6	2.94	1	0.0002116	0.0005892
	FALSE	High	Sequest HT (A2)	Unambiguous	[L].LEERPVWVTK.[D]		2	Tb927.10.980:mRNA-p1	Tb927.10.980:mRNA-p1; Tb11.v5.0760.1-p1	0	2	0.1522	0	1	1	628.854	1256.7	1256.7	0.66	0.00041	HCD (High Energy Collision Dissociation)	MS2	0	14.124	46.7458	43953	20211123_SC_TBtau95-1_high.raw	F6	2.89	1	0.00213	0.007869
	FALSE	High	Sequest HT (A2)	Unambiguous	[A].LLEERPVWVTK.[D]		2	Tb927.10.980:mRNA-p1	Tb927.10.980:mRNA-p1; Tb11.v5.0760.1-p1	0	2	0.1358	0	1	1	685.395	1369.78	1369.78	-0.72	-0.0005	HCD (High Energy Collision Dissociation)	MS2	12.7267	21.104	46.7519	43962	20211123_SC_TBtau95-1_high.raw	F6	3.02	1	0.003457	0.01738
	FALSE	High	Sequest HT (A2)	Unambiguous	[K].SPFEVALVYDSHSGKR.[D]		2	Tb927.10.980:mRNA-p1	Tb927.10.980:mRNA-p1; Tb11.v5.0760.1-p1	1	3	0.4951	0	1	1	597.972	1791.9	1791.9	-0.08	-5e-05	HCD (High Energy Collision Dissociation)	MS2	25.9855	24.267	46.803	44033	20211123_SC_TBtau95-1_high.raw	F6	4.12	1	0.0002116	1.169e-05
	FALSE	High	Sequest HT (A2)	Unambiguous	[R].SLDFDADLESR.[L]		2	Tb927.10.980:mRNA-p1	Tb927.10.980:mRNA-p1; Tb11.v5.0760.1-p1	0	2	0.2314	0	1	1	634.294	1267.58	1267.58	0.67	0.00043	HCD (High Energy Collision Dissociation)	MS2	6.68818	0.807	46.8088	44041	20211123_SC_TBtau95-1_high.raw	F6	2.55	1	0.0002116	0.0001247
	FALSE	High	Sequest HT (A2)	Unambiguous	[K].QTGVTVLGVVSR.[E]		2	Tb927.10.980:mRNA-p1	Tb927.10.980:mRNA-p1; Tb11.v5.0760.1-p1	0	2	0.4042	0	1	1	608.357	1215.71	1215.71	0.32	0.00019	HCD (High Energy Collision Dissociation)	MS2	24.7881	4.941	46.8259	44065	20211123_SC_TBtau95-1_high.raw	F6	2.87	1	0.0002116	1.03e-05
	FALSE	High	Sequest HT (A2)	Unambiguous	[K].SPFEVALVYDSHSGKR.[D]		2	Tb927.10.980:mRNA-p1	Tb927.10.980:mRNA-p1; Tb11.v5.0760.1-p1	1	3	0.3659	0	1	1	597.972	1791.9	1791.9	0.22	0.00013	HCD (High Energy Collision Dissociation)	MS2	39.7792	11.601	47.0649	44393	20211123_SC_TBtau95-1_high.raw	F6	3.69	1	0.0002116	0.0004891
	FALSE	High	Sequest HT (A2)	Unambiguous	[R].SLDFDADLESR.[L]		2	Tb927.10.980:mRNA-p1	Tb927.10.980:mRNA-p1; Tb11.v5.0760.1-p1	0	2	0.1805	0	1	1	634.294	1267.58	1267.58	0.57	0.00036	HCD (High Energy Collision Dissociation)	MS2	18.1971	11.431	47.0762	44408	20211123_SC_TBtau95-1_high.raw	F6	2.66	1	0.0002116	0.0004426
	FALSE	High	Sequest HT (A2)	Unambiguous	[K].SPFEVALVYDSHSGKR.[D]		2	Tb927.10.980:mRNA-p1	Tb927.10.980:mRNA-p1; Tb11.v5.0760.1-p1	1	3	0.1	0	1	1	597.973	1791.9	1791.9	0.31	0.00019	HCD (High Energy Collision Dissociation)	MS2	28.4304	9.132	47.3233	44750	20211123_SC_TBtau95-1_high.raw	F6	2.2	1	0.006103	0.04258
	FALSE	High	Sequest HT (A2)	Unambiguous	[R].SLDFDADLESR.[L]		2	Tb927.10.980:mRNA-p1	Tb927.10.980:mRNA-p1; Tb11.v5.0760.1-p1	0	2	0.0754	0	1	1	634.294	1267.58	1267.58	0.66	0.00042	HCD (High Energy Collision Dissociation)	MS2	59.0238	9.942	47.4016	44859	20211123_SC_TBtau95-1_high.raw	F6	1.99	1	0.0003974	0.002279
	FALSE	High	Sequest HT (A2)	Unambiguous	[K].QTGVTVLGVVSR.[E]		2	Tb927.10.980:mRNA-p1	Tb927.10.980:mRNA-p1; Tb11.v5.0760.1-p1	0	2	0.0632	0	1	1	608.356	1215.71	1215.71	-0.4	-0.00024	HCD (High Energy Collision Dissociation)	MS2	55.5094	6.805	47.4483	44925	20211123_SC_TBtau95-1_high.raw	F6	1.9	1	0.00575	0.03306
	FALSE	High	Sequest HT (A2)	Unambiguous	[K].SPFEVALVYDSHSGKR.[D]		2	Tb927.10.980:mRNA-p1	Tb927.10.980:mRNA-p1; Tb11.v5.0760.1-p1	1	3	0.3311	0	1	1	597.972	1791.9	1791.9	-0.1	-6e-05	HCD (High Energy Collision Dissociation)	MS2	58.4171	7.665	47.5973	45130	20211123_SC_TBtau95-1_high.raw	F6	3.05	1	0.0002116	0.00145
	FALSE	High	Sequest HT (A2)	Unambiguous	[R].SLDFDADLESR.[L]		2	Tb927.10.980:mRNA-p1	Tb927.10.980:mRNA-p1; Tb11.v5.0760.1-p1	0	2	0.0789	0	1	1	634.294	1267.58	1267.58	0.36	0.00023	HCD (High Energy Collision Dissociation)	MS2	29.3982	12.057	47.6884	45258	20211123_SC_TBtau95-1_high.raw	F6	1.9	1	0.004373	0.02201
	FALSE	High	Sequest HT (A2)	Unambiguous	[K].SPFEVALVYDSHSGK.[R]		2	Tb927.10.980:mRNA-p1	Tb927.10.980:mRNA-p1; Tb11.v5.0760.1-p1	0	3	0.3088	0	1	1	545.939	1635.8	1635.8	0.26	0.00014	HCD (High Energy Collision Dissociation)	MS2	37.5217	10.372	48.0865	45767	20211123_SC_TBtau95-1_high.raw	F6	3.4	1	0.0002116	0.0003934
	FALSE	High	Sequest HT (A2)	Unambiguous	[K].SPFEVALVYDSHSGK.[R]		2	Tb927.10.980:mRNA-p1	Tb927.10.980:mRNA-p1; Tb11.v5.0760.1-p1	0	2	0.1189	0	1	1	818.404	1635.8	1635.8	-0.11	-9e-05	HCD (High Energy Collision Dissociation)	MS2	30.3785	34.176	48.1676	45877	20211123_SC_TBtau95-1_high.raw	F6	2.44	1	0.001868	0.007266
	FALSE	High	Sequest HT (A2)	Unambiguous	[K].SPFEVALVYDSHSGKR.[D]		2	Tb927.10.980:mRNA-p1	Tb927.10.980:mRNA-p1; Tb11.v5.0760.1-p1	1	3	0.4254	0	1	1	597.973	1791.9	1791.9	0.6	0.00036	HCD (High Energy Collision Dissociation)	MS2	46.0766	15.333	48.1775	45891	20211123_SC_TBtau95-1_high.raw	F6	3.55	1	0.0009542	0.003033
	FALSE	High	Sequest HT (A2)	Unambiguous	[Y].cTGEIFSGWR.[S]	C1(Carbamidomethyl)	2	Tb927.10.980:mRNA-p1	Tb927.10.980:mRNA-p1; Tb11.v5.0760.1-p1	0	2	0.2321	0	1	1	606.776	1212.55	1212.55	-0.92	-0.00056	HCD (High Energy Collision Dissociation)	MS2	8.61049	9.338	48.3049	46064	20211123_SC_TBtau95-1_high.raw	F6	2.37	1	0.0002116	0.0004733
	FALSE	High	Sequest HT (A2)	Unambiguous	[K].SPFEVALVYDSHSGKR.[D]		2	Tb927.10.980:mRNA-p1	Tb927.10.980:mRNA-p1; Tb11.v5.0760.1-p1	1	3	0.401	0	1	1	597.972	1791.9	1791.9	0.08	5e-05	HCD (High Energy Collision Dissociation)	MS2	27.2408	17.525	48.4467	46256	20211123_SC_TBtau95-1_high.raw	F6	3.89	1	0.0002116	4.306e-06
	FALSE	High	Sequest HT (A2)	Unambiguous	[K].SPFEVALVYDSHSGK.[R]		2	Tb927.10.980:mRNA-p1	Tb927.10.980:mRNA-p1; Tb11.v5.0760.1-p1	0	3	0.1661	0	1	1	545.939	1635.8	1635.8	1.03	0.00056	HCD (High Energy Collision Dissociation)	MS2	28.1927	16.925	48.4636	46279	20211123_SC_TBtau95-1_high.raw	F6	3.13	1	0.0002116	0.0001184
	FALSE	High	Sequest HT (A2)	Unambiguous	[K].SPFEVALVYDSHSGK.[R]		2	Tb927.10.980:mRNA-p1	Tb927.10.980:mRNA-p1; Tb11.v5.0760.1-p1	0	2	0.4571	0	1	1	818.405	1635.8	1635.8	1	0.00082	HCD (High Energy Collision Dissociation)	MS2	23.6761	9.674	48.5227	46360	20211123_SC_TBtau95-1_high.raw	F6	3.61	1	0.0002116	0.0001546
	FALSE	High	Sequest HT (A2)	Unambiguous	[K].SPFEVALVYDSHSGK.[R]		2	Tb927.10.980:mRNA-p1	Tb927.10.980:mRNA-p1; Tb11.v5.0760.1-p1	0	3	0.4295	0	1	1	545.94	1635.8	1635.8	1.69	0.00092	HCD (High Energy Collision Dissociation)	MS2	0.789745	0.388	48.7272	46640	20211123_SC_TBtau95-1_high.raw	F6	4.4	1	0.0002116	1.2e-05
	FALSE	High	Sequest HT (A2)	Unambiguous	[P].FEVALVYDSHSGK.[R]		2	Tb927.10.980:mRNA-p1	Tb927.10.980:mRNA-p1; Tb11.v5.0760.1-p1	0	2	0.3891	0	1	1	726.363	1451.72	1451.72	1.04	0.00075	HCD (High Energy Collision Dissociation)	MS2	17.4141	9.183	48.7312	46647	20211123_SC_TBtau95-1_high.raw	F6	2.93	1	0.0002116	0.0001756
	FALSE	High	Sequest HT (A2)	Unambiguous	[S].PFEVALVYDSHSGK.[R]		2	Tb927.10.980:mRNA-p1	Tb927.10.980:mRNA-p1; Tb11.v5.0760.1-p1	0	3	0.1457	0	1	1	516.928	1548.77	1548.77	-0.1	-5e-05	HCD (High Energy Collision Dissociation)	MS2	20.9271	5.731	48.7502	46674	20211123_SC_TBtau95-1_high.raw	F6	2.54	1	0.004237	0.02043
	FALSE	High	Sequest HT (A2)	Unambiguous	[F].EVALVYDSHSGK.[R]		2	Tb927.10.980:mRNA-p1	Tb927.10.980:mRNA-p1; Tb11.v5.0760.1-p1	0	2	0.2373	0	1	1	652.827	1304.65	1304.65	-0.92	-0.0006	HCD (High Energy Collision Dissociation)	MS2	0	13.951	48.7599	46688	20211123_SC_TBtau95-1_high.raw	F6	2.36	1	0.0003974	0.00242
	FALSE	High	Sequest HT (A2)	Unambiguous	[S].PFEVALVYDSHSGK.[R]		2	Tb927.10.980:mRNA-p1	Tb927.10.980:mRNA-p1; Tb11.v5.0760.1-p1	0	2	0.3731	0	1	1	774.888	1548.77	1548.77	-0.8	-0.00062	HCD (High Energy Collision Dissociation)	MS2	21.2441	23.936	48.7604	46689	20211123_SC_TBtau95-1_high.raw	F6	3.35	1	0.0002116	1.072e-05
	FALSE	High	Sequest HT (A2)	Unambiguous	[K].SPFEVALVYDSHSGK.[R]		2	Tb927.10.980:mRNA-p1	Tb927.10.980:mRNA-p1; Tb11.v5.0760.1-p1	0	2	0.394	0	1	1	818.404	1635.8	1635.8	-0.05	-4e-05	HCD (High Energy Collision Dissociation)	MS2	0.204553	0.309	48.7793	46712	20211123_SC_TBtau95-1_high.raw	F6	4.34	1	0.0002116	2.602e-07
	FALSE	High	Sequest HT (A2)	Unambiguous	[K].SPFEVALVYDSHSGKR.[D]		2	Tb927.10.980:mRNA-p1	Tb927.10.980:mRNA-p1; Tb11.v5.0760.1-p1	1	3	0.1136	0	1	1	597.972	1791.9	1791.9	-0.34	-0.0002	HCD (High Energy Collision Dissociation)	MS2	43.1193	9.358	48.821	46771	20211123_SC_TBtau95-1_high.raw	F6	2.64	1	0.002405	0.01041
	FALSE	High	Sequest HT (A2)	Unambiguous	[N].IPPPPSQAQMDILR.[R]		2	Tb927.10.980:mRNA-p1	Tb927.10.980:mRNA-p1; Tb11.v5.0760.1-p1	0	2	0.2051	0	1	1	781.922	1562.84	1562.84	0.85	0.00066	HCD (High Energy Collision Dissociation)	MS2	37.8895	35	48.9527	46954	20211123_SC_TBtau95-1_high.raw	F6	2.34	1	0.004373	0.02309
	FALSE	High	Sequest HT (A2)	Unambiguous	[K].SPFEVALVYDSHSGKR.[D]		2	Tb927.10.980:mRNA-p1	Tb927.10.980:mRNA-p1; Tb11.v5.0760.1-p1	1	3	0.2633	0	1	1	597.971	1791.9	1791.9	-1.78	-0.00106	HCD (High Energy Collision Dissociation)	MS2	46.8045	11.168	49.198	47299	20211123_SC_TBtau95-1_high.raw	F6	3.19	1	0.003019	0.01592
	FALSE	High	Sequest HT (A2)	Unambiguous	[K].ALLEERPVWVTK.[D]		2	Tb927.10.980:mRNA-p1	Tb927.10.980:mRNA-p1; Tb11.v5.0760.1-p1	0	2	0.2924	0	1	1	720.914	1440.82	1440.82	-0.01	-1e-05	HCD (High Energy Collision Dissociation)	MS2	47.1265	11.673	49.4104	47599	20211123_SC_TBtau95-1_high.raw	F6	3.42	1	0.0002116	0.001273
	FALSE	High	Sequest HT (A2)	Unambiguous	[A].LLEERPVWVTK.[D]		2	Tb927.10.980:mRNA-p1	Tb927.10.980:mRNA-p1; Tb11.v5.0760.1-p1	0	2	0.1541	0	1	1	685.395	1369.78	1369.78	-0.35	-0.00024	HCD (High Energy Collision Dissociation)	MS2	23.5993	13.495	49.4286	47624	20211123_SC_TBtau95-1_high.raw	F6	2.79	1	0.005938	0.03741
	FALSE	High	Sequest HT (A2)	Unambiguous	[L].EERPVWVTK.[D]		2	Tb927.10.980:mRNA-p1	Tb927.10.980:mRNA-p1; Tb11.v5.0760.1-p1	0	2	0.2329	0	1	1	572.311	1143.61	1143.62	-0.86	-0.00049	HCD (High Energy Collision Dissociation)	MS2	37.1237	20.314	49.4299	47626	20211123_SC_TBtau95-1_high.raw	F6	2.92	1	0.004373	0.02214
	FALSE	High	Sequest HT (A2)	Unambiguous	[K].SPFEVALVYDSHSGKR.[D]		2	Tb927.10.980:mRNA-p1	Tb927.10.980:mRNA-p1; Tb11.v5.0760.1-p1	1	3	0.2566	0	1	1	597.972	1791.9	1791.9	-0.56	-0.00033	HCD (High Energy Collision Dissociation)	MS2	43.0528	11.438	49.4778	47694	20211123_SC_TBtau95-1_high.raw	F6	3.39	1	0.002405	0.00918
	FALSE	High	Sequest HT (A2)	Unambiguous	[R].PcIDDIIPTAR.[E]	C2(Carbamidomethyl)	2	Tb927.10.980:mRNA-p1	Tb927.10.980:mRNA-p1; Tb11.v5.0760.1-p1	0	2	0.4452	0	1	1	635.826	1270.65	1270.65	-0.75	-0.00048	HCD (High Energy Collision Dissociation)	MS2	0	14.409	49.8862	48249	20211123_SC_TBtau95-1_high.raw	F6	3.01	1	0.0002116	7.149e-05
	FALSE	High	Sequest HT (A2)	Unambiguous	[K].SPFEVALVYDSHSGKR.[D]		2	Tb927.10.980:mRNA-p1	Tb927.10.980:mRNA-p1; Tb11.v5.0760.1-p1	1	3	0.2278	0	1	1	597.973	1791.9	1791.9	0.44	0.00026	HCD (High Energy Collision Dissociation)	MS2	56.5187	11.032	50.5798	49179	20211123_SC_TBtau95-1_high.raw	F6	3.38	1	0.0002116	0.000185
	FALSE	High	Sequest HT (A2)	Unambiguous	[K].AVAcLTYIIK.[N]	C4(Carbamidomethyl)	2	Tb927.10.980:mRNA-p1	Tb927.10.980:mRNA-p1; Tb11.v5.0760.1-p1	0	2	0.4286	0	1	1	576.328	1151.65	1151.65	-1.23	-0.00071	HCD (High Energy Collision Dissociation)	MS2	4.40875	3.179	50.8523	49554	20211123_SC_TBtau95-1_high.raw	F6	2.59	1	0.0002116	0.001992
	FALSE	High	Sequest HT (A2)	Unambiguous	[V].AcLTYIIK.[N]	C2(Carbamidomethyl)	2	Tb927.10.980:mRNA-p1	Tb927.10.980:mRNA-p1; Tb11.v5.0760.1-p1	0	2	0.3092	0	1	1	491.275	981.543	981.544	-1.02	-0.0005	HCD (High Energy Collision Dissociation)	MS2	18.188	15.982	50.8835	49581	20211123_SC_TBtau95-1_high.raw	F6	2.07	1	0.002448	0.01151
	FALSE	High	Sequest HT (A2)	Unambiguous	[A].VAcLTYIIK.[N]	C3(Carbamidomethyl)	2	Tb927.10.980:mRNA-p1	Tb927.10.980:mRNA-p1; Tb11.v5.0760.1-p1	0	2	0.1581	0	1	1	540.809	1080.61	1080.61	-0.72	-0.00039	HCD (High Energy Collision Dissociation)	MS2	19.4888	10.503	50.9037	49594	20211123_SC_TBtau95-1_high.raw	F6	2.15	1	0.0003974	0.002417
	FALSE	High	Sequest HT (A2)	Unambiguous	[A].cLTYIIK.[N]	C1(Carbamidomethyl)	2	Tb927.10.980:mRNA-p1	Tb927.10.980:mRNA-p1; Tb11.v5.0760.1-p1	0	2	0.3365	0	1	1	455.757	910.506	910.507	-0.74	-0.00033	HCD (High Energy Collision Dissociation)	MS2	0	35	50.9219	49609	20211123_SC_TBtau95-1_high.raw	F6	2.08	1	0.004028	0.01925
	FALSE	High	Sequest HT (A2)	Unambiguous	[D].PNIPPPPSQAQMDILR.[R]		2	Tb927.10.980:mRNA-p1	Tb927.10.980:mRNA-p1; Tb11.v5.0760.1-p1	0	2	0.3254	0	1	1	887.468	1773.93	1773.93	-1.24	-0.0011	HCD (High Energy Collision Dissociation)	MS2	0	16.403	50.9401	49630	20211123_SC_TBtau95-1_high.raw	F6	3.78	1	0.0002116	8.847e-07
	FALSE	High	Sequest HT (A2)	Unambiguous	[R].SLDFDADLESR.[L]		2	Tb927.10.980:mRNA-p1	Tb927.10.980:mRNA-p1; Tb11.v5.0760.1-p1	0	2	0.166	0	1	1	634.293	1267.58	1267.58	-0.39	-0.00024	HCD (High Energy Collision Dissociation)	MS2	41.4023	31.865	51.0222	49728	20211123_SC_TBtau95-1_high.raw	F6	2.47	1	0.001574	0.006786
	FALSE	High	Sequest HT (A2)	Unambiguous	[K].AVAcLTYIIK.[N]	C4(Carbamidomethyl)	2	Tb927.10.980:mRNA-p1	Tb927.10.980:mRNA-p1; Tb11.v5.0760.1-p1	0	2	0.377	0	1	1	576.328	1151.65	1151.65	-0.07	-4e-05	HCD (High Energy Collision Dissociation)	MS2	0	2.866	51.1123	49846	20211123_SC_TBtau95-1_high.raw	F6	2.52	1	0.0002116	0.001392
	FALSE	High	Sequest HT (A2)	Unambiguous	[D].PNIPPPPSQAQMDILR.[R]		2	Tb927.10.980:mRNA-p1	Tb927.10.980:mRNA-p1; Tb11.v5.0760.1-p1	0	3	0.4244	0	1	1	591.982	1773.93	1773.93	-0.43	-0.00025	HCD (High Energy Collision Dissociation)	MS2	79.509	11.206	51.1195	49857	20211123_SC_TBtau95-1_high.raw	F6	4.43	1	0.0002116	1.802e-06
	FALSE	High	Sequest HT (A2)	Unambiguous	[D].PNIPPPPSQAQMDILR.[R]		2	Tb927.10.980:mRNA-p1	Tb927.10.980:mRNA-p1; Tb11.v5.0760.1-p1	0	2	0.3519	0	1	1	887.469	1773.93	1773.93	-0.14	-0.00013	HCD (High Energy Collision Dissociation)	MS2	0	10.751	51.2638	50052	20211123_SC_TBtau95-1_high.raw	F6	2.7	1	0.0009542	0.002979
	FALSE	High	Sequest HT (A2)	Unambiguous	[K].SPFEVALVYDSHSGKR.[D]		2	Tb927.10.980:mRNA-p1	Tb927.10.980:mRNA-p1; Tb11.v5.0760.1-p1	1	3	0.1814	0	1	1	597.972	1791.9	1791.9	-1.2	-0.00072	HCD (High Energy Collision Dissociation)	MS2	71.0062	15.968	51.3615	50188	20211123_SC_TBtau95-1_high.raw	F6	2.37	1	0.006337	0.04658
	FALSE	High	Sequest HT (A2)	Unambiguous	[K].AVAcLTYIIK.[N]	C4(Carbamidomethyl)	2	Tb927.10.980:mRNA-p1	Tb927.10.980:mRNA-p1; Tb11.v5.0760.1-p1	0	2	0.2217	0	1	1	576.328	1151.65	1151.65	-0.07	-4e-05	HCD (High Energy Collision Dissociation)	MS2	41.0787	14.344	51.4	50240	20211123_SC_TBtau95-1_high.raw	F6	2.21	1	0.0002116	0.002002
	FALSE	High	Sequest HT (A2)	Unambiguous	[R].SLDFDADLESRLEGTADGNR.[S]		2	Tb927.10.980:mRNA-p1	Tb927.10.980:mRNA-p1; Tb11.v5.0760.1-p1	1	2	0.3312	0	1	1	1091.01	2181.01	2181.01	0.22	0.00024	HCD (High Energy Collision Dissociation)	MS2	0	25.905	52.0348	51096	20211123_SC_TBtau95-1_high.raw	F6	3.08	1	0.002448	0.0113
	FALSE	High	Sequest HT (A2)	Unambiguous	[R].SLDFDADLESRLEGTADGNR.[S]		2	Tb927.10.980:mRNA-p1	Tb927.10.980:mRNA-p1; Tb11.v5.0760.1-p1	1	3	0.4216	0	1	1	727.674	2181.01	2181.01	1.03	0.00075	HCD (High Energy Collision Dissociation)	MS2	23.16	2.624	52.1547	51260	20211123_SC_TBtau95-1_high.raw	F6	3.7	1	0.0002116	0.0001669
	FALSE	High	Sequest HT (A2)	Unambiguous	[F].DADLESRLEGTADGNR.[S]		2	Tb927.10.980:mRNA-p1	Tb927.10.980:mRNA-p1; Tb11.v5.0760.1-p1	1	2	1	0	1	1	859.901	1718.79	1718.79	-0.04	-4e-05	HCD (High Energy Collision Dissociation)	MS2	12.0263	19.021	52.2158	51343	20211123_SC_TBtau95-1_high.raw	F6	3.68	1	0.0002116	9.746e-06
	FALSE	High	Sequest HT (A2)	Unambiguous	[D].ADLESRLEGTADGNR.[S]		2	Tb927.10.980:mRNA-p1	Tb927.10.980:mRNA-p1; Tb11.v5.0760.1-p1	1	2	0.3818	0	1	1	802.386	1603.77	1603.77	-0.96	-0.00077	HCD (High Energy Collision Dissociation)	MS2	21.559	11.341	52.2619	51408	20211123_SC_TBtau95-1_high.raw	F6	3.51	1	0.0002116	0.0004884
	FALSE	High	Sequest HT (A2)	Unambiguous	[G].DPNIPPPPSQAQMDILR.[R]		2	Tb927.10.980:mRNA-p1	Tb927.10.980:mRNA-p1; Tb11.v5.0760.1-p1	0	2	0.2451	0	1	1	944.984	1888.96	1888.96	1.22	0.00115	HCD (High Energy Collision Dissociation)	MS2	33.3503	35	52.3542	51531	20211123_SC_TBtau95-1_high.raw	F6	3.06	1	0.0002116	0.0009085
	FALSE	High	Sequest HT (A2)	Unambiguous	[R].SLDFDADLESRLEGTADGNR.[S]		2	Tb927.10.980:mRNA-p1	Tb927.10.980:mRNA-p1; Tb11.v5.0760.1-p1	1	3	0.2935	0	1	1	727.674	2181.01	2181.01	0.44	0.00032	HCD (High Energy Collision Dissociation)	MS2	36.0329	4.204	52.5554	51808	20211123_SC_TBtau95-1_high.raw	F6	2.93	1	0.0009542	0.003057
	FALSE	High	Sequest HT (A2)	Unambiguous	[K].SPFEVALVYDSHSGKR.[D]		2	Tb927.10.980:mRNA-p1	Tb927.10.980:mRNA-p1; Tb11.v5.0760.1-p1	1	3	0.3507	0	1	1	597.973	1791.9	1791.9	0.84	0.0005	HCD (High Energy Collision Dissociation)	MS2	49.4317	10.555	52.73	52048	20211123_SC_TBtau95-1_high.raw	F6	3.45	1	0.0002116	0.0008545
	FALSE	High	Sequest HT (A2)	Unambiguous	[R].SLDFDADLESRLEGTADGNR.[S]		2	Tb927.10.980:mRNA-p1	Tb927.10.980:mRNA-p1; Tb11.v5.0760.1-p1	1	3	0.3528	0	1	1	727.674	2181.01	2181.01	0.94	0.00069	HCD (High Energy Collision Dissociation)	MS2	10.3817	2.3	52.8193	52170	20211123_SC_TBtau95-1_high.raw	F6	3.43	1	0.0007822	0.002676
	FALSE	High	Sequest HT (A2)	Unambiguous	[K].SPFEVALVYDSHSG.[K]		2	Tb927.10.980:mRNA-p1	Tb927.10.980:mRNA-p1; Tb11.v5.0760.1-p1	0	2	0.081	0	1	1	754.357	1507.71	1507.71	0.08	6e-05	HCD (High Energy Collision Dissociation)	MS2	34.7651	17.938	53.4563	53026	20211123_SC_TBtau95-1_high.raw	F6	2.1	1	0.001052	0.004056
	FALSE	High	Sequest HT (A2)	Unambiguous	[K].SPFEVALVYDSHSGKR.[D]		2	Tb927.10.980:mRNA-p1	Tb927.10.980:mRNA-p1; Tb11.v5.0760.1-p1	1	3	0.1841	0	1	1	597.972	1791.9	1791.9	-0.38	-0.00023	HCD (High Energy Collision Dissociation)	MS2	61.3112	35	53.497	53080	20211123_SC_TBtau95-1_high.raw	F6	2.77	1	0.0003974	0.002105
	FALSE	High	Sequest HT (A2)	Unambiguous	[F].EVALVYDSHSGKR.[D]		2	Tb927.10.980:mRNA-p1	Tb927.10.980:mRNA-p1; Tb11.v5.0760.1-p1	1	2	0.1603	0	1	1	730.877	1460.75	1460.75	-1.43	-0.00104	HCD (High Energy Collision Dissociation)	MS2	19.9714	13.898	53.8459	53563	20211123_SC_TBtau95-1_high.raw	F6	2.62	1	0.005065	0.02808
	FALSE	High	Sequest HT (A2)	Unambiguous	[K].SPFEVALVYDSHSGKR.[D]		2	Tb927.10.980:mRNA-p1	Tb927.10.980:mRNA-p1; Tb11.v5.0760.1-p1	1	3	0.3284	0	1	1	597.972	1791.9	1791.9	0.03	2e-05	HCD (High Energy Collision Dissociation)	MS2	58.3888	16.74	53.8899	53625	20211123_SC_TBtau95-1_high.raw	F6	3.38	1	0.002005	0.007493
	FALSE	High	Sequest HT (A2)	Unambiguous	[R].QEGGNDTAGKGEPKEmLGIATTTEYcTGEIFSGWR.[S]	M16(Oxidation); C26(Carbamidomethyl)	2	Tb927.10.980:mRNA-p1	Tb927.10.980:mRNA-p1; Tb11.v5.0760.1-p1	2	4	0.4147	0	1	1	952.437	3806.73	3806.73	0.11	0.00011	HCD (High Energy Collision Dissociation)	MS2	11.1963	11.113	53.9615	53722	20211123_SC_TBtau95-1_high.raw	F6	4.22	1	0.0002116	6.47e-05
	FALSE	High	Sequest HT (A2)	Unambiguous	[K].SPFEVALVYDSH.[S]		2	Tb927.10.980:mRNA-p1	Tb927.10.980:mRNA-p1; Tb11.v5.0760.1-p1	0	2	0.4145	0	1	1	682.33	1363.65	1363.65	0.41	0.00028	HCD (High Energy Collision Dissociation)	MS2	32.581	6.694	54.519	54486	20211123_SC_TBtau95-1_high.raw	F6	3.04	1	0.0002116	0.0006824
	FALSE	High	Sequest HT (A2)	Unambiguous	[K].SPFEVALVYDSHSGKR.[D]		2	Tb927.10.980:mRNA-p1	Tb927.10.980:mRNA-p1; Tb11.v5.0760.1-p1	1	3	0.1485	0	1	1	597.971	1791.9	1791.9	-1.71	-0.00102	HCD (High Energy Collision Dissociation)	MS2	36.4326	24.302	54.9736	55063	20211123_SC_TBtau95-1_high.raw	F6	3.03	1	0.004373	0.02296
	FALSE	High	Sequest HT (A2)	Unambiguous	[G].IATTTEYcTGEIFSGWR.[S]	C8(Carbamidomethyl)	2	Tb927.10.980:mRNA-p1	Tb927.10.980:mRNA-p1; Tb11.v5.0760.1-p1	0	2	0.2791	0	1	1	996.462	1991.92	1991.92	0.13	0.00013	HCD (High Energy Collision Dissociation)	MS2	0	20.585	55.2417	55429	20211123_SC_TBtau95-1_high.raw	F6	2.58	1	0.001052	0.003634
	FALSE	High	Sequest HT (A2)	Unambiguous	[K].SPFEVALVYDSHSGKR.[D]		2	Tb927.10.980:mRNA-p1	Tb927.10.980:mRNA-p1; Tb11.v5.0760.1-p1	1	3	0.2324	0	1	1	597.972	1791.9	1791.9	0.23	0.00014	HCD (High Energy Collision Dissociation)	MS2	27.1251	18.798	55.2589	55452	20211123_SC_TBtau95-1_high.raw	F6	2.84	1	0.001182	0.005035
	FALSE	High	Sequest HT (A2)	Unambiguous	[R].AINHIISTFTTFIR.[E]		1	Tb927.10.980:mRNA-p1	Tb927.10.980:mRNA-p1	0	3	0.4134	0	1	1	545.307	1633.91	1633.91	-0.3	-0.00016	HCD (High Energy Collision Dissociation)	MS2	30.3685	7.768	55.6654	55999	20211123_SC_TBtau95-1_high.raw	F6	3.58	1	0.001182	0.004327
	FALSE	High	Sequest HT (A2)	Unambiguous	[R].SLDFDADLESRLEGTAD.[G]		2	Tb927.10.980:mRNA-p1	Tb927.10.980:mRNA-p1; Tb11.v5.0760.1-p1	1	2	0.3621	0	1	1	927.423	1853.84	1853.84	-0.82	-0.00076	HCD (High Energy Collision Dissociation)	MS2	63.9971	15.663	55.6709	56006	20211123_SC_TBtau95-1_high.raw	F6	3.01	1	0.002448	0.01239
	FALSE	High	Sequest HT (A2)	Unambiguous	[L].GIATTTEYcTGEIFSGWR.[S]	C9(Carbamidomethyl)	2	Tb927.10.980:mRNA-p1	Tb927.10.980:mRNA-p1; Tb11.v5.0760.1-p1	0	2	0.2893	0	1	1	1024.97	2048.93	2048.94	-1.62	-0.00166	HCD (High Energy Collision Dissociation)	MS2	0	35	56.5483	57196	20211123_SC_TBtau95-1_high.raw	F6	3.18	1	0.0002116	0.0003244
	FALSE	High	Sequest HT (A2)	Unambiguous	[K].GEPKEmLGIATTTEYcTGEIFSGWR.[S]	M6(Oxidation); C16(Carbamidomethyl)	2	Tb927.10.980:mRNA-p1	Tb927.10.980:mRNA-p1; Tb11.v5.0760.1-p1	1	3	0.506	0	1	1	950.442	2849.31	2849.31	0.04	4e-05	HCD (High Energy Collision Dissociation)	MS2	12.6612	35	56.7402	57458	20211123_SC_TBtau95-1_high.raw	F6	5.04	1	0.0002116	3.979e-09
	FALSE	High	Sequest HT (A2)	Unambiguous	[K].SPFEVALVYDSHSGKR.[D]		2	Tb927.10.980:mRNA-p1	Tb927.10.980:mRNA-p1; Tb11.v5.0760.1-p1	1	3	0.1349	0	1	1	597.973	1791.9	1791.9	1.12	0.00067	HCD (High Energy Collision Dissociation)	MS2	39.1987	35	57.1187	57899	20211123_SC_TBtau95-1_high.raw	F6	3.04	1	0.002448	0.01273
	FALSE	High	Sequest HT (A2)	Unambiguous	[K].DLIDAIFETGVcPR.[T]	C12(Carbamidomethyl)	2	Tb927.10.980:mRNA-p1	Tb927.10.980:mRNA-p1; Tb11.v5.0760.1-p1	0	2	0.418	0	1	1	803.4	1605.79	1605.79	-0.83	-0.00066	HCD (High Energy Collision Dissociation)	MS2	7.74365	9.648	57.541	58457	20211123_SC_TBtau95-1_high.raw	F6	3.66	1	0.0002116	8.097e-06
	FALSE	High	Sequest HT (A2)	Unambiguous	[K].SPFEVALVYDSHSGKR.[D]		2	Tb927.10.980:mRNA-p1	Tb927.10.980:mRNA-p1; Tb11.v5.0760.1-p1	1	3	0.1349	0	1	1	597.972	1791.9	1791.9	-0.43	-0.00026	HCD (High Energy Collision Dissociation)	MS2	21.7488	35	57.6748	58638	20211123_SC_TBtau95-1_high.raw	F6	2.89	1	0.002813	0.01426
	FALSE	High	Sequest HT (A2)	Unambiguous	[K].SPFEVALVYDSHSGKR.[D]		2	Tb927.10.980:mRNA-p1	Tb927.10.980:mRNA-p1; Tb11.v5.0760.1-p1	1	3	0.3175	0	1	1	597.972	1791.9	1791.9	-0.56	-0.00033	HCD (High Energy Collision Dissociation)	MS2	66.5701	22.491	58.137	59264	20211123_SC_TBtau95-1_high.raw	F6	3.15	1	0.004028	0.01926
	FALSE	High	Sequest HT (A2)	Unambiguous	[K].SPFEVALVYDSHSGKR.[D]		2	Tb927.10.980:mRNA-p1	Tb927.10.980:mRNA-p1; Tb11.v5.0760.1-p1	1	3	0.2118	0	1	1	597.973	1791.9	1791.9	0.34	0.0002	HCD (High Energy Collision Dissociation)	MS2	58.992	13.609	58.6839	60001	20211123_SC_TBtau95-1_high.raw	F6	3.21	1	0.001321	0.005451
	FALSE	High	Sequest HT (A2)	Unambiguous	[K].SPFEVALVYDSHSGKR.[D]		2	Tb927.10.980:mRNA-p1	Tb927.10.980:mRNA-p1; Tb11.v5.0760.1-p1	1	3	0.2992	0	1	1	597.972	1791.9	1791.9	-0.71	-0.00042	HCD (High Energy Collision Dissociation)	MS2	22.0429	26.043	59.0417	60457	20211123_SC_TBtau95-1_high.raw	F6	3.71	1	0.0003974	0.002379
	FALSE	High	Sequest HT (A2)	Unambiguous	[K].SPFEVALVYDSHSGKR.[D]		2	Tb927.10.980:mRNA-p1	Tb927.10.980:mRNA-p1; Tb11.v5.0760.1-p1	1	3	0.1515	0	1	1	597.973	1791.9	1791.9	0.81	0.00048	HCD (High Energy Collision Dissociation)	MS2	62.7721	35	59.3879	60920	20211123_SC_TBtau95-1_high.raw	F6	2.97	1	0.002405	0.00981
	FALSE	High	Sequest HT (A2)	Unambiguous	[F].TSENIESFPELcSGNIFPPGHFIGEK.[S]	C12(Carbamidomethyl)	2	Tb927.10.980:mRNA-p1	Tb927.10.980:mRNA-p1; Tb11.v5.0760.1-p1	0	3	0.1365	0	1	1	969.456	2906.35	2906.37	-4.04	-0.00391	HCD (High Energy Collision Dissociation)	MS2	8.01424	10.319	59.5198	61098	20211123_SC_TBtau95-1_high.raw	F6	2.93	1	0.00497	0.02633
	FALSE	High	Sequest HT (A2)	Unambiguous	[Q].LLLQGFFR.[N]		2	Tb927.10.980:mRNA-p1	Tb927.10.980:mRNA-p1; Tb11.v5.0760.1-p1	0	2	0.1835	0	1	1	497.298	993.588	993.588	-0.06	-3e-05	HCD (High Energy Collision Dissociation)	MS2	0	35	59.5472	61134	20211123_SC_TBtau95-1_high.raw	F6	2.18	1	0.00213	0.007766
	FALSE	High	Sequest HT (A2)	Unambiguous	[K].SPFEVALVYDSHSGKR.[D]		2	Tb927.10.980:mRNA-p1	Tb927.10.980:mRNA-p1; Tb11.v5.0760.1-p1	1	3	0.3967	0	1	1	597.972	1791.9	1791.9	0.27	0.00016	HCD (High Energy Collision Dissociation)	MS2	32.0505	21.035	59.7327	61366	20211123_SC_TBtau95-1_high.raw	F6	3.05	1	0.0002116	0.0003145
	FALSE	High	Sequest HT (A2)	Unambiguous	[F].TSENIESFPELcSGNIFPPGHFIGEK.[S]	C12(Carbamidomethyl)	2	Tb927.10.980:mRNA-p1	Tb927.10.980:mRNA-p1; Tb11.v5.0760.1-p1	0	3	0.4786	0	1	1	969.461	2906.37	2906.37	0.61	0.00059	HCD (High Energy Collision Dissociation)	MS2	19.3198	10.562	59.7874	61438	20211123_SC_TBtau95-1_high.raw	F6	4.2	1	0.0002116	8.432e-05
	FALSE	High	Sequest HT (A2)	Unambiguous	[R].AINHIISTFTTFIR.[E]		1	Tb927.10.980:mRNA-p1	Tb927.10.980:mRNA-p1	0	3	0.4844	0	1	1	545.306	1633.9	1633.91	-0.8	-0.00043	HCD (High Energy Collision Dissociation)	MS2	35.9535	8.33	59.8114	61470	20211123_SC_TBtau95-1_high.raw	F6	4.17	1	0.0002116	0.0002045
	FALSE	High	Sequest HT (A2)	Unambiguous	[R].AINHIISTFTTFIR.[E]		1	Tb927.10.980:mRNA-p1	Tb927.10.980:mRNA-p1	0	2	0.5036	0	1	1	817.457	1633.91	1633.91	-0.12	-9e-05	HCD (High Energy Collision Dissociation)	MS2	20.0817	19.164	59.8149	61475	20211123_SC_TBtau95-1_high.raw	F6	4.17	1	0.0002116	9.901e-07
	FALSE	High	Sequest HT (A2)	Unambiguous	[T].FTTFIR.[E]		1	Tb927.10.980:mRNA-p1	Tb927.10.980:mRNA-p1	0	2	0.1313	0	1	1	392.721	784.435	784.435	-0.22	-9e-05	HCD (High Energy Collision Dissociation)	MS2	18.0082	35	59.856	61532	20211123_SC_TBtau95-1_high.raw	F6	1.98	1	0.007257	0.05581
	FALSE	High	Sequest HT (A2)	Unambiguous	[I].STFTTFIR.[E]		1	Tb927.10.980:mRNA-p1	Tb927.10.980:mRNA-p1	0	2	0.3564	0	1	1	486.762	972.516	972.515	1.17	0.00057	HCD (High Energy Collision Dissociation)	MS2	34.9405	35	59.8572	61534	20211123_SC_TBtau95-1_high.raw	F6	2.02	1	0.001574	0.006741
	FALSE	High	Sequest HT (A2)	Unambiguous	[I].NHIISTFTTFIR.[E]		1	Tb927.10.980:mRNA-p1	Tb927.10.980:mRNA-p1	0	2	0.5195	0	1	1	725.396	1449.78	1449.78	-0.44	-0.00032	HCD (High Energy Collision Dissociation)	MS2	14.249	6.697	59.8778	61561	20211123_SC_TBtau95-1_high.raw	F6	3.08	1	0.0002116	4.727e-05
	FALSE	High	Sequest HT (A2)	Unambiguous	[S].TFTTFIR.[E]		1	Tb927.10.980:mRNA-p1	Tb927.10.980:mRNA-p1	0	2	0.4646	0	1	1	443.245	885.483	885.483	-0.2	-9e-05	HCD (High Energy Collision Dissociation)	MS2	0	35	59.8788	61562	20211123_SC_TBtau95-1_high.raw	F6	2.26	1	0.002924	0.01458
	FALSE	High	Sequest HT (A2)	Unambiguous	[A].INHIISTFTTFIR.[E]		1	Tb927.10.980:mRNA-p1	Tb927.10.980:mRNA-p1	0	2	0.3077	0	1	1	781.937	1562.87	1562.87	-1.19	-0.00093	HCD (High Energy Collision Dissociation)	MS2	19.536	35	59.8855	61570	20211123_SC_TBtau95-1_high.raw	F6	2.99	1	0.0002116	2.951e-05
	FALSE	High	Sequest HT (A2)	Unambiguous	[R].AINHIISTFTTFIR.[E]		1	Tb927.10.980:mRNA-p1	Tb927.10.980:mRNA-p1	0	3	0.4936	0	1	1	545.307	1633.91	1633.91	-0.25	-0.00014	HCD (High Energy Collision Dissociation)	MS2	4.49901	5.48	60.0859	61803	20211123_SC_TBtau95-1_high.raw	F6	3.93	1	0.0002116	0.0003409
	FALSE	High	Sequest HT (A2)	Unambiguous	[R].AINHIISTFTTFIR.[E]		1	Tb927.10.980:mRNA-p1	Tb927.10.980:mRNA-p1	0	2	0.4605	0	1	1	817.457	1633.91	1633.91	-0.06	-5e-05	HCD (High Energy Collision Dissociation)	MS2	5.78238	8.57	60.0867	61804	20211123_SC_TBtau95-1_high.raw	F6	3.04	1	0.0002116	4.584e-05
	FALSE	High	Sequest HT (A2)	Unambiguous	[F].TSENIESFPELcSGNIFPPGHFIGEK.[S]	C12(Carbamidomethyl)	2	Tb927.10.980:mRNA-p1	Tb927.10.980:mRNA-p1; Tb11.v5.0760.1-p1	0	3	0.2296	0	1	1	969.459	2906.36	2906.37	-0.92	-0.00089	HCD (High Energy Collision Dissociation)	MS2	25.8989	15.398	60.088	61806	20211123_SC_TBtau95-1_high.raw	F6	2.7	1	0.006287	0.04431
	FALSE	High	Sequest HT (A2)	Unambiguous	[M].LGIATTTEYcTGEIFSGWR.[S]	C10(Carbamidomethyl)	2	Tb927.10.980:mRNA-p1	Tb927.10.980:mRNA-p1; Tb11.v5.0760.1-p1	0	2	0.176	0	1	1	1081.52	2162.02	2162.02	1.18	0.00127	HCD (High Energy Collision Dissociation)	MS2	0	28.923	60.1374	61871	20211123_SC_TBtau95-1_high.raw	F6	2.33	1	0.0002116	0.001156
	FALSE	High	Sequest HT (A2)	Unambiguous	[R].AINHIISTFTTFIR.[E]		1	Tb927.10.980:mRNA-p1	Tb927.10.980:mRNA-p1	0	3	0.2525	0	1	1	545.307	1633.91	1633.91	0.96	0.00052	HCD (High Energy Collision Dissociation)	MS2	15.6983	15.951	60.3579	62166	20211123_SC_TBtau95-1_high.raw	F6	3.01	1	0.0002116	0.0008506
	FALSE	High	Sequest HT (A2)	Unambiguous	[R].AINHIISTFTTFIR.[E]		1	Tb927.10.980:mRNA-p1	Tb927.10.980:mRNA-p1	0	2	0.237	0	1	1	817.457	1633.91	1633.91	0.74	0.0006	HCD (High Energy Collision Dissociation)	MS2	53.2639	19.135	60.424	62254	20211123_SC_TBtau95-1_high.raw	F6	2.7	1	0.001574	0.005737
	FALSE	High	Sequest HT (A2)	Unambiguous	[R].AINHIISTFTTFIR.[E]		1	Tb927.10.980:mRNA-p1	Tb927.10.980:mRNA-p1	0	3	0.3344	0	1	1	545.307	1633.91	1633.91	-0.4	-0.00022	HCD (High Energy Collision Dissociation)	MS2	14.5411	33.857	60.6304	62531	20211123_SC_TBtau95-1_high.raw	F6	3.11	1	0.0002116	0.0002952
	FALSE	High	Sequest HT (A2)	Unambiguous	[K].EmLGIATTTEYcTGEIFSGWR.[S]	M2(Oxidation); C12(Carbamidomethyl)	2	Tb927.10.980:mRNA-p1	Tb927.10.980:mRNA-p1; Tb11.v5.0760.1-p1	0	2	0.5444	0	1	1	1219.55	2438.1	2438.1	0.9	0.00109	HCD (High Energy Collision Dissociation)	MS2	0	35	60.7454	62685	20211123_SC_TBtau95-1_high.raw	F6	4.17	1	0.0002116	1.051e-08
	FALSE	High	Sequest HT (A2)	Unambiguous	[R].AINHIISTFTTFIR.[E]		1	Tb927.10.980:mRNA-p1	Tb927.10.980:mRNA-p1	0	3	0.2025	0	1	1	545.307	1633.91	1633.91	-0.52	-0.00028	HCD (High Energy Collision Dissociation)	MS2	64.4035	15.197	60.7564	62701	20211123_SC_TBtau95-1_high.raw	F6	2.42	1	0.008951	0.07283
	FALSE	High	Sequest HT (A2)	Unambiguous	[K].SPFEVALVYDSHSGKR.[D]		2	Tb927.10.980:mRNA-p1	Tb927.10.980:mRNA-p1; Tb11.v5.0760.1-p1	1	3	0.007	0	1	1	597.972	1791.9	1791.9	-0.2	-0.00012	HCD (High Energy Collision Dissociation)	MS2	31.7228	29.999	60.7822	62736	20211123_SC_TBtau95-1_high.raw	F6	2.87	1	0.002405	0.009179
	FALSE	High	Sequest HT (A2)	Unambiguous	[K].EmLGIATTTEYcTGEIFSGWR.[S]	M2(Oxidation); C12(Carbamidomethyl)	2	Tb927.10.980:mRNA-p1	Tb927.10.980:mRNA-p1; Tb11.v5.0760.1-p1	0	3	0.391	0	1	1	813.373	2438.1	2438.1	1.51	0.00123	HCD (High Energy Collision Dissociation)	MS2	1.43352	4.097	60.7873	62743	20211123_SC_TBtau95-1_high.raw	F6	4.22	1	0.0002116	1.11e-05
	FALSE	High	Sequest HT (A2)	Unambiguous	[K].EmLGIATTTEYcTGEIFSGWR.[S]	M2(Oxidation); C12(Carbamidomethyl)	2	Tb927.10.980:mRNA-p1	Tb927.10.980:mRNA-p1; Tb11.v5.0760.1-p1	0	2	0.5642	0	1	1	1219.56	2438.1	2438.1	1.08	0.00132	HCD (High Energy Collision Dissociation)	MS2	0	31.836	61.0026	63008	20211123_SC_TBtau95-1_high.raw	F6	3.97	1	0.0002116	2.434e-08
	FALSE	High	Sequest HT (A2)	Unambiguous	[K].EmLGIATTTEYcTGEIFSGWR.[S]	M2(Oxidation); C12(Carbamidomethyl)	2	Tb927.10.980:mRNA-p1	Tb927.10.980:mRNA-p1; Tb11.v5.0760.1-p1	0	3	0.2509	0	1	1	813.372	2438.1	2438.1	0.9	0.00073	HCD (High Energy Collision Dissociation)	MS2	0	11.06	61.0587	63065	20211123_SC_TBtau95-1_high.raw	F6	2.75	1	0.002569	0.01392
	FALSE	High	Sequest HT (A2)	Unambiguous	[R].AINHIISTFTTFIR.[E]		1	Tb927.10.980:mRNA-p1	Tb927.10.980:mRNA-p1	0	3	0.0769	0	1	1	545.308	1633.91	1633.91	1.36	0.00074	HCD (High Energy Collision Dissociation)	MS2	15.5038	35	61.1376	63157	20211123_SC_TBtau95-1_high.raw	F6	2.34	1	0.006532	0.04864
	FALSE	High	Sequest HT (A2)	Unambiguous	[K].EmLGIATTTEYcTGEIFSGWR.[S]	M2(Oxidation); C12(Carbamidomethyl)	2	Tb927.10.980:mRNA-p1	Tb927.10.980:mRNA-p1; Tb11.v5.0760.1-p1	0	2	0.4771	0	1	1	1219.55	2438.1	2438.1	-0.14	-0.00017	HCD (High Energy Collision Dissociation)	MS2	0	35	61.2843	63283	20211123_SC_TBtau95-1_high.raw	F6	3.27	1	0.0002116	4.172e-05
	FALSE	High	Sequest HT (A2)	Unambiguous	[R].AINHIISTFTTFIR.[E]		1	Tb927.10.980:mRNA-p1	Tb927.10.980:mRNA-p1	0	3	0.3492	0	1	1	545.307	1633.91	1633.91	0.22	0.00012	HCD (High Energy Collision Dissociation)	MS2	10.2431	17.216	61.4159	63453	20211123_SC_TBtau95-1_high.raw	F6	2.95	1	0.0002116	0.0001225
	FALSE	High	Sequest HT (A2)	Unambiguous	[K].SPFEVALVYDSHSGKR.[D]		2	Tb927.10.980:mRNA-p1	Tb927.10.980:mRNA-p1; Tb11.v5.0760.1-p1	1	3	0.2753	0	1	1	597.973	1791.9	1791.9	0.77	0.00046	HCD (High Energy Collision Dissociation)	MS2	39.1879	29.571	61.5092	63577	20211123_SC_TBtau95-1_high.raw	F6	3.16	1	0.002405	0.01112
	FALSE	High	Sequest HT (A2)	Unambiguous	[V].PPSFLRPcIDDIIPTAR.[E]	C8(Carbamidomethyl)	2	Tb927.10.980:mRNA-p1	Tb927.10.980:mRNA-p1; Tb11.v5.0760.1-p1	0	2	0.266	0	1	1	984.523	1968.04	1968.04	0.75	0.00074	HCD (High Energy Collision Dissociation)	MS2	59.4193	23.66	61.814	63968	20211123_SC_TBtau95-1_high.raw	F6	2.97	1	0.004373	0.02276
	FALSE	High	Sequest HT (A2)	Unambiguous	[V].PPSFLRPcIDDIIPTAR.[E]	C8(Carbamidomethyl)	2	Tb927.10.980:mRNA-p1	Tb927.10.980:mRNA-p1; Tb11.v5.0760.1-p1	0	3	0.2169	0	1	1	656.683	1968.04	1968.04	-0.71	-0.00047	HCD (High Energy Collision Dissociation)	MS2	21.4557	28.245	61.8248	63981	20211123_SC_TBtau95-1_high.raw	F6	3.32	1	0.0002116	3.292e-05
	FALSE	High	Sequest HT (A2)	Unambiguous	[K].EmLGIATTTEYcTGEIFSGWR.[S]	M2(Oxidation); C12(Carbamidomethyl)	2	Tb927.10.980:mRNA-p1	Tb927.10.980:mRNA-p1; Tb11.v5.0760.1-p1	0	2	0.3467	0	1	1	1219.55	2438.1	2438.1	0.93	0.00113	HCD (High Energy Collision Dissociation)	MS2	0	35	61.8691	64039	20211123_SC_TBtau95-1_high.raw	F6	2.74	1	0.0002116	5.796e-05
	FALSE	High	Sequest HT (A2)	Unambiguous	[K].SPFEVALVYDSHSGKR.[D]		2	Tb927.10.980:mRNA-p1	Tb927.10.980:mRNA-p1; Tb11.v5.0760.1-p1	1	3	0.4356	0	1	1	597.972	1791.9	1791.9	-0.99	-0.00059	HCD (High Energy Collision Dissociation)	MS2	30.9906	21.021	61.9346	64125	20211123_SC_TBtau95-1_high.raw	F6	3.88	1	0.001052	0.0037
	FALSE	High	Sequest HT (A2)	Unambiguous	[R].AINHIISTFTTFIR.[E]		1	Tb927.10.980:mRNA-p1	Tb927.10.980:mRNA-p1	0	3	0.0474	0	1	1	545.308	1633.91	1633.91	2.09	0.00114	HCD (High Energy Collision Dissociation)	MS2	44.5018	35	62.0054	64217	20211123_SC_TBtau95-1_high.raw	F6	2.53	1	0.007758	0.05789
	FALSE	High	Sequest HT (A2)	Unambiguous	[K].SPFEVALVYDSHSGKR.[D]		2	Tb927.10.980:mRNA-p1	Tb927.10.980:mRNA-p1; Tb11.v5.0760.1-p1	1	3	0.2252	0	1	1	597.971	1791.9	1791.9	-1.52	-0.00091	HCD (High Energy Collision Dissociation)	MS2	16.4271	35	62.2149	64499	20211123_SC_TBtau95-1_high.raw	F6	2.62	1	0.0009542	0.003071
	FALSE	High	Sequest HT (A2)	Unambiguous	[K].SPFEVALVYDSHSGKR.[D]		2	Tb927.10.980:mRNA-p1	Tb927.10.980:mRNA-p1; Tb11.v5.0760.1-p1	1	3	0.3957	0	1	1	597.973	1791.9	1791.9	0.31	0.00018	HCD (High Energy Collision Dissociation)	MS2	30.0724	35	62.4852	64857	20211123_SC_TBtau95-1_high.raw	F6	3.69	1	0.0002116	1.321e-05
	FALSE	High	Sequest HT (A2)	Unambiguous	[K].SPFEVALVYDSHSGKR.[D]		2	Tb927.10.980:mRNA-p1	Tb927.10.980:mRNA-p1; Tb11.v5.0760.1-p1	1	3	0.3765	0	1	1	597.972	1791.9	1791.9	-0.62	-0.00037	HCD (High Energy Collision Dissociation)	MS2	55.084	35	62.7515	65206	20211123_SC_TBtau95-1_high.raw	F6	3.4	1	0.001052	0.003295
	FALSE	High	Sequest HT (A2)	Unambiguous	[K].EmLGIATTTEYcTGEIFSGWR.[S]	M2(Oxidation); C12(Carbamidomethyl)	2	Tb927.10.980:mRNA-p1	Tb927.10.980:mRNA-p1; Tb11.v5.0760.1-p1	0	2	0.372	0	1	1	1219.56	2438.1	2438.1	1.78	0.00218	HCD (High Energy Collision Dissociation)	MS2	50.4419	35	62.7557	65212	20211123_SC_TBtau95-1_high.raw	F6	2.07	1	0.001868	0.007113
	FALSE	High	Sequest HT (A2)	Unambiguous	[K].SPFEVALVYDSHSGKR.[D]		2	Tb927.10.980:mRNA-p1	Tb927.10.980:mRNA-p1; Tb11.v5.0760.1-p1	1	3	0.2411	0	1	1	597.972	1791.9	1791.9	-1.35	-0.00081	HCD (High Energy Collision Dissociation)	MS2	26.3051	31.599	63.0477	65584	20211123_SC_TBtau95-1_high.raw	F6	2.82	1	0.002405	0.008703
	FALSE	High	Sequest HT (A2)	Unambiguous	[K].DLIDAIFETGVcPR.[T]	C12(Carbamidomethyl)	2	Tb927.10.980:mRNA-p1	Tb927.10.980:mRNA-p1; Tb11.v5.0760.1-p1	0	2	0.3511	0	1	1	803.401	1605.8	1605.79	0.84	0.00068	HCD (High Energy Collision Dissociation)	MS2	41.8998	30.409	63.0582	65597	20211123_SC_TBtau95-1_high.raw	F6	3.19	1	0.0002116	7.205e-06
	FALSE	High	Sequest HT (A2)	Unambiguous	[R].VPYINEVLQEILDSKSHK.[R]		2	Tb927.10.980:mRNA-p1	Tb927.10.980:mRNA-p1; Tb11.v5.0760.1-p1	1	4	0.2256	0	1	1	528.787	2112.13	2112.13	-3.04	-0.00161	HCD (High Energy Collision Dissociation)	MS2	29.6017	35	63.2493	65846	20211123_SC_TBtau95-1_high.raw	F6	3.28	1	0.001052	0.003547
	FALSE	High	Sequest HT (A2)	Unambiguous	[K].SPFEVALVYDSHSGKR.[D]		2	Tb927.10.980:mRNA-p1	Tb927.10.980:mRNA-p1; Tb11.v5.0760.1-p1	1	3	0.2006	0	1	1	597.972	1791.9	1791.9	-0.64	-0.00038	HCD (High Energy Collision Dissociation)	MS2	28.439	35	63.3609	65992	20211123_SC_TBtau95-1_high.raw	F6	3.14	1	0.0002116	1.603e-05
	FALSE	High	Sequest HT (A2)	Unambiguous	[K].SPFEVALVYDSHSGKR.[D]		2	Tb927.10.980:mRNA-p1	Tb927.10.980:mRNA-p1; Tb11.v5.0760.1-p1	1	3	0.3387	0	1	1	597.972	1791.9	1791.9	-1.16	-0.00069	HCD (High Energy Collision Dissociation)	MS2	30.3031	21.378	63.6299	66340	20211123_SC_TBtau95-1_high.raw	F6	3.75	1	0.005938	0.03487
	FALSE	High	Sequest HT (A2)	Unambiguous	[V].PPSFLRPcIDDIIPTAR.[E]	C8(Carbamidomethyl)	2	Tb927.10.980:mRNA-p1	Tb927.10.980:mRNA-p1; Tb11.v5.0760.1-p1	0	2	0.2228	0	1	1	984.525	1968.04	1968.04	3.35	0.00329	HCD (High Energy Collision Dissociation)	MS2	74.0886	35	63.6797	66406	20211123_SC_TBtau95-1_high.raw	F6	3.59	1	0.008916	0.06837
	FALSE	High	Sequest HT (A2)	Unambiguous	[K].EMLGIATTTEYcTGEIFSGWR.[S]	C12(Carbamidomethyl)	2	Tb927.10.980:mRNA-p1	Tb927.10.980:mRNA-p1; Tb11.v5.0760.1-p1	0	2	0.5586	0	1	1	1211.56	2422.11	2422.11	-0.12	-0.00015	HCD (High Energy Collision Dissociation)	MS2	0	26.867	63.7763	66530	20211123_SC_TBtau95-1_high.raw	F6	4.44	1	0.0002116	2.228e-07
	FALSE	High	Sequest HT (A2)	Unambiguous	[K].EMLGIATTTEYcTGEIFSGWR.[S]	C12(Carbamidomethyl)	2	Tb927.10.980:mRNA-p1	Tb927.10.980:mRNA-p1; Tb11.v5.0760.1-p1	0	3	0.33	0	1	1	808.04	2422.11	2422.11	0.07	6e-05	HCD (High Energy Collision Dissociation)	MS2	31.2388	17.717	63.7784	66533	20211123_SC_TBtau95-1_high.raw	F6	3	1	0.0002116	7.911e-05
	FALSE	High	Sequest HT (A2)	Unambiguous	[H].TVEAFVPPSFLRPcIDDIIPTAR.[E]	C14(Carbamidomethyl)	2	Tb927.10.980:mRNA-p1	Tb927.10.980:mRNA-p1; Tb11.v5.0760.1-p1	0	3	0.1584	0	1	1	872.127	2614.37	2614.37	-1.11	-0.00096	HCD (High Energy Collision Dissociation)	MS2	4.07984	3.81	63.85	66621	20211123_SC_TBtau95-1_high.raw	F6	3.03	1	0.0003974	0.002585
	FALSE	High	Sequest HT (A2)	Unambiguous	[K].EMLGIATTTEYcTGEIFSGWR.[S]	C12(Carbamidomethyl)	2	Tb927.10.980:mRNA-p1	Tb927.10.980:mRNA-p1; Tb11.v5.0760.1-p1	0	2	0.4746	0	1	1	1211.56	2422.11	2422.11	1.19	0.00144	HCD (High Energy Collision Dissociation)	MS2	0	35	64.0406	66868	20211123_SC_TBtau95-1_high.raw	F6	3.54	1	0.0002116	0.001107
	FALSE	High	Sequest HT (A2)	Unambiguous	[K].DLIDAIFETGVcPR.[T]	C12(Carbamidomethyl)	2	Tb927.10.980:mRNA-p1	Tb927.10.980:mRNA-p1; Tb11.v5.0760.1-p1	0	2	0.3652	0	1	1	803.401	1605.79	1605.79	0.29	0.00024	HCD (High Energy Collision Dissociation)	MS2	17.882	35	64.3258	67236	20211123_SC_TBtau95-1_high.raw	F6	2.82	1	0.0003974	0.002261
	FALSE	High	Sequest HT (A2)	Unambiguous	[K].SPFEVALVYDSHSGKR.[D]		2	Tb927.10.980:mRNA-p1	Tb927.10.980:mRNA-p1; Tb11.v5.0760.1-p1	1	3	0.2308	0	1	1	597.973	1791.9	1791.9	0.99	0.00059	HCD (High Energy Collision Dissociation)	MS2	38.4214	29.646	64.3561	67275	20211123_SC_TBtau95-1_high.raw	F6	3.38	1	0.00213	0.007664
	FALSE	High	Sequest HT (A2)	Unambiguous	[K].SPFEVALVYDSHSGKR.[D]		2	Tb927.10.980:mRNA-p1	Tb927.10.980:mRNA-p1; Tb11.v5.0760.1-p1	1	3	0.163	0	1	1	597.972	1791.9	1791.9	-0.75	-0.00045	HCD (High Energy Collision Dissociation)	MS2	56.7112	35	64.635	67632	20211123_SC_TBtau95-1_high.raw	F6	2.76	1	0.005065	0.02774
	FALSE	High	Sequest HT (A2)	Unambiguous	[P].YINEVLQEILDSK.[S]		2	Tb927.10.980:mRNA-p1	Tb927.10.980:mRNA-p1; Tb11.v5.0760.1-p1	0	2	0.5089	0	1	1	782.418	1563.83	1563.83	1.03	0.00081	HCD (High Energy Collision Dissociation)	MS2	11.089	26.029	64.7498	67781	20211123_SC_TBtau95-1_high.raw	F6	3.38	1	0.0002116	1.058e-05
	FALSE	High	Sequest HT (A2)	Unambiguous	[K].SPFEVALVYDSHSGKR.[D]		2	Tb927.10.980:mRNA-p1	Tb927.10.980:mRNA-p1; Tb11.v5.0760.1-p1	1	3	0.1919	0	1	1	597.972	1791.9	1791.9	-0.74	-0.00044	HCD (High Energy Collision Dissociation)	MS2	44.9892	30.746	64.9002	67974	20211123_SC_TBtau95-1_high.raw	F6	2.71	1	0.007836	0.05904
	FALSE	High	Sequest HT (A2)	Unambiguous	[H].TVEAFVPPSFLRPcIDDIIPTAR.[E]	C14(Carbamidomethyl)	2	Tb927.10.980:mRNA-p1	Tb927.10.980:mRNA-p1; Tb11.v5.0760.1-p1	0	3	0.1547	0	1	1	872.127	2614.37	2614.37	-0.88	-0.00076	HCD (High Energy Collision Dissociation)	MS2	25.0499	12.381	65.0824	68202	20211123_SC_TBtau95-1_high.raw	F6	3.49	1	0.0002116	0.0009299
	FALSE	High	Sequest HT (A2)	Unambiguous	[K].SPFEVALVYDSHSGKR.[D]		2	Tb927.10.980:mRNA-p1	Tb927.10.980:mRNA-p1; Tb11.v5.0760.1-p1	1	3	0.3161	0	1	1	597.972	1791.9	1791.9	0.19	0.00011	HCD (High Energy Collision Dissociation)	MS2	33.8066	35	65.1701	68315	20211123_SC_TBtau95-1_high.raw	F6	3.1	1	0.004373	0.02202
	FALSE	High	Sequest HT (A2)	Unambiguous	[V].PPSFLRPcIDDIIPTAR.[E]	C8(Carbamidomethyl)	2	Tb927.10.980:mRNA-p1	Tb927.10.980:mRNA-p1; Tb11.v5.0760.1-p1	0	2	0.0661	0	1	1	984.528	1968.05	1968.04	5.66	0.00557	HCD (High Energy Collision Dissociation)	MS2	70.1176	35	65.2088	68365	20211123_SC_TBtau95-1_high.raw	F6	2.27	1	0.007836	0.05884
	FALSE	High	Sequest HT (A2)	Unambiguous	[K].SPFEVALVYDSHSGKR.[D]		2	Tb927.10.980:mRNA-p1	Tb927.10.980:mRNA-p1; Tb11.v5.0760.1-p1	1	3	0.3236	0	1	1	597.972	1791.9	1791.9	-0.31	-0.00018	HCD (High Energy Collision Dissociation)	MS2	76.2046	35	65.4942	68727	20211123_SC_TBtau95-1_high.raw	F6	3.09	1	0.002405	0.009745
	FALSE	High	Sequest HT (A2)	Unambiguous	[V].PPSFLRPcIDDIIPTAR.[E]	C8(Carbamidomethyl)	2	Tb927.10.980:mRNA-p1	Tb927.10.980:mRNA-p1; Tb11.v5.0760.1-p1	0	2	0.1285	0	1	1	984.523	1968.04	1968.04	1.28	0.00126	HCD (High Energy Collision Dissociation)	MS2	0	35	65.5234	68764	20211123_SC_TBtau95-1_high.raw	F6	3.19	1	0.005938	0.03938
	FALSE	High	Sequest HT (A2)	Unambiguous	[H].TVEAFVPPSFLRPcIDDIIPTAR.[E]	C14(Carbamidomethyl)	2	Tb927.10.980:mRNA-p1	Tb927.10.980:mRNA-p1; Tb11.v5.0760.1-p1	0	3	0.1387	0	1	1	872.127	2614.37	2614.37	-1.26	-0.0011	HCD (High Energy Collision Dissociation)	MS2	9.8794	15.67	65.7685	69075	20211123_SC_TBtau95-1_high.raw	F6	3.75	1	0.0002116	0.0003049
	FALSE	High	Sequest HT (A2)	Unambiguous	[K].SPFEVALVYDSHSGKR.[D]		2	Tb927.10.980:mRNA-p1	Tb927.10.980:mRNA-p1; Tb11.v5.0760.1-p1	1	3	0.4534	0	1	1	597.972	1791.9	1791.9	-1.11	-0.00066	HCD (High Energy Collision Dissociation)	MS2	17.402	35	65.8105	69129	20211123_SC_TBtau95-1_high.raw	F6	3.97	1	0.0002116	0.000118
	FALSE	High	Sequest HT (A2)	Unambiguous	[V].PPSFLRPcIDDIIPTAR.[E]	C8(Carbamidomethyl)	2	Tb927.10.980:mRNA-p1	Tb927.10.980:mRNA-p1; Tb11.v5.0760.1-p1	0	2	0.3598	0	1	1	984.521	1968.04	1968.04	-0.82	-0.0008	HCD (High Energy Collision Dissociation)	MS2	21.4531	23.885	65.8111	69130	20211123_SC_TBtau95-1_high.raw	F6	4.53	1	0.0002116	9.187e-05
	FALSE	High	Sequest HT (A2)	Unambiguous	[F].VPPSFLRPcIDDIIPTAR.[E]	C9(Carbamidomethyl)	2	Tb927.10.980:mRNA-p1	Tb927.10.980:mRNA-p1; Tb11.v5.0760.1-p1	0	2	0.3361	0	1	1	1034.06	2067.1	2067.11	-0.3	-0.00031	HCD (High Energy Collision Dissociation)	MS2	0	35	65.8361	69162	20211123_SC_TBtau95-1_high.raw	F6	3.63	1	0.0002116	0.001309
	FALSE	High	Sequest HT (A2)	Unambiguous	[H].TVEAFVPPSFLRPcIDDIIPTAR.[E]	C14(Carbamidomethyl)	2	Tb927.10.980:mRNA-p1	Tb927.10.980:mRNA-p1; Tb11.v5.0760.1-p1	0	2	0.2913	0	1	1	1307.69	2614.37	2614.37	1.38	0.00181	HCD (High Energy Collision Dissociation)	MS2	0	35	65.8375	69164	20211123_SC_TBtau95-1_high.raw	F6	3.57	1	0.0002116	0.0007201
	FALSE	High	Sequest HT (A2)	Unambiguous	[A].FVPPSFLRPcIDDIIPTAR.[E]	C10(Carbamidomethyl)	2	Tb927.10.980:mRNA-p1	Tb927.10.980:mRNA-p1; Tb11.v5.0760.1-p1	0	2	0.3951	0	1	1	1107.59	2214.18	2214.17	0.87	0.00096	HCD (High Energy Collision Dissociation)	MS2	0	35	65.8404	69168	20211123_SC_TBtau95-1_high.raw	F6	4.05	1	0.0002116	0.001262
	FALSE	High	Sequest HT (A2)	Unambiguous	[E].AFVPPSFLRPcIDDIIPTAR.[E]	C11(Carbamidomethyl)	2	Tb927.10.980:mRNA-p1	Tb927.10.980:mRNA-p1; Tb11.v5.0760.1-p1	0	2	0.3444	0	1	1	1143.11	2285.21	2285.21	-0.46	-0.00053	HCD (High Energy Collision Dissociation)	MS2	41.6029	35	65.8541	69186	20211123_SC_TBtau95-1_high.raw	F6	3.6	1	0.0002116	0.0005184
	FALSE	High	Sequest HT (A2)	Unambiguous	[P].PSFLRPcIDDIIPTAR.[E]	C7(Carbamidomethyl)	2	Tb927.10.980:mRNA-p1	Tb927.10.980:mRNA-p1; Tb11.v5.0760.1-p1	0	2	0.4466	0	1	1	935.995	1870.98	1870.98	-0.8	-0.00075	HCD (High Energy Collision Dissociation)	MS2	0	35	65.882	69222	20211123_SC_TBtau95-1_high.raw	F6	4.59	1	0.0002116	9.585e-07
	FALSE	High	Sequest HT (A2)	Unambiguous	[V].EAFVPPSFLRPcIDDIIPTAR.[E]	C12(Carbamidomethyl)	2	Tb927.10.980:mRNA-p1	Tb927.10.980:mRNA-p1; Tb11.v5.0760.1-p1	0	2	0.3128	0	1	1	1207.63	2414.25	2414.25	-0.42	-0.0005	HCD (High Energy Collision Dissociation)	MS2	0	35	65.8912	69234	20211123_SC_TBtau95-1_high.raw	F6	4.06	1	0.0002116	0.0001179
	FALSE	High	Sequest HT (A2)	Unambiguous	[V].PPSFLRPcIDDIIPTAR.[E]	C8(Carbamidomethyl)	2	Tb927.10.980:mRNA-p1	Tb927.10.980:mRNA-p1; Tb11.v5.0760.1-p1	0	3	0.213	0	1	1	656.683	1968.03	1968.04	-1.19	-0.00078	HCD (High Energy Collision Dissociation)	MS2	17.6888	31.84	65.8933	69236	20211123_SC_TBtau95-1_high.raw	F6	4.6	1	0.0002116	1.04e-05
	FALSE	High	Sequest HT (A2)	Unambiguous	[V].EAFVPPSFLRPcIDDIIPTAR.[E]	C12(Carbamidomethyl)	2	Tb927.10.980:mRNA-p1	Tb927.10.980:mRNA-p1; Tb11.v5.0760.1-p1	0	3	0.037	0	1	1	805.422	2414.25	2414.25	-1.48	-0.00119	HCD (High Energy Collision Dissociation)	MS2	0	22.289	65.9614	69313	20211123_SC_TBtau95-1_high.raw	F6	3.24	1	0.0002116	0.001672
	FALSE	High	Sequest HT (A2)	Unambiguous	[H].TVEAFVPPSFLRPcIDDIIPTAR.[E]	C14(Carbamidomethyl)	2	Tb927.10.980:mRNA-p1	Tb927.10.980:mRNA-p1; Tb11.v5.0760.1-p1	0	3	0.0258	0	1	1	872.13	2614.38	2614.37	2.05	0.00178	HCD (High Energy Collision Dissociation)	MS2	0.0170204	0.13	66.0224	69368	20211123_SC_TBtau95-1_high.raw	F6	3.49	1	0.0002116	0.001276
	FALSE	High	Sequest HT (A2)	Unambiguous	[V].PPSFLRPcIDDIIPTAR.[E]	C8(Carbamidomethyl)	2	Tb927.10.980:mRNA-p1	Tb927.10.980:mRNA-p1; Tb11.v5.0760.1-p1	0	2	0.4508	0	1	1	984.521	1968.03	1968.04	-1.29	-0.00127	HCD (High Energy Collision Dissociation)	MS2	0	6.548	66.0618	69411	20211123_SC_TBtau95-1_high.raw	F6	4.57	1	0.0002116	4.569e-06
	FALSE	High	Sequest HT (A2)	Unambiguous	[H].TVEAFVPPSFLRPcIDDIIPTAR.[E]	C14(Carbamidomethyl)	2	Tb927.10.980:mRNA-p1	Tb927.10.980:mRNA-p1; Tb11.v5.0760.1-p1	0	4	0.1433	0	1	1	654.348	2614.37	2614.37	-0.06	-4e-05	HCD (High Energy Collision Dissociation)	MS2	3.86337	11.787	66.0844	69436	20211123_SC_TBtau95-1_high.raw	F6	3.35	1	0.0002116	0.0005506
	FALSE	High	Sequest HT (A2)	Unambiguous	[K].SPFEVALVYDSHSGKR.[D]		2	Tb927.10.980:mRNA-p1	Tb927.10.980:mRNA-p1; Tb11.v5.0760.1-p1	1	3	0.3109	0	1	1	597.972	1791.9	1791.9	-0.17	-0.0001	HCD (High Energy Collision Dissociation)	MS2	0	35	66.0903	69444	20211123_SC_TBtau95-1_high.raw	F6	3.12	1	0.001321	0.005146
	FALSE	High	Sequest HT (A2)	Unambiguous	[H].TVEAFVPPSFLRPcIDDIIPTAR.[E]	C14(Carbamidomethyl)	2	Tb927.10.980:mRNA-p1	Tb927.10.980:mRNA-p1; Tb11.v5.0760.1-p1	0	2	0.3077	0	1	1	1307.69	2614.37	2614.37	-0.37	-0.00049	HCD (High Energy Collision Dissociation)	MS2	0	23.52	66.0979	69454	20211123_SC_TBtau95-1_high.raw	F6	3.64	1	0.0002116	0.0003508
	FALSE	High	Sequest HT (A2)	Unambiguous	[F].VPPSFLRPcIDDIIPTAR.[E]	C9(Carbamidomethyl)	2	Tb927.10.980:mRNA-p1	Tb927.10.980:mRNA-p1; Tb11.v5.0760.1-p1	0	2	0.3744	0	1	1	1034.05	2067.1	2067.11	-1.82	-0.00188	HCD (High Energy Collision Dissociation)	MS2	0	16.221	66.0991	69455	20211123_SC_TBtau95-1_high.raw	F6	3.9	1	0.002405	0.009782
	FALSE	High	Sequest HT (A2)	Unambiguous	[A].FVPPSFLRPcIDDIIPTAR.[E]	C10(Carbamidomethyl)	2	Tb927.10.980:mRNA-p1	Tb927.10.980:mRNA-p1; Tb11.v5.0760.1-p1	0	2	0.3075	0	1	1	1107.59	2214.17	2214.17	-0.66	-0.00073	HCD (High Energy Collision Dissociation)	MS2	8.82384	35	66.0998	69456	20211123_SC_TBtau95-1_high.raw	F6	3.61	1	0.0002116	0.0002549
	FALSE	High	Sequest HT (A2)	Unambiguous	[E].AFVPPSFLRPcIDDIIPTAR.[E]	C11(Carbamidomethyl)	2	Tb927.10.980:mRNA-p1	Tb927.10.980:mRNA-p1; Tb11.v5.0760.1-p1	0	2	0.3683	0	1	1	1143.11	2285.21	2285.21	-0.76	-0.00087	HCD (High Energy Collision Dissociation)	MS2	0	35	66.1206	69476	20211123_SC_TBtau95-1_high.raw	F6	3.72	1	0.0002116	0.0006425
	FALSE	High	Sequest HT (A2)	Unambiguous	[V].PPSFLRPcIDDIIPTAR.[E]	C8(Carbamidomethyl)	2	Tb927.10.980:mRNA-p1	Tb927.10.980:mRNA-p1; Tb11.v5.0760.1-p1	0	3	0.1928	0	1	1	656.684	1968.04	1968.04	-0.15	-0.0001	HCD (High Energy Collision Dissociation)	MS2	77.9513	35	66.1558	69517	20211123_SC_TBtau95-1_high.raw	F6	4.46	1	0.0002116	1.004e-05
	FALSE	High	Sequest HT (A2)	Unambiguous	[P].PSFLRPcIDDIIPTAR.[E]	C7(Carbamidomethyl)	2	Tb927.10.980:mRNA-p1	Tb927.10.980:mRNA-p1; Tb11.v5.0760.1-p1	0	2	0.3131	0	1	1	935.997	1870.99	1870.98	0.78	0.00073	HCD (High Energy Collision Dissociation)	MS2	41.8931	30.035	66.1708	69536	20211123_SC_TBtau95-1_high.raw	F6	3.13	1	0.006287	0.04358
	FALSE	High	Sequest HT (A2)	Unambiguous	[V].EAFVPPSFLRPcIDDIIPTAR.[E]	C12(Carbamidomethyl)	2	Tb927.10.980:mRNA-p1	Tb927.10.980:mRNA-p1; Tb11.v5.0760.1-p1	0	2	0.1703	0	1	1	1207.63	2414.26	2414.25	0.73	0.00088	HCD (High Energy Collision Dissociation)	MS2	0	35	66.3222	69729	20211123_SC_TBtau95-1_high.raw	F6	2.29	1	0.008916	0.06691
	FALSE	High	Sequest HT (A2)	Unambiguous	[V].PPSFLRPcIDDIIPTAR.[E]	C8(Carbamidomethyl)	2	Tb927.10.980:mRNA-p1	Tb927.10.980:mRNA-p1; Tb11.v5.0760.1-p1	0	2	0.4065	0	1	1	984.524	1968.04	1968.04	1.7	0.00168	HCD (High Energy Collision Dissociation)	MS2	2.35805	35	66.331	69740	20211123_SC_TBtau95-1_high.raw	F6	4.65	1	0.0002116	1.432e-05
	FALSE	High	Sequest HT (A2)	Unambiguous	[K].SPFEVALVYDSHSGKR.[D]		2	Tb927.10.980:mRNA-p1	Tb927.10.980:mRNA-p1; Tb11.v5.0760.1-p1	1	3	0.3516	0	1	1	597.972	1791.9	1791.9	-0.65	-0.00039	HCD (High Energy Collision Dissociation)	MS2	21.049	35	66.377	69799	20211123_SC_TBtau95-1_high.raw	F6	3.47	1	0.0002116	0.001531
	FALSE	High	Sequest HT (A2)	Unambiguous	[R].FVSIELPFcLPVTVETNTDGTHSScATATADR.[H]	C9(Carbamidomethyl); C25(Carbamidomethyl)	2	Tb927.10.980:mRNA-p1	Tb927.10.980:mRNA-p1; Tb11.v5.0760.1-p1	0	3	0.4619	0	1	1	1166.22	3496.64	3496.64	1.06	0.00124	HCD (High Energy Collision Dissociation)	MS2	0	31.796	66.4311	69869	20211123_SC_TBtau95-1_high.raw	F6	4.07	1	0.0002116	6.175e-09
	FALSE	High	Sequest HT (A2)	Unambiguous	[R].FVSIELPFcLPVTVETNTDGTHSScATATADR.[H]	C9(Carbamidomethyl); C25(Carbamidomethyl)	2	Tb927.10.980:mRNA-p1	Tb927.10.980:mRNA-p1; Tb11.v5.0760.1-p1	0	4	0.5052	0	1	1	874.916	3496.64	3496.64	2.06	0.0018	HCD (High Energy Collision Dissociation)	MS2	5.9809	18.436	66.4609	69906	20211123_SC_TBtau95-1_high.raw	F6	4.77	1	0.0002116	3.425e-07
	FALSE	High	Sequest HT (A2)	Unambiguous	[L].PFcLPVTVETNTDGTHSScATATADR.[H]	C3(Carbamidomethyl); C19(Carbamidomethyl)	2	Tb927.10.980:mRNA-p1	Tb927.10.980:mRNA-p1; Tb11.v5.0760.1-p1	0	2	0.656	0	1	1	1404.63	2808.26	2808.26	0.57	0.0008	HCD (High Energy Collision Dissociation)	MS2	0	35	66.4884	69942	20211123_SC_TBtau95-1_high.raw	F6	4.07	1	0.0002116	1.862e-06
	FALSE	High	Sequest HT (A2)	Unambiguous	[V].PPSFLRPcIDDIIPTAR.[E]	C8(Carbamidomethyl)	2	Tb927.10.980:mRNA-p1	Tb927.10.980:mRNA-p1; Tb11.v5.0760.1-p1	0	2	0.3325	0	1	1	984.523	1968.04	1968.04	0.36	0.00036	HCD (High Energy Collision Dissociation)	MS2	14.6132	35	66.6325	70135	20211123_SC_TBtau95-1_high.raw	F6	3.82	1	0.0002116	0.0002098
	FALSE	High	Sequest HT (A2)	Unambiguous	[K].DLIDAIFETGVcPR.[T]	C12(Carbamidomethyl)	2	Tb927.10.980:mRNA-p1	Tb927.10.980:mRNA-p1; Tb11.v5.0760.1-p1	0	2	0.4712	0	1	1	803.402	1605.8	1605.79	1.72	0.00138	HCD (High Energy Collision Dissociation)	MS2	9.71785	2.796	66.8049	70370	20211123_SC_TBtau95-1_high.raw	F6	3.82	1	0.0002116	2.423e-06
	FALSE	High	Sequest HT (A2)	Unambiguous	[K].DLIDAIFETGVcPR.[T]	C12(Carbamidomethyl)	2	Tb927.10.980:mRNA-p1	Tb927.10.980:mRNA-p1; Tb11.v5.0760.1-p1	0	3	0.3715	0	1	1	535.936	1605.79	1605.79	0.23	0.00012	HCD (High Energy Collision Dissociation)	MS2	2.70577	12.662	66.8125	70380	20211123_SC_TBtau95-1_high.raw	F6	3.58	1	0.0002116	1.501e-05
	FALSE	High	Sequest HT (A2)	Unambiguous	[L].IDAIFETGVcPR.[T]	C10(Carbamidomethyl)	2	Tb927.10.980:mRNA-p1	Tb927.10.980:mRNA-p1; Tb11.v5.0760.1-p1	0	2	0.4155	0	1	1	689.342	1377.68	1377.68	-5.31	-0.00366	HCD (High Energy Collision Dissociation)	MS2	1.81888	1.435	66.8399	70419	20211123_SC_TBtau95-1_high.raw	F6	2.96	1	0.0002116	0.000169
	FALSE	High	Sequest HT (A2)	Unambiguous	[I].DAIFETGVcPR.[T]	C9(Carbamidomethyl)	2	Tb927.10.980:mRNA-p1	Tb927.10.980:mRNA-p1; Tb11.v5.0760.1-p1	0	2	0.4407	0	1	1	632.802	1264.6	1264.6	-1.23	-0.00078	HCD (High Energy Collision Dissociation)	MS2	10.229	4.657	66.8487	70432	20211123_SC_TBtau95-1_high.raw	F6	2.7	1	0.0002116	0.0009171
	FALSE	High	Sequest HT (A2)	Unambiguous	[I].FETGVcPR.[T]	C6(Carbamidomethyl)	2	Tb927.10.980:mRNA-p1	Tb927.10.980:mRNA-p1; Tb11.v5.0760.1-p1	0	2	0.069	0	1	1	483.228	965.449	965.451	-1.52	-0.00073	HCD (High Energy Collision Dissociation)	MS2	6.57412	8.061	66.8563	70444	20211123_SC_TBtau95-1_high.raw	F6	1.16	1	0.004373	0.02203
	FALSE	High	Sequest HT (A2)	Unambiguous	[R].AINHIISTFTTFIREEVEPVLQR.[R]		1	Tb927.10.980:mRNA-p1	Tb927.10.980:mRNA-p1	1	3	0.3935	0	1	1	905.16	2713.46	2713.47	-1.13	-0.00102	HCD (High Energy Collision Dissociation)	MS2	67.0149	31.487	67.138	70839	20211123_SC_TBtau95-1_high.raw	F6	4.93	1	0.0002116	1.23e-05
	FALSE	High	Sequest HT (A2)	Unambiguous	[R].AINHIISTFTTFIREEVEPVLQR.[R]		1	Tb927.10.980:mRNA-p1	Tb927.10.980:mRNA-p1	1	4	0.3774	0	1	1	679.124	2713.47	2713.47	2.27	0.00154	HCD (High Energy Collision Dissociation)	MS2	0.747132	0.948	67.1831	70901	20211123_SC_TBtau95-1_high.raw	F6	4.77	1	0.0002116	0.0009464
	FALSE	High	Sequest HT (A2)	Unambiguous	[K].DLIDAIFETGVcPR.[T]	C12(Carbamidomethyl)	2	Tb927.10.980:mRNA-p1	Tb927.10.980:mRNA-p1; Tb11.v5.0760.1-p1	0	2	0.3074	0	1	1	803.401	1605.79	1605.79	0.31	0.00025	HCD (High Energy Collision Dissociation)	MS2	25.5398	5.475	67.1906	70911	20211123_SC_TBtau95-1_high.raw	F6	2.7	1	0.001052	0.003422
	FALSE	High	Sequest HT (A2)	Unambiguous	[F].TTFIREEVEPVLQR.[R]		1	Tb927.10.980:mRNA-p1	Tb927.10.980:mRNA-p1	1	2	0.2174	0	1	1	858.968	1716.93	1716.93	0.4	0.00034	HCD (High Energy Collision Dissociation)	MS2	0	18.251	67.2139	70946	20211123_SC_TBtau95-1_high.raw	F6	3.45	1	0.001868	0.007053
	FALSE	High	Sequest HT (A2)	Unambiguous	[R].AINHIISTFTTFIREEVEPVLQR.[R]		1	Tb927.10.980:mRNA-p1	Tb927.10.980:mRNA-p1	1	2	0.366	0	1	1	1357.24	2713.47	2713.47	1.16	0.00157	HCD (High Energy Collision Dissociation)	MS2	0	35	67.218	70952	20211123_SC_TBtau95-1_high.raw	F6	3.06	1	0.002924	0.01448
	FALSE	High	Sequest HT (A2)	Unambiguous	[K].SPFEVALVYDSHSGKR.[D]		2	Tb927.10.980:mRNA-p1	Tb927.10.980:mRNA-p1; Tb11.v5.0760.1-p1	1	3	0.1525	0	1	1	597.972	1791.9	1791.9	-0.37	-0.00022	HCD (High Energy Collision Dissociation)	MS2	39.4224	34.659	67.2222	70958	20211123_SC_TBtau95-1_high.raw	F6	2.36	1	0.0002116	0.001329
	FALSE	High	Sequest HT (A2)	Unambiguous	[R].VPYINEVLQEILDSK.[S]		2	Tb927.10.980:mRNA-p1	Tb927.10.980:mRNA-p1; Tb11.v5.0760.1-p1	0	2	0.5165	0	1	1	880.478	1759.95	1759.95	0.35	0.00031	HCD (High Energy Collision Dissociation)	MS2	1.3583	4.996	67.3463	71132	20211123_SC_TBtau95-1_high.raw	F6	5.46	1	0.0002116	1.689e-08
	FALSE	High	Sequest HT (A2)	Unambiguous	[R].VPYINEVLQEILDSK.[S]		2	Tb927.10.980:mRNA-p1	Tb927.10.980:mRNA-p1; Tb11.v5.0760.1-p1	0	3	0.3092	0	1	1	587.322	1759.95	1759.95	1.8	0.00106	HCD (High Energy Collision Dissociation)	MS2	9.7386	14.252	67.3983	71206	20211123_SC_TBtau95-1_high.raw	F6	4.69	1	0.0002116	6.303e-06
	FALSE	High	Sequest HT (A2)	Unambiguous	[R].ESFPSITPQLLLQGFFR.[N]		2	Tb927.10.980:mRNA-p1	Tb927.10.980:mRNA-p1; Tb11.v5.0760.1-p1	0	2	0.5405	0	1	1	990.536	1980.06	1980.06	2.84	0.00281	HCD (High Energy Collision Dissociation)	MS2	0	0.557	67.6169	71496	20211123_SC_TBtau95-1_high.raw	F6	4.07	1	0.0002116	3.003e-07
	FALSE	High	Sequest HT (A2)	Unambiguous	[R].ESFPSITPQLLLQGFFR.[N]		2	Tb927.10.980:mRNA-p1	Tb927.10.980:mRNA-p1; Tb11.v5.0760.1-p1	0	3	0.4113	0	1	1	660.692	1980.06	1980.06	1.94	0.00128	HCD (High Energy Collision Dissociation)	MS2	1.117	1.937	67.6178	71497	20211123_SC_TBtau95-1_high.raw	F6	3.55	1	0.0002116	1.182e-05
	FALSE	High	Sequest HT (A2)	Unambiguous	[F].PSITPQLLLQGFFR.[N]		2	Tb927.10.980:mRNA-p1	Tb927.10.980:mRNA-p1; Tb11.v5.0760.1-p1	0	2	0.316	0	1	1	808.962	1616.92	1616.92	0.62	0.0005	HCD (High Energy Collision Dissociation)	MS2	0	19.422	67.6585	71554	20211123_SC_TBtau95-1_high.raw	F6	2.31	1	0.005652	0.03184
	FALSE	High	Sequest HT (A2)	Unambiguous	[R].VPYINEVLQEILDSK.[S]		2	Tb927.10.980:mRNA-p1	Tb927.10.980:mRNA-p1; Tb11.v5.0760.1-p1	0	2	0.0385	0	1	1	880.478	1759.95	1759.95	0.74	0.00065	HCD (High Energy Collision Dissociation)	MS2	18.7041	35	67.701	71610	20211123_SC_TBtau95-1_high.raw	F6	1.82	1	0.007918	0.05996
	FALSE	High	Sequest HT (A2)	Unambiguous	[R].SLDFDADLESR.[L]		2	Tb927.10.980:mRNA-p1	Tb927.10.980:mRNA-p1; Tb11.v5.0760.1-p1	0	2	0.25	0	1	1	634.293	1267.58	1267.58	-0.82	-0.00052	HCD (High Energy Collision Dissociation)	MS2	20.1138	35	67.7061	71617	20211123_SC_TBtau95-1_high.raw	F6	1.84	1	0.007659	0.05746
	FALSE	High	Sequest HT (A2)	Unambiguous	[K].DLIDAIFETGVcPR.[T]	C12(Carbamidomethyl)	2	Tb927.10.980:mRNA-p1	Tb927.10.980:mRNA-p1; Tb11.v5.0760.1-p1	0	2	0.2881	0	1	1	803.401	1605.79	1605.79	0.47	0.00037	HCD (High Energy Collision Dissociation)	MS2	33.9041	27.382	67.8561	71809	20211123_SC_TBtau95-1_high.raw	F6	2.36	1	0.001052	0.00324
	FALSE	High	Sequest HT (A2)	Unambiguous	[K].SPFEVALVYDSHSGKR.[D]		2	Tb927.10.980:mRNA-p1	Tb927.10.980:mRNA-p1; Tb11.v5.0760.1-p1	1	3	0.176	0	1	1	597.972	1791.9	1791.9	-0.6	-0.00036	HCD (High Energy Collision Dissociation)	MS2	17.1342	35	67.8801	71840	20211123_SC_TBtau95-1_high.raw	F6	2.5	1	0.002448	0.01137
	FALSE	High	Sequest HT (A2)	Unambiguous	[R].SLDFDADLESR.[L]		2	Tb927.10.980:mRNA-p1	Tb927.10.980:mRNA-p1; Tb11.v5.0760.1-p1	0	2	0.2556	0	1	1	634.293	1267.58	1267.58	-0.39	-0.00025	HCD (High Energy Collision Dissociation)	MS2	0	35	67.9826	71963	20211123_SC_TBtau95-1_high.raw	F6	2.23	1	0.007157	0.05513
	FALSE	High	Sequest HT (A2)	Unambiguous	[K].DLIDAIFETGVcPR.[T]	C12(Carbamidomethyl)	2	Tb927.10.980:mRNA-p1	Tb927.10.980:mRNA-p1; Tb11.v5.0760.1-p1	0	2	0.364	0	1	1	803.4	1605.79	1605.79	-0.86	-0.00069	HCD (High Energy Collision Dissociation)	MS2	38.6989	35	68.1426	72144	20211123_SC_TBtau95-1_high.raw	F6	2.5	1	0.004316	0.02082
	FALSE	High	Sequest HT (A2)	Unambiguous	[K].LTTTANEEGEAER.[E]		2	Tb927.10.980:mRNA-p1	Tb927.10.980:mRNA-p1; Tb11.v5.0760.1-p1	0	2	0.1493	0	1	1	710.831	1420.65	1420.66	-0.72	-0.00051	HCD (High Energy Collision Dissociation)	MS2	36.2563	33.884	68.1521	72155	20211123_SC_TBtau95-1_high.raw	F6	2.01	1	0.008463	0.0649
	FALSE	High	Sequest HT (A2)	Unambiguous	[K].SPFEVALVYDSHSGKR.[D]		2	Tb927.10.980:mRNA-p1	Tb927.10.980:mRNA-p1; Tb11.v5.0760.1-p1	1	3	0.2993	0	1	1	597.972	1791.9	1791.9	-0.56	-0.00034	HCD (High Energy Collision Dissociation)	MS2	21.386	35	68.1636	72168	20211123_SC_TBtau95-1_high.raw	F6	3.04	1	0.0002116	0.0003688
	FALSE	High	Sequest HT (A2)	Unambiguous	[K].DLIDAIFETGVcPR.[T]	C12(Carbamidomethyl)	2	Tb927.10.980:mRNA-p1	Tb927.10.980:mRNA-p1; Tb11.v5.0760.1-p1	0	2	0.2724	0	1	1	803.401	1605.79	1605.79	0.08	7e-05	HCD (High Energy Collision Dissociation)	MS2	34.151	35	68.3994	72416	20211123_SC_TBtau95-1_high.raw	F6	3.01	1	0.0002116	3.566e-05
	FALSE	High	Sequest HT (A2)	Unambiguous	[K].SPFEVALVYDSHSGKR.[D]		2	Tb927.10.980:mRNA-p1	Tb927.10.980:mRNA-p1; Tb11.v5.0760.1-p1	1	3	0.5015	0	1	1	597.973	1791.9	1791.9	0.39	0.00023	HCD (High Energy Collision Dissociation)	MS2	7.85751	35	68.4241	72442	20211123_SC_TBtau95-1_high.raw	F6	3.33	1	0.0002116	0.001411
	FALSE	High	Sequest HT (A2)	Unambiguous	[R].NDLLVEVKR.[T]		2	Tb927.10.980:mRNA-p1	Tb927.10.980:mRNA-p1; Tb11.v5.0760.1-p1	1	2	0.1787	0	1	1	543.319	1085.63	1085.63	-0.18	-0.0001	HCD (High Energy Collision Dissociation)	MS2	0	35	68.552	72569	20211123_SC_TBtau95-1_high.raw	F6	2.07	1	0.004373	0.02217
	FALSE	High	Sequest HT (A2)	Unambiguous	[K].DLIDAIFETGVcPR.[T]	C12(Carbamidomethyl)	2	Tb927.10.980:mRNA-p1	Tb927.10.980:mRNA-p1; Tb11.v5.0760.1-p1	0	2	0.2058	0	1	1	803.4	1605.79	1605.79	-0.42	-0.00033	HCD (High Energy Collision Dissociation)	MS2	18.349	35	68.6535	72667	20211123_SC_TBtau95-1_high.raw	F6	2.43	1	0.002405	0.008361
	FALSE	High	Sequest HT (A2)	Unambiguous	[K].SPFEVALVYDSHSGKR.[D]		2	Tb927.10.980:mRNA-p1	Tb927.10.980:mRNA-p1; Tb11.v5.0760.1-p1	1	3	0.49	0	1	1	597.972	1791.9	1791.9	-1.01	-0.0006	HCD (High Energy Collision Dissociation)	MS2	6.06205	35	68.6839	72694	20211123_SC_TBtau95-1_high.raw	F6	3.49	1	0.0002116	0.0001656
	FALSE	High	Sequest HT (A2)	Unambiguous	[R].RLNEGFDEQGcIEVR.[A]	C11(Carbamidomethyl)	2	Tb927.10.980:mRNA-p1	Tb927.10.980:mRNA-p1; Tb11.v5.0760.1-p1	1	3	0.1875	0	1	1	607.956	1821.85	1821.85	-0.18	-0.00011	HCD (High Energy Collision Dissociation)	MS2	45.478	35	68.7655	72765	20211123_SC_TBtau95-1_high.raw	F6	2.4	1	0.005652	0.03203
	FALSE	High	Sequest HT (A2)	Unambiguous	[R].SLDFDADLESR.[L]		2	Tb927.10.980:mRNA-p1	Tb927.10.980:mRNA-p1; Tb11.v5.0760.1-p1	0	2	0.2781	0	1	1	634.293	1267.58	1267.58	-1.16	-0.00073	HCD (High Energy Collision Dissociation)	MS2	39.036	35	68.7663	72766	20211123_SC_TBtau95-1_high.raw	F6	1.87	1	0.00537	0.02938
	FALSE	High	Sequest HT (A2)	Unambiguous	[K].LTTTANEEGEAER.[E]		2	Tb927.10.980:mRNA-p1	Tb927.10.980:mRNA-p1; Tb11.v5.0760.1-p1	0	2	0.1353	0	1	1	710.831	1420.65	1420.66	-0.64	-0.00045	HCD (High Energy Collision Dissociation)	MS2	42.455	35	68.8219	72824	20211123_SC_TBtau95-1_high.raw	F6	1.7	1	0.002405	0.009558
	FALSE	High	Sequest HT (A2)	Unambiguous	[R].NDLLVEVKR.[T]		2	Tb927.10.980:mRNA-p1	Tb927.10.980:mRNA-p1; Tb11.v5.0760.1-p1	1	2	0.1709	0	1	1	543.319	1085.63	1085.63	-0.59	-0.00032	HCD (High Energy Collision Dissociation)	MS2	22.445	35	68.8557	72857	20211123_SC_TBtau95-1_high.raw	F6	1.99	1	0.005938	0.03898
	FALSE	High	Sequest HT (A2)	Unambiguous	[H].TVEAFVPPSFLRPcIDDIIPTAR.[E]	C14(Carbamidomethyl)	2	Tb927.10.980:mRNA-p1	Tb927.10.980:mRNA-p1; Tb11.v5.0760.1-p1	0	3	0.2567	0	1	1	872.128	2614.37	2614.37	0.26	0.00023	HCD (High Energy Collision Dissociation)	MS2	5.13183	35	68.9035	72902	20211123_SC_TBtau95-1_high.raw	F6	3.35	1	0.002405	0.009042
	FALSE	High	Sequest HT (A2)	Unambiguous	[R].LNEGFDEQGcIEVR.[A]	C10(Carbamidomethyl)	2	Tb927.10.980:mRNA-p1	Tb927.10.980:mRNA-p1; Tb11.v5.0760.1-p1	0	2	0.1005	0	1	1	833.38	1665.75	1665.75	-0.01	-1e-05	HCD (High Energy Collision Dissociation)	MS2	48.2766	35	68.9057	72904	20211123_SC_TBtau95-1_high.raw	F6	1.89	1	0.005938	0.03973
	FALSE	High	Sequest HT (A2)	Unambiguous	[K].DLIDAIFETGVcPR.[T]	C12(Carbamidomethyl)	2	Tb927.10.980:mRNA-p1	Tb927.10.980:mRNA-p1; Tb11.v5.0760.1-p1	0	2	0.2062	0	1	1	803.401	1605.8	1605.79	0.68	0.00055	HCD (High Energy Collision Dissociation)	MS2	28.2642	35	68.9159	72915	20211123_SC_TBtau95-1_high.raw	F6	1.94	1	0.007257	0.05575
	FALSE	High	Sequest HT (A2)	Unambiguous	[R].AIGLGQLYVALQLIDVSDDAFLQELLSTVSADAEIPLEDR.[T]		1	Tb927.10.980:mRNA-p1	Tb927.10.980:mRNA-p1	0	3	0.4941	0	1	1	1434.42	4301.25	4301.24	2.22	0.00318	HCD (High Energy Collision Dissociation)	MS2	0	35	68.9246	72925	20211123_SC_TBtau95-1_high.raw	F6	6.78	1	0.0002116	2.582e-10
	FALSE	High	Sequest HT (A2)	Unambiguous	[R].AIGLGQLYVALQLIDVSDDAFLQELLSTVSADAEIPLEDR.[T]		1	Tb927.10.980:mRNA-p1	Tb927.10.980:mRNA-p1	0	4	0.4534	0	1	1	1076.07	4301.25	4301.24	1.49	0.00161	HCD (High Energy Collision Dissociation)	MS2	0	9.085	68.9332	72934	20211123_SC_TBtau95-1_high.raw	F6	5.8	1	0.0002116	1.117e-08
	FALSE	High	Sequest HT (A2)	Unambiguous	[K].SPFEVALVYDSHSGKR.[D]		2	Tb927.10.980:mRNA-p1	Tb927.10.980:mRNA-p1; Tb11.v5.0760.1-p1	1	3	0.4498	0	1	1	597.972	1791.9	1791.9	0.15	9e-05	HCD (High Energy Collision Dissociation)	MS2	24.5728	35	68.9444	72947	20211123_SC_TBtau95-1_high.raw	F6	2.89	1	0.0002116	0.001589
	FALSE	High	Sequest HT (A2)	Unambiguous	[K].QTGVTVLGVVSR.[E]		2	Tb927.10.980:mRNA-p1	Tb927.10.980:mRNA-p1; Tb11.v5.0760.1-p1	0	2	0.3061	0	1	1	608.356	1215.71	1215.71	0.04	3e-05	HCD (High Energy Collision Dissociation)	MS2	65.2039	35	68.9459	72948	20211123_SC_TBtau95-1_high.raw	F6	2.45	1	0.0002116	0.0007938
	FALSE	High	Sequest HT (A2)	Unambiguous	[R].SGQENDQVGESAGER.[S]		1	Tb927.10.980:mRNA-p1	Tb927.10.980:mRNA-p1	0	2	0.3659	0	1	1	781.838	1562.67	1562.67	0.43	0.00034	HCD (High Energy Collision Dissociation)	MS2	36.9765	35	68.9568	72961	20211123_SC_TBtau95-1_high.raw	F6	2.46	1	0.002405	0.01095
	FALSE	High	Sequest HT (A2)	Unambiguous	[R].VPYINEVLQEILDSK.[S]		2	Tb927.10.980:mRNA-p1	Tb927.10.980:mRNA-p1; Tb11.v5.0760.1-p1	0	2	0.1751	0	1	1	880.476	1759.95	1759.95	-1.17	-0.00103	HCD (High Energy Collision Dissociation)	MS2	0	35	69.0187	73023	20211123_SC_TBtau95-1_high.raw	F6	2.57	1	0.001574	0.005928
	FALSE	High	Sequest HT (A2)	Unambiguous	[R].SLDFDADLESR.[L]		2	Tb927.10.980:mRNA-p1	Tb927.10.980:mRNA-p1; Tb11.v5.0760.1-p1	0	2	0.3582	0	1	1	634.292	1267.58	1267.58	-2.66	-0.00169	HCD (High Energy Collision Dissociation)	MS2	31.8981	35	69.0466	73049	20211123_SC_TBtau95-1_high.raw	F6	2.01	1	0.0003974	0.002474
	FALSE	High	Sequest HT (A2)	Unambiguous	[K].LTTTANEEGEAER.[E]		2	Tb927.10.980:mRNA-p1	Tb927.10.980:mRNA-p1; Tb11.v5.0760.1-p1	0	2	0.303	0	1	1	710.831	1420.65	1420.66	-0.17	-0.00012	HCD (High Energy Collision Dissociation)	MS2	28.3875	27.131	69.0733	73068	20211123_SC_TBtau95-1_high.raw	F6	2.64	1	0.001574	0.005996
	FALSE	High	Sequest HT (A2)	Unambiguous	[R].NDLLVEVKR.[T]		2	Tb927.10.980:mRNA-p1	Tb927.10.980:mRNA-p1; Tb11.v5.0760.1-p1	1	2	0.1505	0	1	1	543.319	1085.63	1085.63	-1.46	-0.00079	HCD (High Energy Collision Dissociation)	MS2	27.2731	35	69.1118	73105	20211123_SC_TBtau95-1_high.raw	F6	2.06	1	0.00324	0.01665
	FALSE	High	Sequest HT (A2)	Unambiguous	[K].DLIDAIFETGVcPR.[T]	C12(Carbamidomethyl)	2	Tb927.10.980:mRNA-p1	Tb927.10.980:mRNA-p1; Tb11.v5.0760.1-p1	0	2	0.2458	0	1	1	803.401	1605.8	1605.79	0.56	0.00045	HCD (High Energy Collision Dissociation)	MS2	29.2672	35	69.1725	73162	20211123_SC_TBtau95-1_high.raw	F6	2.4	1	0.0002116	0.001133
	FALSE	High	Sequest HT (A2)	Unambiguous	[R].LNEGFDEQGcIEVR.[A]	C10(Carbamidomethyl)	2	Tb927.10.980:mRNA-p1	Tb927.10.980:mRNA-p1; Tb11.v5.0760.1-p1	0	2	0.1452	0	1	1	833.381	1665.75	1665.75	0.46	0.00039	HCD (High Energy Collision Dissociation)	MS2	60.9766	35	69.1851	73172	20211123_SC_TBtau95-1_high.raw	F6	1.86	1	0.001052	0.003239
	FALSE	High	Sequest HT (A2)	Unambiguous	[K].SPFEVALVYDSHSGKR.[D]		2	Tb927.10.980:mRNA-p1	Tb927.10.980:mRNA-p1; Tb11.v5.0760.1-p1	1	3	0.3788	0	1	1	597.972	1791.9	1791.9	0.18	0.00011	HCD (High Energy Collision Dissociation)	MS2	15.4478	27.65	69.199	73185	20211123_SC_TBtau95-1_high.raw	F6	2.93	1	0.003019	0.01562
	FALSE	High	Sequest HT (A2)	Unambiguous	[R].SGQENDQVGESAGER.[S]		1	Tb927.10.980:mRNA-p1	Tb927.10.980:mRNA-p1	0	2	0.3516	0	1	1	781.838	1562.67	1562.67	0.47	0.00036	HCD (High Energy Collision Dissociation)	MS2	41.3929	35	69.2366	73214	20211123_SC_TBtau95-1_high.raw	F6	2.19	1	0.005938	0.03545
	FALSE	High	Sequest HT (A2)	Unambiguous	[R].SLDFDADLESR.[L]		2	Tb927.10.980:mRNA-p1	Tb927.10.980:mRNA-p1; Tb11.v5.0760.1-p1	0	2	0	0	1	1	634.293	1267.58	1267.58	-0.6	-0.00038	HCD (High Energy Collision Dissociation)	MS2	22.4016	35	69.3317	73293	20211123_SC_TBtau95-1_high.raw	F6	1.73	1	0.001052	0.004268
	FALSE	High	Sequest HT (A2)	Unambiguous	[R].LEGTADGNR.[S]		2	Tb927.10.980:mRNA-p1	Tb927.10.980:mRNA-p1; Tb11.v5.0760.1-p1	0	2	0.0915	0	1	1	466.725	932.442	932.443	-0.81	-0.00038	HCD (High Energy Collision Dissociation)	MS2	64.8416	18.24	69.333	73294	20211123_SC_TBtau95-1_high.raw	F6	1.64	1	0.008372	0.06437
	FALSE	High	Sequest HT (A2)	Unambiguous	[K].LTTTANEEGEAER.[E]		2	Tb927.10.980:mRNA-p1	Tb927.10.980:mRNA-p1; Tb11.v5.0760.1-p1	0	2	0.2247	0	1	1	710.831	1420.65	1420.66	-0.22	-0.00016	HCD (High Energy Collision Dissociation)	MS2	24.8874	35	69.3337	73295	20211123_SC_TBtau95-1_high.raw	F6	2.27	1	0.0002116	4.326e-05
	FALSE	High	Sequest HT (A2)	Unambiguous	[R].NDLLVEVKR.[T]		2	Tb927.10.980:mRNA-p1	Tb927.10.980:mRNA-p1; Tb11.v5.0760.1-p1	1	2	0.1208	0	1	1	543.318	1085.63	1085.63	-1.88	-0.00102	HCD (High Energy Collision Dissociation)	MS2	17.6472	29.878	69.3693	73322	20211123_SC_TBtau95-1_high.raw	F6	2.4	1	0.008103	0.06107
	FALSE	High	Sequest HT (A2)	Unambiguous	[R].MGFNPYANPSSAcLQR.[I]	C13(Carbamidomethyl)	2	Tb927.10.980:mRNA-p1	Tb927.10.980:mRNA-p1; Tb11.v5.0760.1-p1	0	2	0.0777	0	1	1	906.911	1812.82	1812.82	-0.11	-0.0001	HCD (High Energy Collision Dissociation)	MS2	0	35	69.4014	73350	20211123_SC_TBtau95-1_high.raw	F6	1.93	1	0.008951	0.07097
	FALSE	High	Sequest HT (A2)	Unambiguous	[K].ALLEERPVWVTK.[D]		2	Tb927.10.980:mRNA-p1	Tb927.10.980:mRNA-p1; Tb11.v5.0760.1-p1	0	2	0.2394	0	1	1	720.914	1440.82	1440.82	-0.54	-0.00039	HCD (High Energy Collision Dissociation)	MS2	4.5664	35	69.4295	73373	20211123_SC_TBtau95-1_high.raw	F6	2.59	1	0.002924	0.01505
	FALSE	High	Sequest HT (A2)	Unambiguous	[K].DLIDAIFETGVcPR.[T]	C12(Carbamidomethyl)	2	Tb927.10.980:mRNA-p1	Tb927.10.980:mRNA-p1; Tb11.v5.0760.1-p1	0	2	0.3622	0	1	1	803.401	1605.79	1605.79	0.07	5e-05	HCD (High Energy Collision Dissociation)	MS2	34.8216	35	69.438	73380	20211123_SC_TBtau95-1_high.raw	F6	2.54	1	0.0002116	0.000411
	FALSE	High	Sequest HT (A2)	Unambiguous	[K].SPFEVALVYDSHSGKR.[D]		2	Tb927.10.980:mRNA-p1	Tb927.10.980:mRNA-p1; Tb11.v5.0760.1-p1	1	3	0.1049	0	1	1	597.972	1791.9	1791.9	-0.29	-0.00018	HCD (High Energy Collision Dissociation)	MS2	25.1817	35	69.4514	73392	20211123_SC_TBtau95-1_high.raw	F6	2.67	1	0.007836	0.05859
	FALSE	High	Sequest HT (A2)	Unambiguous	[R].SGQENDQVGESAGER.[S]		1	Tb927.10.980:mRNA-p1	Tb927.10.980:mRNA-p1	0	2	0.4422	0	1	1	781.837	1562.67	1562.67	-0.13	-0.0001	HCD (High Energy Collision Dissociation)	MS2	0	35	69.4913	73421	20211123_SC_TBtau95-1_high.raw	F6	2.51	1	0.0002116	0.001694
	FALSE	High	Sequest HT (A2)	Unambiguous	[R].LNEGFDEQGcIEVR.[A]	C10(Carbamidomethyl)	2	Tb927.10.980:mRNA-p1	Tb927.10.980:mRNA-p1; Tb11.v5.0760.1-p1	0	2	0.097	0	1	1	833.381	1665.75	1665.75	0.36	0.0003	HCD (High Energy Collision Dissociation)	MS2	54.0076	35	69.5159	73435	20211123_SC_TBtau95-1_high.raw	F6	1.65	1	0.001052	0.003985
	FALSE	High	Sequest HT (A2)	Unambiguous	[R].VPYINEVLQEILDSK.[S]		2	Tb927.10.980:mRNA-p1	Tb927.10.980:mRNA-p1; Tb11.v5.0760.1-p1	0	2	0.1946	0	1	1	880.477	1759.95	1759.95	-0.13	-0.00012	HCD (High Energy Collision Dissociation)	MS2	0	35	69.5305	73449	20211123_SC_TBtau95-1_high.raw	F6	2.21	1	0.004373	0.02209
	FALSE	High	Sequest HT (A2)	Unambiguous	[K].QTGVTVLGVVSR.[E]		2	Tb927.10.980:mRNA-p1	Tb927.10.980:mRNA-p1; Tb11.v5.0760.1-p1	0	2	0.067	0	1	1	608.356	1215.7	1215.71	-0.78	-0.00047	HCD (High Energy Collision Dissociation)	MS2	67.0313	23.767	69.5596	73466	20211123_SC_TBtau95-1_high.raw	F6	1.79	1	0.003019	0.01508
	FALSE	High	Sequest HT (A2)	Unambiguous	[K].LTTTANEEGEAER.[E]		2	Tb927.10.980:mRNA-p1	Tb927.10.980:mRNA-p1; Tb11.v5.0760.1-p1	0	2	0.2099	0	1	1	710.831	1420.65	1420.66	-0.28	-0.0002	HCD (High Energy Collision Dissociation)	MS2	22.9699	35	69.5867	73492	20211123_SC_TBtau95-1_high.raw	F6	1.81	1	0.002813	0.01428
	FALSE	High	Sequest HT (A2)	Unambiguous	[R].SLDFDADLESR.[L]		2	Tb927.10.980:mRNA-p1	Tb927.10.980:mRNA-p1; Tb11.v5.0760.1-p1	0	2	0.2	0	1	1	634.294	1267.58	1267.58	0.1	7e-05	HCD (High Energy Collision Dissociation)	MS2	14.0178	34.757	69.5938	73499	20211123_SC_TBtau95-1_high.raw	F6	1.95	1	0.0002116	0.0004602
	FALSE	High	Sequest HT (A2)	Unambiguous	[R].AINHIISTFTTFIR.[E]		1	Tb927.10.980:mRNA-p1	Tb927.10.980:mRNA-p1	0	2	0.2759	0	1	1	817.457	1633.91	1633.91	0.98	0.0008	HCD (High Energy Collision Dissociation)	MS2	48.9892	35	69.6169	73517	20211123_SC_TBtau95-1_high.raw	F6	2.32	1	0.008916	0.0678
	FALSE	High	Sequest HT (A2)	Unambiguous	[R].mGFNPYANPSSAcLQR.[I]	M1(Oxidation); C13(Carbamidomethyl)	2	Tb927.10.980:mRNA-p1	Tb927.10.980:mRNA-p1; Tb11.v5.0760.1-p1	0	2	0.2098	0	1	1	914.908	1828.81	1828.81	-0.76	-0.0007	HCD (High Energy Collision Dissociation)	MS2	26.2422	35	69.6756	73565	20211123_SC_TBtau95-1_high.raw	F6	2.24	1	0.00497	0.02617
	FALSE	High	Sequest HT (A2)	Unambiguous	[K].ALLEERPVWVTK.[D]		2	Tb927.10.980:mRNA-p1	Tb927.10.980:mRNA-p1; Tb11.v5.0760.1-p1	0	2	0.271	0	1	1	720.914	1440.82	1440.82	0.42	0.0003	HCD (High Energy Collision Dissociation)	MS2	15.7855	35	69.6875	73572	20211123_SC_TBtau95-1_high.raw	F6	2.14	1	0.005938	0.03589
	FALSE	High	Sequest HT (A2)	Unambiguous	[K].DLIDAIFETGVcPR.[T]	C12(Carbamidomethyl)	2	Tb927.10.980:mRNA-p1	Tb927.10.980:mRNA-p1; Tb11.v5.0760.1-p1	0	2	0.2532	0	1	1	803.401	1605.79	1605.79	-0.13	-0.0001	HCD (High Energy Collision Dissociation)	MS2	49.7179	32.091	69.6946	73577	20211123_SC_TBtau95-1_high.raw	F6	2.33	1	0.0002116	0.0004137
	FALSE	High	Sequest HT (A2)	Unambiguous	[K].SPFEVALVYDSHSGKR.[D]		2	Tb927.10.980:mRNA-p1	Tb927.10.980:mRNA-p1; Tb11.v5.0760.1-p1	1	3	0.2259	0	1	1	597.972	1791.9	1791.9	-0.57	-0.00034	HCD (High Energy Collision Dissociation)	MS2	42.2895	24.211	69.7097	73586	20211123_SC_TBtau95-1_high.raw	F6	3.32	1	0.0002116	0.0006392
	FALSE	High	Sequest HT (A2)	Unambiguous	[R].VPYINEVLQEILDSK.[S]		2	Tb927.10.980:mRNA-p1	Tb927.10.980:mRNA-p1; Tb11.v5.0760.1-p1	0	2	0.1739	0	1	1	880.477	1759.95	1759.95	-0.24	-0.00021	HCD (High Energy Collision Dissociation)	MS2	0	35	69.7882	73638	20211123_SC_TBtau95-1_high.raw	F6	1.84	1	0.00575	0.03307
	FALSE	High	Sequest HT (A2)	Unambiguous	[R].SGQENDQVGESAGER.[S]		1	Tb927.10.980:mRNA-p1	Tb927.10.980:mRNA-p1	0	2	0.1208	0	1	1	781.838	1562.67	1562.67	0.15	0.00012	HCD (High Energy Collision Dissociation)	MS2	22.9088	35	69.8288	73671	20211123_SC_TBtau95-1_high.raw	F6	1.49	1	0.005938	0.03575
	FALSE	High	Sequest HT (A2)	Unambiguous	[K].LTTTANEEGEAER.[E]		2	Tb927.10.980:mRNA-p1	Tb927.10.980:mRNA-p1; Tb11.v5.0760.1-p1	0	2	0.319	0	1	1	710.831	1420.65	1420.66	-0.68	-0.00048	HCD (High Energy Collision Dissociation)	MS2	20.9165	35	69.8423	73679	20211123_SC_TBtau95-1_high.raw	F6	2.32	1	0.0002116	2.578e-05
	FALSE	High	Sequest HT (A2)	Unambiguous	[K].QTGVTVLGVVSR.[E]		2	Tb927.10.980:mRNA-p1	Tb927.10.980:mRNA-p1; Tb11.v5.0760.1-p1	0	2	0.117	0	1	1	608.356	1215.7	1215.71	-0.74	-0.00045	HCD (High Energy Collision Dissociation)	MS2	64.2503	31.623	69.8437	73680	20211123_SC_TBtau95-1_high.raw	F6	1.71	1	0.002448	0.01265
	FALSE	High	Sequest HT (A2)	Unambiguous	[R].NDLLVEVKR.[T]		2	Tb927.10.980:mRNA-p1	Tb927.10.980:mRNA-p1; Tb11.v5.0760.1-p1	1	2	0.2299	0	1	1	543.318	1085.63	1085.63	-2.14	-0.00116	HCD (High Energy Collision Dissociation)	MS2	23.9188	35	69.9419	73746	20211123_SC_TBtau95-1_high.raw	F6	1.87	1	0.005938	0.03599
	FALSE	High	Sequest HT (A2)	Unambiguous	[K].SPFEVALVYDSHSGKR.[D]		2	Tb927.10.980:mRNA-p1	Tb927.10.980:mRNA-p1; Tb11.v5.0760.1-p1	1	3	0.1015	0	1	1	597.972	1791.9	1791.9	-0.74	-0.00044	HCD (High Energy Collision Dissociation)	MS2	46.9093	29.54	69.9646	73764	20211123_SC_TBtau95-1_high.raw	F6	2.66	1	0.004373	0.02272
	FALSE	High	Sequest HT (A2)	Unambiguous	[R].NDLLVEVKR.[T]		2	Tb927.10.980:mRNA-p1	Tb927.10.980:mRNA-p1; Tb11.v5.0760.1-p1	1	2	0.3333	0	1	1	543.319	1085.63	1085.63	-0.08	-4e-05	HCD (High Energy Collision Dissociation)	MS2	47.0948	22	73.7615	74416	20211123_SC_TBtau95-1_high.raw	F6	0.96	1	0.007157	0.05502
	FALSE	High	Sequest HT (A2)	Unambiguous	[R].NDLLVEVKR.[T]		2	Tb927.10.980:mRNA-p1	Tb927.10.980:mRNA-p1; Tb11.v5.0760.1-p1	1	2	0.4206	0	1	1	543.319	1085.63	1085.63	0.03	2e-05	HCD (High Energy Collision Dissociation)	MS2	16.0603	22	74.0165	74467	20211123_SC_TBtau95-1_high.raw	F6	2.14	1	0.0002116	4.527e-05
	FALSE	High	Sequest HT (A2)	Unambiguous	[R].QEGGNDTAGKGEPK.[E]		2	Tb927.10.980:mRNA-p1	Tb927.10.980:mRNA-p1; Tb11.v5.0760.1-p1	1	3	0.3278	0	1	1	463.22	1387.64	1387.64	-0.24	-0.00011	HCD (High Energy Collision Dissociation)	MS2	42.0875	22	74.0828	74484	20211123_SC_TBtau95-1_high.raw	F6	1.8	1	0.008951	0.07213
	FALSE	High	Sequest HT (A2)	Unambiguous	[K].SPFEVALVYDSHSGKR.[D]		2	Tb927.10.980:mRNA-p1	Tb927.10.980:mRNA-p1; Tb11.v5.0760.1-p1	1	3	0.5789	0	1	1	597.973	1791.9	1791.9	0.54	0.00032	HCD (High Energy Collision Dissociation)	MS2	48.1419	22	74.1015	74490	20211123_SC_TBtau95-1_high.raw	F6	4.56	1	0.0002116	4.243e-06
	FALSE	High	Sequest HT (A2)	Unambiguous	[K].SPFEVALVYDSHSGKR.[D]		2	Tb927.10.980:mRNA-p1	Tb927.10.980:mRNA-p1; Tb11.v5.0760.1-p1	1	4	0.4403	0	1	1	448.731	1791.9	1791.9	0.33	0.00015	HCD (High Energy Collision Dissociation)	MS2	56.5606	22	74.1034	74492	20211123_SC_TBtau95-1_high.raw	F6	2.43	1	0.008916	0.06831
	FALSE	High	Sequest HT (A2)	Unambiguous	[K].SPFEVALVYDSHSGKR.[D]		2	Tb927.10.980:mRNA-p1	Tb927.10.980:mRNA-p1; Tb11.v5.0760.1-p1	1	3	0.6485	0	1	1	597.973	1791.91	1791.9	1.66	0.00099	HCD (High Energy Collision Dissociation)	MS2	7.12397	22	74.3511	74568	20211123_SC_TBtau95-1_high.raw	F6	4.58	1	0.0002116	1.921e-06
	FALSE	High	Sequest HT (A2)	Unambiguous	[R].NDLLVEVKR.[T]		2	Tb927.10.980:mRNA-p1	Tb927.10.980:mRNA-p1; Tb11.v5.0760.1-p1	1	2	0.2135	0	1	1	543.319	1085.63	1085.63	-0.32	-0.00017	HCD (High Energy Collision Dissociation)	MS2	8.47465	22	74.5899	74647	20211123_SC_TBtau95-1_high.raw	F6	0.89	1	0.006603	0.05055
FALSE	High	Master Protein	Tb927.1.2400:mRNA-p1	transcript=Tb927.1.2400:mRNA | gene=Tb927.1.2400 | organism=Trypanosoma_brucei_brucei_TREU927 | gene_product=alpha tubulin | transcript_product=alpha tubulin | location=Tb927_01_v5.1:583368-584723(+) | protein_length=451 | sequence_SO=chromosome | SO=protein_coding_gene | is_pseudo=false	0	631.174	85	106	375	105	451	49.8	5.06	1161.83	106												0	High	1
	Checked	Confidence	Identifying Node	PSM Ambiguity	Annotated Sequence	Modifications	# Proteins	Master Protein Accessions	Protein Accessions	# Missed Cleavages	Charge	DeltaScore	DeltaCn	Rank	Search Engine Rank	m/z [Da]	MH+ [Da]	Theo. MH+ [Da]	DeltaM [ppm]	Deltam/z [Da]	Activation Type	MS Order	Isolation Interference [%]	Ion Inject Time [ms]	RT [min]	First Scan	Spectrum File	File ID	XCorr	# Protein Groups	Percolator q-Value	Percolator PEP
	FALSE	High	Sequest HT (A2)	Unambiguous	[K].EDAANNYAR.[G]		1	Tb927.1.2400:mRNA-p1	Tb927.1.2400:mRNA-p1	0	2	0.247	0	1	1	512.228	1023.45	1023.45	-0.15	-8e-05	HCD (High Energy Collision Dissociation)	MS2	0	30.464	10.5807	7686	20211123_SC_TBtau95-1_high.raw	F6	2.51	1	0.0002116	0.0006081
	FALSE	High	Sequest HT (A2)	Unambiguous	[K].EDAANNYAR.[G]		1	Tb927.1.2400:mRNA-p1	Tb927.1.2400:mRNA-p1	0	2	0.3333	0	1	1	512.228	1023.45	1023.45	0.43	0.00022	HCD (High Energy Collision Dissociation)	MS2	0	0.787	10.8339	7841	20211123_SC_TBtau95-1_high.raw	F6	2.16	1	0.0002116	0.001899
	FALSE	High	Sequest HT (A2)	Unambiguous	[K].EDAANNYAR.[G]		1	Tb927.1.2400:mRNA-p1	Tb927.1.2400:mRNA-p1	0	2	0.1818	0	1	1	512.228	1023.45	1023.45	0.07	4e-05	HCD (High Energy Collision Dissociation)	MS2	11.959	35	11.0908	8028	20211123_SC_TBtau95-1_high.raw	F6	2.53	1	0.0002116	0.000232
	FALSE	High	Sequest HT (A2)	Unambiguous	[K].EDAANNYAR.[G]		1	Tb927.1.2400:mRNA-p1	Tb927.1.2400:mRNA-p1	0	2	0.2565	0	1	1	512.228	1023.45	1023.45	-0.54	-0.00028	HCD (High Energy Collision Dissociation)	MS2	52.2704	35	11.4938	8265	20211123_SC_TBtau95-1_high.raw	F6	1.91	1	0.001052	0.00424
	FALSE	High	Sequest HT (A2)	Unambiguous	[R].GHYTIGK.[E]		1	Tb927.1.2400:mRNA-p1	Tb927.1.2400:mRNA-p1	0	2	0.1985	0	1	1	388.208	775.41	775.41	-0.05	-2e-05	HCD (High Energy Collision Dissociation)	MS2	18.7122	9.51	12.0352	8654	20211123_SC_TBtau95-1_high.raw	F6	1.36	1	0.009591	0.07714
	FALSE	High	Sequest HT (A2)	Unambiguous	[L].ISGKEDAANNYAR.[G]		1	Tb927.1.2400:mRNA-p1	Tb927.1.2400:mRNA-p1	1	3	0.0534	0	1	1	470.232	1408.68	1408.68	-0.47	-0.00022	HCD (High Energy Collision Dissociation)	MS2	48.3537	35	13.3055	9550	20211123_SC_TBtau95-1_high.raw	F6	2.06	1	0.001182	0.004956
	FALSE	High	Sequest HT (A2)	Unambiguous	[M].EEGEFSEAR.[E]		2	Tb927.1.2400:mRNA-p1	Tb927.1.2400:mRNA-p1 ; Tb11.v5.0468.1-p1	0	2	0.4362	0	1	1	527.228	1053.45	1053.45	0.42	0.00022	HCD (High Energy Collision Dissociation)	MS2	33.3477	17.547	18.0864	13310	20211123_SC_TBtau95-1_high.raw	F6	2.43	1	0.001052	0.003581
	FALSE	High	Sequest HT (A2)	Unambiguous	[R].LSVDYGKK.[S]		1	Tb927.1.2400:mRNA-p1	Tb927.1.2400:mRNA-p1	1	2	0.2315	0	1	1	455.256	909.504	909.504	-0.11	-5e-05	HCD (High Energy Collision Dissociation)	MS2	62.8428	33.692	18.3997	13610	20211123_SC_TBtau95-1_high.raw	F6	2.03	1	0.003019	0.01539
	FALSE	High	Sequest HT (A2)	Unambiguous	[R].LSVDYGKK.[S]		1	Tb927.1.2400:mRNA-p1	Tb927.1.2400:mRNA-p1	1	2	0.2139	0	1	1	455.256	909.505	909.504	0.75	0.00034	HCD (High Energy Collision Dissociation)	MS2	1.63596	0.689	18.9208	14065	20211123_SC_TBtau95-1_high.raw	F6	2.01	1	0.001574	0.006293
	FALSE	High	Sequest HT (A2)	Unambiguous	[R].LSVDYGKK.[S]		1	Tb927.1.2400:mRNA-p1	Tb927.1.2400:mRNA-p1	1	2	0.2312	0	1	1	455.256	909.504	909.504	0.13	6e-05	HCD (High Energy Collision Dissociation)	MS2	29.7158	24.136	19.1915	14292	20211123_SC_TBtau95-1_high.raw	F6	1.86	1	0.003138	0.01629
	FALSE	High	Sequest HT (A2)	Unambiguous	[Y].APVISAEK.[A]		2	Tb927.1.2400:mRNA-p1	Tb927.1.2400:mRNA-p1 ; Tb11.v5.0468.1-p1	0	2	0.2712	0	1	1	407.737	814.466	814.467	-0.82	-0.00033	HCD (High Energy Collision Dissociation)	MS2	33.8232	35	19.7506	14814	20211123_SC_TBtau95-1_high.raw	F6	1.77	1	0.008916	0.06898
	FALSE	High	Sequest HT (A2)	Unambiguous	[R].LSVDYGK.[K]		1	Tb927.1.2400:mRNA-p1	Tb927.1.2400:mRNA-p1	0	2	0.2984	0	1	1	391.208	781.409	781.409	-0.1	-4e-05	HCD (High Energy Collision Dissociation)	MS2	46.6385	34.771	25.2534	19808	20211123_SC_TBtau95-1_high.raw	F6	1.91	1	0.006337	0.04662
	FALSE	High	Sequest HT (A2)	Unambiguous	[R].LSVDYGK.[K]		1	Tb927.1.2400:mRNA-p1	Tb927.1.2400:mRNA-p1	0	2	0.1733	0	1	1	391.208	781.409	781.409	0.53	0.00021	HCD (High Energy Collision Dissociation)	MS2	1.5555	1.7	25.5052	20012	20211123_SC_TBtau95-1_high.raw	F6	1.5	1	0.004316	0.02153
	FALSE	High	Sequest HT (A2)	Unambiguous	[K].FDLmYSKR.[A]	M4(Oxidation)	2	Tb927.1.2400:mRNA-p1	Tb927.1.2400:mRNA-p1 ; Tb11.v5.0468.1-p1	1	2	0.162	0	1	1	538.266	1075.52	1075.52	0.12	7e-05	HCD (High Energy Collision Dissociation)	MS2	53.0765	8.462	30.4425	24925	20211123_SC_TBtau95-1_high.raw	F6	1.79	1	0.003801	0.01865
	FALSE	High	Sequest HT (A2)	Unambiguous	[K].YmAccLmYR.[G]	M2(Oxidation); C4(Carbamidomethyl); C5(Carbamidomethyl); M7(Oxidation)	2	Tb927.1.2400:mRNA-p1	Tb927.1.2400:mRNA-p1 ; Tb11.v5.0468.1-p1	0	2	0.3856	0	1	1	650.254	1299.5	1299.5	0.78	0.00051	HCD (High Energy Collision Dissociation)	MS2	17.1435	2.831	31.1815	25747	20211123_SC_TBtau95-1_high.raw	F6	1.53	1	0.002405	0.01051
	FALSE	High	Sequest HT (A2)	Unambiguous	[R].EDLAALEK.[D]		2	Tb927.1.2400:mRNA-p1	Tb927.1.2400:mRNA-p1 ; Tb11.v5.0468.1-p1	0	2	0.2791	0	1	1	444.737	888.468	888.467	0.46	0.0002	HCD (High Energy Collision Dissociation)	MS2	15.832	3.04	32.4383	27086	20211123_SC_TBtau95-1_high.raw	F6	2.58	1	0.0007822	0.002813
	FALSE	High	Sequest HT (A2)	Unambiguous	[R].IDHKFDLMYSKR.[A]		2	Tb927.1.2400:mRNA-p1	Tb927.1.2400:mRNA-p1 ; Tb11.v5.0468.1-p1	2	3	0.3844	0	1	1	518.27	1552.79	1552.79	0.01	1e-05	HCD (High Energy Collision Dissociation)	MS2	42.2703	12.786	32.5581	27194	20211123_SC_TBtau95-1_high.raw	F6	3.07	1	0.0002116	0.001986
	FALSE	High	Sequest HT (A2)	Unambiguous	[L].DIERPTYTNLNR.[L]		2	Tb927.1.2400:mRNA-p1	Tb927.1.2400:mRNA-p1 ; Tb11.v5.0468.1-p1	0	3	0.0995	0	1	1	497.923	1491.75	1491.76	-0.11	-5e-05	HCD (High Energy Collision Dissociation)	MS2	14.1605	9.749	32.6686	27287	20211123_SC_TBtau95-1_high.raw	F6	2.21	1	0.001052	0.003391
	FALSE	High	Sequest HT (A2)	Unambiguous	[R].EDLAALEK.[D]		2	Tb927.1.2400:mRNA-p1	Tb927.1.2400:mRNA-p1 ; Tb11.v5.0468.1-p1	0	2	0.2915	0	1	1	444.737	888.467	888.467	-0.37	-0.00016	HCD (High Energy Collision Dissociation)	MS2	14.4612	2.173	32.6933	27301	20211123_SC_TBtau95-1_high.raw	F6	1.99	1	0.0003974	0.002204
	FALSE	High	Sequest HT (A2)	Unambiguous	[R].IDHKFDLMYSKR.[A]		2	Tb927.1.2400:mRNA-p1	Tb927.1.2400:mRNA-p1 ; Tb11.v5.0468.1-p1	2	3	0.4792	0	1	1	518.269	1552.79	1552.79	-0.7	-0.00036	HCD (High Energy Collision Dissociation)	MS2	10.3607	8.922	32.8123	27406	20211123_SC_TBtau95-1_high.raw	F6	3.36	1	0.0002116	0.0002324
	FALSE	High	Sequest HT (A2)	Unambiguous	[R].IDHKFDLMYSKR.[A]		2	Tb927.1.2400:mRNA-p1	Tb927.1.2400:mRNA-p1 ; Tb11.v5.0468.1-p1	2	4	0.0978	0	1	1	388.954	1552.79	1552.79	0.35	0.00014	HCD (High Energy Collision Dissociation)	MS2	6.98619	3.183	32.9291	27526	20211123_SC_TBtau95-1_high.raw	F6	2.25	1	0.004128	0.01949
	FALSE	High	Sequest HT (A2)	Unambiguous	[R].IDHKFDLMYSKR.[A]		2	Tb927.1.2400:mRNA-p1	Tb927.1.2400:mRNA-p1 ; Tb11.v5.0468.1-p1	2	3	0.5028	0	1	1	518.27	1552.79	1552.79	0.24	0.00012	HCD (High Energy Collision Dissociation)	MS2	11.9251	8.081	33.0676	27683	20211123_SC_TBtau95-1_high.raw	F6	3.6	1	0.0002116	0.0002227
	FALSE	High	Sequest HT (A2)	Unambiguous	[R].IDHKFDLMYSKR.[A]		2	Tb927.1.2400:mRNA-p1	Tb927.1.2400:mRNA-p1 ; Tb11.v5.0468.1-p1	2	4	0.1958	0	1	1	388.954	1552.79	1552.79	0.03	1e-05	HCD (High Energy Collision Dissociation)	MS2	5.27291	5.1	33.1893	27820	20211123_SC_TBtau95-1_high.raw	F6	2.4	1	0.004373	0.02295
	FALSE	High	Sequest HT (A2)	Unambiguous	[R].IDHKFDLMYSKR.[A]		2	Tb927.1.2400:mRNA-p1	Tb927.1.2400:mRNA-p1 ; Tb11.v5.0468.1-p1	2	3	0.4489	0	1	1	518.269	1552.79	1552.79	-0.59	-0.00031	HCD (High Energy Collision Dissociation)	MS2	18.0686	10.605	33.327	27970	20211123_SC_TBtau95-1_high.raw	F6	3.72	1	0.0002116	0.0004592
	FALSE	High	Sequest HT (A2)	Unambiguous	[R].IDHKFDLMYSKR.[A]		2	Tb927.1.2400:mRNA-p1	Tb927.1.2400:mRNA-p1 ; Tb11.v5.0468.1-p1	2	4	0.1406	0	1	1	388.954	1552.79	1552.79	0.26	0.0001	HCD (High Energy Collision Dissociation)	MS2	5.36846	4.449	33.4471	28105	20211123_SC_TBtau95-1_high.raw	F6	2.49	1	0.002005	0.007302
	FALSE	High	Sequest HT (A2)	Unambiguous	[R].IDHKFDLMYSKR.[A]		2	Tb927.1.2400:mRNA-p1	Tb927.1.2400:mRNA-p1 ; Tb11.v5.0468.1-p1	2	3	0.3836	0	1	1	518.27	1552.79	1552.79	0.23	0.00012	HCD (High Energy Collision Dissociation)	MS2	20.8091	11.421	33.6155	28281	20211123_SC_TBtau95-1_high.raw	F6	2.92	1	0.0002116	0.0006237
	FALSE	High	Sequest HT (A2)	Unambiguous	[R].RNLDIERPTYTNLNR.[L]		2	Tb927.1.2400:mRNA-p1	Tb927.1.2400:mRNA-p1 ; Tb11.v5.0468.1-p1	1	4	0.3659	0	1	1	469.501	1874.98	1874.98	-0.64	-0.0003	HCD (High Energy Collision Dissociation)	MS2	5.83019	21.931	35.581	30276	20211123_SC_TBtau95-1_high.raw	F6	3.58	1	0.005835	0.03407
	FALSE	High	Sequest HT (A2)	Unambiguous	[V].NAAVATIK.[T]		2	Tb927.1.2400:mRNA-p1	Tb927.1.2400:mRNA-p1 ; Tb11.v5.0468.1-p1	0	2	0.1421	0	1	1	394.237	787.467	787.467	-0.61	-0.00024	HCD (High Energy Collision Dissociation)	MS2	20.3228	35	35.7901	30456	20211123_SC_TBtau95-1_high.raw	F6	1.97	1	0.005938	0.03917
	FALSE	High	Sequest HT (A2)	Unambiguous	[K].DVNAAVATIK.[T]		2	Tb927.1.2400:mRNA-p1	Tb927.1.2400:mRNA-p1 ; Tb11.v5.0468.1-p1	0	2	0.2408	0	1	1	501.286	1001.56	1001.56	1.81	0.00091	HCD (High Energy Collision Dissociation)	MS2	2.58686	0.189	35.8102	30479	20211123_SC_TBtau95-1_high.raw	F6	2.45	1	0.001052	0.004279
	FALSE	High	Sequest HT (A2)	Unambiguous	[K].DVNAAVATIK.[T]		2	Tb927.1.2400:mRNA-p1	Tb927.1.2400:mRNA-p1 ; Tb11.v5.0468.1-p1	0	2	0.3348	0	1	1	501.285	1001.56	1001.56	1.02	0.00051	HCD (High Energy Collision Dissociation)	MS2	4.88092	0.965	36.068	30709	20211123_SC_TBtau95-1_high.raw	F6	2.3	1	0.0003974	0.002622
	FALSE	High	Sequest HT (A2)	Unambiguous	[K].DVNAAVATIK.[T]		2	Tb927.1.2400:mRNA-p1	Tb927.1.2400:mRNA-p1 ; Tb11.v5.0468.1-p1	0	2	0.3372	0	1	1	501.285	1001.56	1001.56	0.22	0.00011	HCD (High Energy Collision Dissociation)	MS2	20.4315	8.476	36.3266	31012	20211123_SC_TBtau95-1_high.raw	F6	2.58	1	0.0002116	0.0006297
	FALSE	High	Sequest HT (A2)	Unambiguous	[K].DVNAAVATIK.[T]		2	Tb927.1.2400:mRNA-p1	Tb927.1.2400:mRNA-p1 ; Tb11.v5.0468.1-p1	0	2	0.1438	0	1	1	501.285	1001.56	1001.56	0.15	8e-05	HCD (High Energy Collision Dissociation)	MS2	35.8326	8.345	36.5827	31313	20211123_SC_TBtau95-1_high.raw	F6	1.53	1	0.00213	0.007748
	FALSE	High	Sequest HT (A2)	Unambiguous	[K].YMAccLmYR.[G]	C4(Carbamidomethyl); C5(Carbamidomethyl); M7(Oxidation)	2	Tb927.1.2400:mRNA-p1	Tb927.1.2400:mRNA-p1 ; Tb11.v5.0468.1-p1	0	2	0.3475	0	1	1	642.256	1283.51	1283.5	0.83	0.00053	HCD (High Energy Collision Dissociation)	MS2	2.27884	5.993	37.0043	31799	20211123_SC_TBtau95-1_high.raw	F6	1.41	1	0.002448	0.01251
	FALSE	High	Sequest HT (A2)	Unambiguous	[K].FDLmYSK.[R]	M4(Oxidation)	2	Tb927.1.2400:mRNA-p1	Tb927.1.2400:mRNA-p1 ; Tb11.v5.0468.1-p1	0	2	0.3545	0	1	1	460.215	919.423	919.423	0.54	0.00025	HCD (High Energy Collision Dissociation)	MS2	1.86183	2.695	37.4144	32275	20211123_SC_TBtau95-1_high.raw	F6	1.89	1	0.00537	0.02969
	FALSE	High	Sequest HT (A2)	Unambiguous	[I].DHKFDLMYSK.[R]		2	Tb927.1.2400:mRNA-p1	Tb927.1.2400:mRNA-p1 ; Tb11.v5.0468.1-p1	1	2	0.166	0	1	1	642.308	1283.61	1283.61	0.31	0.0002	HCD (High Energy Collision Dissociation)	MS2	44.2322	14.294	37.7592	32713	20211123_SC_TBtau95-1_high.raw	F6	2.47	1	0.005938	0.03578
	FALSE	High	Sequest HT (A2)	Unambiguous	[R].IDHKFDLMYSK.[R]		2	Tb927.1.2400:mRNA-p1	Tb927.1.2400:mRNA-p1 ; Tb11.v5.0468.1-p1	1	3	0.3849	0	1	1	466.236	1396.69	1396.69	-0.16	-7e-05	HCD (High Energy Collision Dissociation)	MS2	0.732872	0.773	37.9467	32858	20211123_SC_TBtau95-1_high.raw	F6	2.65	1	0.0002116	0.002065
	FALSE	High	Sequest HT (A2)	Unambiguous	[R].IDHKFDLMYSK.[R]		2	Tb927.1.2400:mRNA-p1	Tb927.1.2400:mRNA-p1 ; Tb11.v5.0468.1-p1	1	2	0.1674	0	1	1	698.85	1396.69	1396.69	0.03	2e-05	HCD (High Energy Collision Dissociation)	MS2	35.3788	21.652	37.9602	32872	20211123_SC_TBtau95-1_high.raw	F6	2.21	1	0.0002116	0.002027
	FALSE	High	Sequest HT (A2)	Unambiguous	[K].YmAccLMYR.[G]	M2(Oxidation); C4(Carbamidomethyl); C5(Carbamidomethyl)	2	Tb927.1.2400:mRNA-p1	Tb927.1.2400:mRNA-p1 ; Tb11.v5.0468.1-p1	0	2	0.7079	0	1	1	642.256	1283.5	1283.5	0.36	0.00023	HCD (High Energy Collision Dissociation)	MS2	0.822167	1.356	38.7222	33825	20211123_SC_TBtau95-1_high.raw	F6	2.02	1	0.0003974	0.002164
	FALSE	High	Sequest HT (A2)	Unambiguous	[K].YmAccLMYR.[G]	M2(Oxidation); C4(Carbamidomethyl); C5(Carbamidomethyl)	2	Tb927.1.2400:mRNA-p1	Tb927.1.2400:mRNA-p1 ; Tb11.v5.0468.1-p1	0	2	0.2883	0	1	1	642.255	1283.5	1283.5	-0.68	-0.00044	HCD (High Energy Collision Dissociation)	MS2	40.1217	10.635	39.0174	34190	20211123_SC_TBtau95-1_high.raw	F6	1.63	1	0.004579	0.02382
	FALSE	High	Sequest HT (A2)	Unambiguous	[R].NLDIERPTYTN.[L]		2	Tb927.1.2400:mRNA-p1	Tb927.1.2400:mRNA-p1 ; Tb11.v5.0468.1-p1	0	2	0.1872	0	1	1	668.33	1335.65	1335.65	-0.16	-0.0001	HCD (High Energy Collision Dissociation)	MS2	26.8736	13.335	39.166	34332	20211123_SC_TBtau95-1_high.raw	F6	2.03	1	0.006103	0.04272
	FALSE	High	Sequest HT (A2)	Unambiguous	[K].YmAccLMYR.[G]	M2(Oxidation); C4(Carbamidomethyl); C5(Carbamidomethyl)	2	Tb927.1.2400:mRNA-p1	Tb927.1.2400:mRNA-p1 ; Tb11.v5.0468.1-p1	0	2	0.2039	0	1	1	642.256	1283.5	1283.5	-0.01	-1e-05	HCD (High Energy Collision Dissociation)	MS2	37.1573	12.976	39.2688	34459	20211123_SC_TBtau95-1_high.raw	F6	1.52	1	0.002405	0.0109
	FALSE	High	Sequest HT (A2)	Unambiguous	[QT].TNLVPYPR.[IL]		3	Tb927.1.2400:mRNA-p1 ; Tb927.10.1140:mRNA-p1	Tb927.1.2400:mRNA-p1 ; Tb11.v5.0468.1-p1; Tb927.10.1140:mRNA-p1	0	2	0.0909	0	1	1	480.269	959.531	959.531	-0.3	-0.00015	HCD (High Energy Collision Dissociation)	MS2	58.2097	23.028	39.7328	35069	20211123_SC_TBtau95-1_high.raw	F6	1.98	2	0.001574	0.005965
	FALSE	High	Sequest HT (A2)	Unambiguous	[Y].QPPTVVPGGDLAK.[V]		2	Tb927.1.2400:mRNA-p1	Tb927.1.2400:mRNA-p1 ; Tb11.v5.0468.1-p1	0	2	0.1972	0	1	1	639.856	1278.71	1278.71	0.21	0.00014	HCD (High Energy Collision Dissociation)	MS2	40.0636	20.357	39.744	35084	20211123_SC_TBtau95-1_high.raw	F6	2.18	1	0.004316	0.0209
	FALSE	High	Sequest HT (A2)	Unambiguous	[K].YmAccLMYR.[G]	M2(Oxidation); C4(Carbamidomethyl); C5(Carbamidomethyl)	2	Tb927.1.2400:mRNA-p1	Tb927.1.2400:mRNA-p1 ; Tb11.v5.0468.1-p1	0	2	0.0242	0	1	1	642.256	1283.5	1283.5	0.38	0.00025	HCD (High Energy Collision Dissociation)	MS2	64.44	20.279	40.0511	35496	20211123_SC_TBtau95-1_high.raw	F6	1.24	1	0.004316	0.02094
	FALSE	High	Sequest HT (A2)	Unambiguous	[R].NLDIERPTYTNLNR.[L]		2	Tb927.1.2400:mRNA-p1	Tb927.1.2400:mRNA-p1 ; Tb11.v5.0468.1-p1	0	3	0.0899	0	1	1	573.633	1718.88	1718.88	0.6	0.00034	HCD (High Energy Collision Dissociation)	MS2	33.0469	15.123	40.2123	35707	20211123_SC_TBtau95-1_high.raw	F6	2.67	1	0.001574	0.006512
	FALSE	High	Sequest HT (A2)	Unambiguous	[N].LDIERPTYTNLNR.[L]		2	Tb927.1.2400:mRNA-p1	Tb927.1.2400:mRNA-p1 ; Tb11.v5.0468.1-p1	0	3	0.3229	0	1	1	535.618	1604.84	1604.84	-0.31	-0.00016	HCD (High Energy Collision Dissociation)	MS2	26.1695	6.853	40.3888	35934	20211123_SC_TBtau95-1_high.raw	F6	4.46	1	0.0002116	0.001044
	FALSE	High	Sequest HT (A2)	Unambiguous	[W].YVGEGMEEGEFSEAR.[E]		2	Tb927.1.2400:mRNA-p1	Tb927.1.2400:mRNA-p1 ; Tb11.v5.0468.1-p1	0	2	0.2896	0	1	1	845.357	1689.71	1689.71	-0.03	-3e-05	HCD (High Energy Collision Dissociation)	MS2	0	34.466	40.6468	36287	20211123_SC_TBtau95-1_high.raw	F6	2.21	1	0.0002116	0.0007994
	FALSE	High	Sequest HT (A2)	Unambiguous	[R].NLDIERPTYTNLNR.[L]		2	Tb927.1.2400:mRNA-p1	Tb927.1.2400:mRNA-p1 ; Tb11.v5.0468.1-p1	0	3	0.3162	0	1	1	573.632	1718.88	1718.88	-0.02	-1e-05	HCD (High Energy Collision Dissociation)	MS2	14.007	5.716	40.9993	36745	20211123_SC_TBtau95-1_high.raw	F6	3.7	1	0.0002116	0.0001712
	FALSE	High	Sequest HT (A2)	Unambiguous	[L].DIERPTYTNLNR.[L]		2	Tb927.1.2400:mRNA-p1	Tb927.1.2400:mRNA-p1 ; Tb11.v5.0468.1-p1	0	2	0.1719	0	1	1	746.381	1491.76	1491.76	0.42	0.00031	HCD (High Energy Collision Dissociation)	MS2	13.9586	12.324	41.0057	36753	20211123_SC_TBtau95-1_high.raw	F6	2.56	1	0.002405	0.01113
	FALSE	High	Sequest HT (A2)	Unambiguous	[R].NLDIERPTYTNLNR.[L]		2	Tb927.1.2400:mRNA-p1	Tb927.1.2400:mRNA-p1 ; Tb11.v5.0468.1-p1	0	2	0.2438	0	1	1	859.945	1718.88	1718.88	0.03	2e-05	HCD (High Energy Collision Dissociation)	MS2	0	19.24	41.0149	36765	20211123_SC_TBtau95-1_high.raw	F6	3.61	1	0.001321	0.005544
	FALSE	High	Sequest HT (A2)	Unambiguous	[N].LDIERPTYTNLNR.[L]		2	Tb927.1.2400:mRNA-p1	Tb927.1.2400:mRNA-p1 ; Tb11.v5.0468.1-p1	0	2	0.284	0	1	1	802.924	1604.84	1604.84	0.55	0.00044	HCD (High Energy Collision Dissociation)	MS2	0	30.293	41.0356	36792	20211123_SC_TBtau95-1_high.raw	F6	3.38	1	0.0002116	0.0001605
	FALSE	High	Sequest HT (A2)	Unambiguous	[N].LDIERPTYTNLNR.[L]		2	Tb927.1.2400:mRNA-p1	Tb927.1.2400:mRNA-p1 ; Tb11.v5.0468.1-p1	0	3	0.3008	0	1	1	535.617	1604.84	1604.84	-0.98	-0.00052	HCD (High Energy Collision Dissociation)	MS2	0	18.946	41.0432	36803	20211123_SC_TBtau95-1_high.raw	F6	3.99	1	0.0002116	0.0009224
	FALSE	High	Sequest HT (A2)	Unambiguous	[D].IERPTYTNLNR.[L]		2	Tb927.1.2400:mRNA-p1	Tb927.1.2400:mRNA-p1 ; Tb11.v5.0468.1-p1	0	2	0.1352	0	1	1	688.867	1376.73	1376.73	-1.5	-0.00103	HCD (High Energy Collision Dissociation)	MS2	20.5284	2.984	41.0558	36818	20211123_SC_TBtau95-1_high.raw	F6	3.18	1	0.0002116	0.0007497
	FALSE	High	Sequest HT (A2)	Unambiguous	[I].ERPTYTNLNR.[L]		2	Tb927.1.2400:mRNA-p1	Tb927.1.2400:mRNA-p1 ; Tb11.v5.0468.1-p1	0	2	0.2806	0	1	1	632.325	1263.64	1263.64	-0.68	-0.00043	HCD (High Energy Collision Dissociation)	MS2	24.2712	2.989	41.0682	36828	20211123_SC_TBtau95-1_high.raw	F6	2.78	1	0.0002116	0.0006323
	FALSE	High	Sequest HT (A2)	Unambiguous	[L].DIERPTYTNLNR.[L]		2	Tb927.1.2400:mRNA-p1	Tb927.1.2400:mRNA-p1 ; Tb11.v5.0468.1-p1	0	2	0.1041	0	1	1	746.382	1491.76	1491.76	0.51	0.00038	HCD (High Energy Collision Dissociation)	MS2	0	13.498	41.2618	37022	20211123_SC_TBtau95-1_high.raw	F6	2.69	1	0.005938	0.03578
	FALSE	High	Sequest HT (A2)	Unambiguous	[R].NLDIERPTYTNLNR.[L]		2	Tb927.1.2400:mRNA-p1	Tb927.1.2400:mRNA-p1 ; Tb11.v5.0468.1-p1	0	2	0.1831	0	1	1	859.946	1718.88	1718.88	1.03	0.00088	HCD (High Energy Collision Dissociation)	MS2	0	34.34	41.273	37037	20211123_SC_TBtau95-1_high.raw	F6	3.44	1	0.006103	0.04217
	FALSE	High	Sequest HT (A2)	Unambiguous	[K].YmAccLMYR.[G]	M2(Oxidation); C4(Carbamidomethyl); C5(Carbamidomethyl)	2	Tb927.1.2400:mRNA-p1	Tb927.1.2400:mRNA-p1 ; Tb11.v5.0468.1-p1	0	2	0.1739	0	1	1	642.255	1283.5	1283.5	-0.24	-0.00015	HCD (High Energy Collision Dissociation)	MS2	35.9417	35	41.7171	37598	20211123_SC_TBtau95-1_high.raw	F6	1.38	1	0.007081	0.054
	FALSE	High	Sequest HT (A2)	Unambiguous	[K].YMAccLMYR.[G]	C4(Carbamidomethyl); C5(Carbamidomethyl)	2	Tb927.1.2400:mRNA-p1	Tb927.1.2400:mRNA-p1 ; Tb11.v5.0468.1-p1	0	2	0.3708	0	1	1	634.258	1267.51	1267.51	-0.66	-0.00042	HCD (High Energy Collision Dissociation)	MS2	52.8355	15.131	42.8698	39140	20211123_SC_TBtau95-1_high.raw	F6	1.78	1	0.001182	0.004785
	FALSE	High	Sequest HT (A2)	Unambiguous	[K].FDLMYSK.[R]		2	Tb927.1.2400:mRNA-p1	Tb927.1.2400:mRNA-p1 ; Tb11.v5.0468.1-p1	0	2	0.3464	0	1	1	452.218	903.428	903.428	-0.1	-5e-05	HCD (High Energy Collision Dissociation)	MS2	6.10014	6.972	43.5537	40042	20211123_SC_TBtau95-1_high.raw	F6	1.79	1	0.002699	0.01399
	FALSE	High	Sequest HT (A2)	Unambiguous	[R].GDVVPKDVNAAVATIK.[T]		2	Tb927.1.2400:mRNA-p1	Tb927.1.2400:mRNA-p1 ; Tb11.v5.0468.1-p1	1	3	0.366	0	1	1	532.97	1596.9	1596.9	0.72	0.00038	HCD (High Energy Collision Dissociation)	MS2	50.9102	14.562	44.6745	41431	20211123_SC_TBtau95-1_high.raw	F6	4.18	1	0.005652	0.03117
	FALSE	High	Sequest HT (A2)	Unambiguous	[R].GDVVPKDVNAAVATIK.[T]		2	Tb927.1.2400:mRNA-p1	Tb927.1.2400:mRNA-p1 ; Tb11.v5.0468.1-p1	1	2	0.1417	0	1	1	798.952	1596.9	1596.9	1.27	0.00101	HCD (High Energy Collision Dissociation)	MS2	32.8766	19.248	44.6768	41435	20211123_SC_TBtau95-1_high.raw	F6	2.4	1	0.004373	0.02303
	FALSE	High	Sequest HT (A2)	Unambiguous	[R].QLFHPEQLISGKEDAANNYAR.[G]		1	Tb927.1.2400:mRNA-p1	Tb927.1.2400:mRNA-p1	1	4	0.2342	0	1	1	601.053	2401.19	2401.19	0.87	0.00052	HCD (High Energy Collision Dissociation)	MS2	24.0789	12.335	44.7036	41471	20211123_SC_TBtau95-1_high.raw	F6	3.33	1	0.0002116	0.001533
	FALSE	High	Sequest HT (A2)	Unambiguous	[R].QLFHPEQLISGKEDAANNYAR.[G]		1	Tb927.1.2400:mRNA-p1	Tb927.1.2400:mRNA-p1	1	3	0.2411	0	1	1	801.066	2401.18	2401.19	-1.9	-0.00152	HCD (High Energy Collision Dissociation)	MS2	38.7438	8.218	45.0083	41855	20211123_SC_TBtau95-1_high.raw	F6	3.36	1	0.001052	0.003198
	FALSE	High	Sequest HT (A2)	Unambiguous	[R].QLFHPEQLISGKEDAANNYAR.[G]		1	Tb927.1.2400:mRNA-p1	Tb927.1.2400:mRNA-p1	1	4	0.5054	0	1	1	601.051	2401.18	2401.19	-3	-0.0018	HCD (High Energy Collision Dissociation)	MS2	0	3.295	45.0167	41866	20211123_SC_TBtau95-1_high.raw	F6	4.67	1	0.0002116	0.000238
	FALSE	High	Sequest HT (A2)	Unambiguous	[I].SGKEDAANNYAR.[G]		1	Tb927.1.2400:mRNA-p1	Tb927.1.2400:mRNA-p1	1	2	0.261	0	1	1	648.301	1295.59	1295.6	-2.18	-0.00141	HCD (High Energy Collision Dissociation)	MS2	13.9899	14.751	45.0738	41918	20211123_SC_TBtau95-1_high.raw	F6	2.49	1	0.0009542	0.003149
	FALSE	High	Sequest HT (A2)	Unambiguous	[Q].LFHPEQLISGKEDAANNYAR.[G]		1	Tb927.1.2400:mRNA-p1	Tb927.1.2400:mRNA-p1	1	3	0.3889	0	1	1	758.38	2273.13	2273.13	-1.87	-0.00142	HCD (High Energy Collision Dissociation)	MS2	0	23.13	45.0766	41923	20211123_SC_TBtau95-1_high.raw	F6	3.96	1	0.0002116	7.407e-06
	FALSE	High	Sequest HT (A2)	Unambiguous	[L].FHPEQLISGKEDAANNYAR.[G]		1	Tb927.1.2400:mRNA-p1	Tb927.1.2400:mRNA-p1	1	3	0.4239	0	1	1	720.688	2160.05	2160.05	1.16	0.00083	HCD (High Energy Collision Dissociation)	MS2	59.107	11.535	45.0798	41927	20211123_SC_TBtau95-1_high.raw	F6	3.09	1	0.0002116	2.731e-05
	FALSE	High	Sequest HT (A2)	Unambiguous	[R].QLFHPEQLISGKEDAANNYAR.[G]		1	Tb927.1.2400:mRNA-p1	Tb927.1.2400:mRNA-p1	1	2	0.6028	0	1	1	1201.1	2401.19	2401.19	-0.8	-0.00096	HCD (High Energy Collision Dissociation)	MS2	0	7.028	45.0856	41933	20211123_SC_TBtau95-1_high.raw	F6	4.33	1	0.0002116	1.362e-07
	FALSE	High	Sequest HT (A2)	Unambiguous	[L].ISGKEDAANNYAR.[G]		1	Tb927.1.2400:mRNA-p1	Tb927.1.2400:mRNA-p1	1	2	0.439	0	1	1	704.845	1408.68	1408.68	0.18	0.00012	HCD (High Energy Collision Dissociation)	MS2	22.6564	8.282	45.0863	41934	20211123_SC_TBtau95-1_high.raw	F6	3.28	1	0.0002116	0.0009358
	FALSE	High	Sequest HT (A2)	Unambiguous	[H].PEQLISGKEDAANNYAR.[G]		1	Tb927.1.2400:mRNA-p1	Tb927.1.2400:mRNA-p1	1	3	0.5144	0	1	1	625.977	1875.92	1875.92	-2.05	-0.00128	HCD (High Energy Collision Dissociation)	MS2	24.2614	35	45.0953	41946	20211123_SC_TBtau95-1_high.raw	F6	3.81	1	0.0002116	4.378e-06
	FALSE	High	Sequest HT (A2)	Unambiguous	[H].PEQLISGKEDAANNYAR.[G]		1	Tb927.1.2400:mRNA-p1	Tb927.1.2400:mRNA-p1	1	2	0.5138	0	1	1	938.462	1875.92	1875.92	-1.13	-0.00106	HCD (High Energy Collision Dissociation)	MS2	63.8854	35	45.096	41947	20211123_SC_TBtau95-1_high.raw	F6	3.99	1	0.0002116	0.0004671
	FALSE	High	Sequest HT (A2)	Unambiguous	[Q].LISGKEDAANNYAR.[G]		1	Tb927.1.2400:mRNA-p1	Tb927.1.2400:mRNA-p1	1	2	0.4375	0	1	1	761.386	1521.77	1521.77	-0.23	-0.00017	HCD (High Energy Collision Dissociation)	MS2	49.9757	11.168	45.1977	42054	20211123_SC_TBtau95-1_high.raw	F6	3.04	1	0.0002116	1.963e-05
	FALSE	High	Sequest HT (A2)	Unambiguous	[R].QLFHPEQLISGKEDAANNYAR.[G]		1	Tb927.1.2400:mRNA-p1	Tb927.1.2400:mRNA-p1	1	3	0.5832	0	1	1	801.068	2401.19	2401.19	0.54	0.00043	HCD (High Energy Collision Dissociation)	MS2	0.454033	1.303	45.2682	42146	20211123_SC_TBtau95-1_high.raw	F6	4.99	1	0.0002116	5.046e-10
	FALSE	High	Sequest HT (A2)	Unambiguous	[R].QLFHPEQLISGKEDAANNYAR.[G]		1	Tb927.1.2400:mRNA-p1	Tb927.1.2400:mRNA-p1	1	4	0.3931	0	1	1	601.055	2401.2	2401.19	3.71	0.00223	HCD (High Energy Collision Dissociation)	MS2	0.127888	0.307	45.2765	42158	20211123_SC_TBtau95-1_high.raw	F6	4.07	1	0.0002116	3.128e-05
	FALSE	High	Sequest HT (A2)	Unambiguous	[L].DLEPTVVDEVR.[T]		1	Tb927.1.2400:mRNA-p1	Tb927.1.2400:mRNA-p1	0	2	0.3967	0	1	1	636.328	1271.65	1271.65	0.08	5e-05	HCD (High Energy Collision Dissociation)	MS2	12.505	7.684	45.3214	42219	20211123_SC_TBtau95-1_high.raw	F6	3.05	1	0.0002116	0.0001077
	FALSE	High	Sequest HT (A2)	Unambiguous	[K].RAFVHWYVGEGmEEGEFSEAR.[E]	M12(Oxidation)	2	Tb927.1.2400:mRNA-p1	Tb927.1.2400:mRNA-p1 ; Tb11.v5.0468.1-p1	1	3	1	0	1	1	834.708	2502.11	2502.11	-2.41	-0.00201	HCD (High Energy Collision Dissociation)	MS2	9.86912	20.078	45.3413	42246	20211123_SC_TBtau95-1_high.raw	F6	2.84	1	0.0002116	0.0003136
	FALSE	High	Sequest HT (A2)	Unambiguous	[K].RAFVHWYVGEGmEEGEFSEAR.[E]	M12(Oxidation)	2	Tb927.1.2400:mRNA-p1	Tb927.1.2400:mRNA-p1 ; Tb11.v5.0468.1-p1	1	4	0.3324	0	1	1	626.284	2502.11	2502.11	-0.54	-0.00034	HCD (High Energy Collision Dissociation)	MS2	45.7859	17.149	45.5031	42467	20211123_SC_TBtau95-1_high.raw	F6	3.52	1	0.0002116	0.0007875
	FALSE	High	Sequest HT (A2)	Unambiguous	[R].QLFHPEQLISGKEDAANNYAR.[G]		1	Tb927.1.2400:mRNA-p1	Tb927.1.2400:mRNA-p1	1	4	0.3005	0	1	1	601.053	2401.19	2401.19	0.15	9e-05	HCD (High Energy Collision Dissociation)	MS2	0	3.7	45.5344	42509	20211123_SC_TBtau95-1_high.raw	F6	3.66	1	0.0002116	4.193e-05
	FALSE	High	Sequest HT (A2)	Unambiguous	[R].QLFHPEQLISGKEDAANNYAR.[G]		1	Tb927.1.2400:mRNA-p1	Tb927.1.2400:mRNA-p1	1	3	0.5051	0	1	1	801.068	2401.19	2401.19	-0.53	-0.00043	HCD (High Energy Collision Dissociation)	MS2	20.2053	35	45.5375	42514	20211123_SC_TBtau95-1_high.raw	F6	4.91	1	0.0002116	8.688e-08
	FALSE	High	Sequest HT (A2)	Unambiguous	[K].EIVDLcLDR.[I]	C6(Carbamidomethyl)	1	Tb927.1.2400:mRNA-p1	Tb927.1.2400:mRNA-p1	0	2	0.3672	0	1	1	566.787	1132.57	1132.57	-0.08	-5e-05	HCD (High Energy Collision Dissociation)	MS2	11.0104	7.238	45.7606	42816	20211123_SC_TBtau95-1_high.raw	F6	2.56	1	0.0002116	0.0008826
	FALSE	High	Sequest HT (A2)	Unambiguous	[F].VLTSYAPVISAEK.[A]		2	Tb927.1.2400:mRNA-p1	Tb927.1.2400:mRNA-p1 ; Tb11.v5.0468.1-p1	0	2	0.4393	0	1	1	689.385	1377.76	1377.76	-0.14	-0.0001	HCD (High Energy Collision Dissociation)	MS2	29.7475	13.456	45.9421	43061	20211123_SC_TBtau95-1_high.raw	F6	2.8	1	0.0002116	8.423e-05
	FALSE	High	Sequest HT (A2)	Unambiguous	[R].QLFHPEQLISGKEDAANNYAR.[G]		1	Tb927.1.2400:mRNA-p1	Tb927.1.2400:mRNA-p1	1	4	0.1098	0	1	1	601.053	2401.19	2401.19	0.04	2e-05	HCD (High Energy Collision Dissociation)	MS2	63.1585	6.85	46.0554	43197	20211123_SC_TBtau95-1_high.raw	F6	2.64	1	0.0002116	0.001317
	FALSE	High	Sequest HT (A2)	Unambiguous	[H].PEQLISGK.[E]		1	Tb927.1.2400:mRNA-p1	Tb927.1.2400:mRNA-p1	0	2	0.0781	0	1	1	436.248	871.488	871.488	-0.25	-0.00011	HCD (High Energy Collision Dissociation)	MS2	33.3793	26.452	46.2558	43438	20211123_SC_TBtau95-1_high.raw	F6	1.92	1	0.005938	0.03584
	FALSE	High	Sequest HT (A2)	Unambiguous	[R].QLFHPEQLISGK.[E]		1	Tb927.1.2400:mRNA-p1	Tb927.1.2400:mRNA-p1	0	2	0.4494	0	1	1	698.883	1396.76	1396.76	0.07	5e-05	HCD (High Energy Collision Dissociation)	MS2	15.032	1.646	46.2594	43442	20211123_SC_TBtau95-1_high.raw	F6	3.85	1	0.0002116	0.0002421
	FALSE	High	Sequest HT (A2)	Unambiguous	[F].HPEQLISGK.[E]		1	Tb927.1.2400:mRNA-p1	Tb927.1.2400:mRNA-p1	0	2	0.2814	0	1	1	504.778	1008.55	1008.55	1.2	0.0006	HCD (High Energy Collision Dissociation)	MS2	17.0101	20.557	46.3053	43509	20211123_SC_TBtau95-1_high.raw	F6	2.63	1	0.0002116	0.001925
	FALSE	High	Sequest HT (A2)	Unambiguous	[Q].LFHPEQLISGK.[E]		1	Tb927.1.2400:mRNA-p1	Tb927.1.2400:mRNA-p1	0	2	0.1822	0	1	1	634.853	1268.7	1268.7	-0.59	-0.00038	HCD (High Energy Collision Dissociation)	MS2	45.5201	2.909	46.3097	43513	20211123_SC_TBtau95-1_high.raw	F6	2.25	1	0.0002116	0.001267
	FALSE	High	Sequest HT (A2)	Unambiguous	[R].GDVVPKDVNAAVATIK.[T]		2	Tb927.1.2400:mRNA-p1	Tb927.1.2400:mRNA-p1 ; Tb11.v5.0468.1-p1	1	3	0.3322	0	1	1	532.97	1596.9	1596.9	0.34	0.00018	HCD (High Energy Collision Dissociation)	MS2	53.0556	6.54	46.7844	44008	20211123_SC_TBtau95-1_high.raw	F6	2.83	1	0.00537	0.02905
	FALSE	High	Sequest HT (A2)	Unambiguous	[N].STAIAEVFAR.[I]		2	Tb927.1.2400:mRNA-p1	Tb927.1.2400:mRNA-p1 ; Tb11.v5.0468.1-p1	0	2	0.3915	0	1	1	532.791	1064.57	1064.57	0.51	0.00027	HCD (High Energy Collision Dissociation)	MS2	22.9437	9.762	46.8694	44124	20211123_SC_TBtau95-1_high.raw	F6	2.35	1	0.0002116	0.00128
	FALSE	High	Sequest HT (A2)	Unambiguous	[R].QLFHPEQLISGKEDAANNYAR.[G]		1	Tb927.1.2400:mRNA-p1	Tb927.1.2400:mRNA-p1	1	4	0	0	1	1	601.054	2401.19	2401.19	1.13	0.00068	HCD (High Energy Collision Dissociation)	MS2	42.3766	8.804	47.144	44502	20211123_SC_TBtau95-1_high.raw	F6	2.43	1	0.004237	0.02032
	FALSE	High	Sequest HT (A2)	Unambiguous	[R].GHYTIGKEIVDLcLDR.[I]	C13(Carbamidomethyl)	1	Tb927.1.2400:mRNA-p1	Tb927.1.2400:mRNA-p1	1	4	0.3924	0	1	1	472.995	1888.96	1888.96	0.24	0.00012	HCD (High Energy Collision Dissociation)	MS2	21.4341	14.188	47.7302	45316	20211123_SC_TBtau95-1_high.raw	F6	3.67	1	0.0002116	0.0001579
	FALSE	High	Sequest HT (A2)	Unambiguous	[R].GHYTIGKEIVDLcLDR.[I]	C13(Carbamidomethyl)	1	Tb927.1.2400:mRNA-p1	Tb927.1.2400:mRNA-p1	1	2	0.299	0	1	1	944.984	1888.96	1888.96	1.29	0.00122	HCD (High Energy Collision Dissociation)	MS2	30.7818	24.011	47.7448	45337	20211123_SC_TBtau95-1_high.raw	F6	2.91	1	0.0002116	2.22e-05
	FALSE	High	Sequest HT (A2)	Unambiguous	[R].GHYTIGKEIVDLcLDR.[I]	C13(Carbamidomethyl)	1	Tb927.1.2400:mRNA-p1	Tb927.1.2400:mRNA-p1	1	3	0.471	0	1	1	630.325	1888.96	1888.96	0.67	0.00042	HCD (High Energy Collision Dissociation)	MS2	33.6463	1.331	47.7626	45359	20211123_SC_TBtau95-1_high.raw	F6	4.14	1	0.0002116	0.0001017
	FALSE	High	Sequest HT (A2)	Unambiguous	[I].VDLcLDR.[I]	C4(Carbamidomethyl)	1	Tb927.1.2400:mRNA-p1	Tb927.1.2400:mRNA-p1	0	2	0.1047	0	1	1	445.723	890.44	890.44	-0.37	-0.00016	HCD (High Energy Collision Dissociation)	MS2	55.3677	5.704	47.852	45485	20211123_SC_TBtau95-1_high.raw	F6	1.91	1	0.001574	0.006297
	FALSE	High	Sequest HT (A2)	Unambiguous	[E].IVDLcLDR.[I]	C5(Carbamidomethyl)	1	Tb927.1.2400:mRNA-p1	Tb927.1.2400:mRNA-p1	0	2	0.1436	0	1	1	502.266	1003.52	1003.52	0.48	0.00024	HCD (High Energy Collision Dissociation)	MS2	17.7457	7.019	47.8644	45498	20211123_SC_TBtau95-1_high.raw	F6	1.81	1	0.007157	0.05504
	FALSE	High	Sequest HT (A2)	Unambiguous	[K].EIVDLcLDR.[I]	C6(Carbamidomethyl)	1	Tb927.1.2400:mRNA-p1	Tb927.1.2400:mRNA-p1	0	2	0.4357	0	1	1	566.787	1132.57	1132.57	0.62	0.00035	HCD (High Energy Collision Dissociation)	MS2	0.231113	0.062	47.9345	45558	20211123_SC_TBtau95-1_high.raw	F6	2.41	1	0.0002116	0.0009439
	FALSE	High	Sequest HT (A2)	Unambiguous	[G].LGALLLER.[L]		1	Tb927.1.2400:mRNA-p1	Tb927.1.2400:mRNA-p1	0	2	0.2199	0	1	1	442.782	884.556	884.556	-0.39	-0.00017	HCD (High Energy Collision Dissociation)	MS2	38.3143	35	47.9545	45585	20211123_SC_TBtau95-1_high.raw	F6	2.41	1	0.001574	0.006834
	FALSE	High	Sequest HT (A2)	Unambiguous	[K].EIVDLcLDR.[I]	C6(Carbamidomethyl)	1	Tb927.1.2400:mRNA-p1	Tb927.1.2400:mRNA-p1	0	2	0.2427	0	1	1	566.787	1132.57	1132.57	0.61	0.00035	HCD (High Energy Collision Dissociation)	MS2	28.1015	7.296	48.198	45918	20211123_SC_TBtau95-1_high.raw	F6	2.39	1	0.0002116	0.001854
	FALSE	High	Sequest HT (A2)	Unambiguous	[M].LDNEAIYDLTR.[R]		2	Tb927.1.2400:mRNA-p1	Tb927.1.2400:mRNA-p1 ; Tb11.v5.0468.1-p1	0	2	0.1713	0	1	1	661.835	1322.66	1322.66	2.37	0.00157	HCD (High Energy Collision Dissociation)	MS2	52.7855	18.647	48.211	45936	20211123_SC_TBtau95-1_high.raw	F6	2.51	1	0.0002116	0.0009588
	FALSE	High	Sequest HT (A2)	Unambiguous	[K].EIVDLcLDR.[I]	C6(Carbamidomethyl)	1	Tb927.1.2400:mRNA-p1	Tb927.1.2400:mRNA-p1	0	2	0.1852	0	1	1	566.787	1132.57	1132.57	-0.04	-2e-05	HCD (High Energy Collision Dissociation)	MS2	48.8971	7.431	48.4597	46273	20211123_SC_TBtau95-1_high.raw	F6	2.16	1	0.001052	0.003878
	FALSE	High	Sequest HT (A2)	Unambiguous	[K].RAFVHWYVGEGMEEGEFSEAR.[E]		2	Tb927.1.2400:mRNA-p1	Tb927.1.2400:mRNA-p1 ; Tb11.v5.0468.1-p1	1	4	0.4987	0	1	1	622.285	2486.12	2486.12	-0.71	-0.00044	HCD (High Energy Collision Dissociation)	MS2	49.7003	9.506	48.791	46729	20211123_SC_TBtau95-1_high.raw	F6	3.95	1	0.001182	0.005016
	FALSE	High	Sequest HT (A2)	Unambiguous	[K].EIVDLcLDR.[I]	C6(Carbamidomethyl)	1	Tb927.1.2400:mRNA-p1	Tb927.1.2400:mRNA-p1	0	2	0.1786	0	1	1	566.787	1132.57	1132.57	-0.59	-0.00034	HCD (High Energy Collision Dissociation)	MS2	22.2125	35	48.814	46760	20211123_SC_TBtau95-1_high.raw	F6	1.96	1	0.006287	0.04446
	FALSE	High	Sequest HT (A2)	Unambiguous	[C].GINYQPPTVVPGGDLAK.[V]		2	Tb927.1.2400:mRNA-p1	Tb927.1.2400:mRNA-p1 ; Tb11.v5.0468.1-p1	0	2	0.2555	0	1	1	863.461	1725.91	1725.92	-1.32	-0.00114	HCD (High Energy Collision Dissociation)	MS2	0	35	48.8235	46774	20211123_SC_TBtau95-1_high.raw	F6	2.27	1	0.001574	0.00591
	FALSE	High	Sequest HT (A2)	Unambiguous	[K].EIVDLcLDR.[I]	C6(Carbamidomethyl)	1	Tb927.1.2400:mRNA-p1	Tb927.1.2400:mRNA-p1	0	2	0.128	0	1	1	566.787	1132.57	1132.57	0.48	0.00027	HCD (High Energy Collision Dissociation)	MS2	44.6793	16.386	49.1795	47274	20211123_SC_TBtau95-1_high.raw	F6	2.11	1	0.001574	0.006739
	FALSE	High	Sequest HT (A2)	Unambiguous	[A-].mLDNEAIYDLTR.[R]	M1(Oxidation)	2	Tb927.1.2400:mRNA-p1	Tb927.1.2400:mRNA-p1 ; Tb11.v5.0468.1-p1	0	2	0.1911	0	1	1	735.351	1469.69	1469.69	0.42	0.00031	HCD (High Energy Collision Dissociation)	MS2	42.2615	12.152	49.3306	47484	20211123_SC_TBtau95-1_high.raw	F6	2.93	1	0.0002116	6.346e-05
	FALSE	High	Sequest HT (A2)	Unambiguous	[R].AFVHWYVGEGmEEGEFSEAR.[E]	M11(Oxidation)	2	Tb927.1.2400:mRNA-p1	Tb927.1.2400:mRNA-p1 ; Tb11.v5.0468.1-p1	0	3	0.4102	0	1	1	782.676	2346.01	2346.01	0.64	0.0005	HCD (High Energy Collision Dissociation)	MS2	19.622	3.059	49.3504	47512	20211123_SC_TBtau95-1_high.raw	F6	3.73	1	0.0002116	6.89e-06
	FALSE	High	Sequest HT (A2)	Unambiguous	[R].AFVHWYVGEGmEEGEFSEAR.[E]	M11(Oxidation)	2	Tb927.1.2400:mRNA-p1	Tb927.1.2400:mRNA-p1 ; Tb11.v5.0468.1-p1	0	2	0.1776	0	1	1	1173.51	2346.02	2346.01	1.71	0.00201	HCD (High Energy Collision Dissociation)	MS2	0	35	49.3679	47537	20211123_SC_TBtau95-1_high.raw	F6	2.59	1	0.00516	0.02885
	FALSE	High	Sequest HT (A2)	Unambiguous	[Q].PPTVVPGGDLAK.[V]		2	Tb927.1.2400:mRNA-p1	Tb927.1.2400:mRNA-p1 ; Tb11.v5.0468.1-p1	0	2	0.4712	0	1	1	575.826	1150.65	1150.65	-1.35	-0.00078	HCD (High Energy Collision Dissociation)	MS2	45.0372	12.862	49.3936	47574	20211123_SC_TBtau95-1_high.raw	F6	3.65	1	0.0002116	9.627e-05
	FALSE	High	Sequest HT (A2)	Unambiguous	[K].cGINYQPPTVVPGGDLAK.[V]	C1(Carbamidomethyl)	2	Tb927.1.2400:mRNA-p1	Tb927.1.2400:mRNA-p1 ; Tb11.v5.0468.1-p1	0	2	0.4858	0	1	1	943.478	1885.95	1885.95	0.3	0.00028	HCD (High Energy Collision Dissociation)	MS2	0	0.36	49.4257	47620	20211123_SC_TBtau95-1_high.raw	F6	2.82	1	0.0002116	4.296e-05
	FALSE	High	Sequest HT (A2)	Unambiguous	[K].cGINYQPPTVVPGGDLAK.[V]	C1(Carbamidomethyl)	2	Tb927.1.2400:mRNA-p1	Tb927.1.2400:mRNA-p1 ; Tb11.v5.0468.1-p1	0	3	0.351	0	1	1	629.321	1885.95	1885.95	0.29	0.00018	HCD (High Energy Collision Dissociation)	MS2	4.40001	0.517	49.5331	47770	20211123_SC_TBtau95-1_high.raw	F6	3.59	1	0.0002116	8.141e-05
	FALSE	High	Sequest HT (A2)	Unambiguous	[R].AFVHWYVGEGmEEGEFSEAR.[E]	M11(Oxidation)	2	Tb927.1.2400:mRNA-p1	Tb927.1.2400:mRNA-p1 ; Tb11.v5.0468.1-p1	0	3	0.5235	0	1	1	782.676	2346.01	2346.01	0.32	0.00025	HCD (High Energy Collision Dissociation)	MS2	10.9829	7.559	49.6246	47894	20211123_SC_TBtau95-1_high.raw	F6	3.61	1	0.0002116	8.151e-06
	FALSE	High	Sequest HT (A2)	Unambiguous	[R].AFVHWYVGEGmEEGEFSEAR.[E]	M11(Oxidation)	2	Tb927.1.2400:mRNA-p1	Tb927.1.2400:mRNA-p1 ; Tb11.v5.0468.1-p1	0	3	0.4893	0	1	1	782.675	2346.01	2346.01	-0.71	-0.00055	HCD (High Energy Collision Dissociation)	MS2	31.9392	4.777	50.1443	48578	20211123_SC_TBtau95-1_high.raw	F6	3.27	1	0.005065	0.02767
	FALSE	High	Sequest HT (A2)	Unambiguous	[Q].PPTVVPGGDLAK.[V]		2	Tb927.1.2400:mRNA-p1	Tb927.1.2400:mRNA-p1 ; Tb11.v5.0468.1-p1	0	2	0.4178	0	1	1	575.827	1150.65	1150.65	-0.63	-0.00036	HCD (High Energy Collision Dissociation)	MS2	53.7788	25.034	50.4223	48959	20211123_SC_TBtau95-1_high.raw	F6	3.04	1	0.002448	0.01126
	FALSE	High	Sequest HT (A2)	Unambiguous	[R].AFVHWYVGEGmEEGEFSEAR.[E]	M11(Oxidation)	2	Tb927.1.2400:mRNA-p1	Tb927.1.2400:mRNA-p1 ; Tb11.v5.0468.1-p1	0	3	0.2708	0	1	1	782.677	2346.02	2346.01	1.4	0.00109	HCD (High Energy Collision Dissociation)	MS2	45.3627	10.1	50.4506	48999	20211123_SC_TBtau95-1_high.raw	F6	2.88	1	0.002405	0.01113
	FALSE	High	Sequest HT (A2)	Unambiguous	[Y].HAVGGGTGSGLGALLLER.[L]		1	Tb927.1.2400:mRNA-p1	Tb927.1.2400:mRNA-p1	0	3	0.4704	0	1	1	555.64	1664.91	1664.91	-0.63	-0.00035	HCD (High Energy Collision Dissociation)	MS2	47.8947	2.596	50.8277	49520	20211123_SC_TBtau95-1_high.raw	F6	3.38	1	0.0002116	3.787e-05
	FALSE	High	Sequest HT (A2)	Unambiguous	[Y].HAVGGGTGSGLGALLLER.[L]		1	Tb927.1.2400:mRNA-p1	Tb927.1.2400:mRNA-p1	0	2	0.43	0	1	1	832.957	1664.91	1664.91	-0.44	-0.00037	HCD (High Energy Collision Dissociation)	MS2	69.6904	12.505	50.83	49524	20211123_SC_TBtau95-1_high.raw	F6	4.14	1	0.0002116	7.375e-05
	FALSE	High	Sequest HT (A2)	Unambiguous	[R].AFVHWYVGEGmEEGEFSEAR.[E]	M11(Oxidation)	2	Tb927.1.2400:mRNA-p1	Tb927.1.2400:mRNA-p1 ; Tb11.v5.0468.1-p1	0	3	0.0209	0	1	1	782.674	2346.01	2346.01	-1.81	-0.00142	HCD (High Energy Collision Dissociation)	MS2	53.2443	9.042	50.9773	49672	20211123_SC_TBtau95-1_high.raw	F6	2.39	1	0.002405	0.009161
	FALSE	High	Sequest HT (A2)	Unambiguous	[R].AFVHWYVGEGmEEGEFSEAR.[E]	M11(Oxidation)	2	Tb927.1.2400:mRNA-p1	Tb927.1.2400:mRNA-p1 ; Tb11.v5.0468.1-p1	0	3	0.2669	0	1	1	782.677	2346.02	2346.01	1.62	0.00127	HCD (High Energy Collision Dissociation)	MS2	8.60991	35	51.4043	50246	20211123_SC_TBtau95-1_high.raw	F6	2.81	1	0.002405	0.008525
	FALSE	High	Sequest HT (A2)	Unambiguous	[M].IANSTAIAEVFAR.[I]		2	Tb927.1.2400:mRNA-p1	Tb927.1.2400:mRNA-p1 ; Tb11.v5.0468.1-p1	0	2	0.4856	0	1	1	681.873	1362.74	1362.74	1.02	0.0007	HCD (High Energy Collision Dissociation)	MS2	36.0841	10.498	51.7819	50749	20211123_SC_TBtau95-1_high.raw	F6	4.16	1	0.0002116	9.968e-06
	FALSE	High	Sequest HT (A2)	Unambiguous	[H].PEQLISGKEDAANNYAR.[G]		1	Tb927.1.2400:mRNA-p1	Tb927.1.2400:mRNA-p1	1	2	0.5136	0	1	1	938.463	1875.92	1875.92	0.1	0.0001	HCD (High Energy Collision Dissociation)	MS2	18.9374	15.488	52.0722	51148	20211123_SC_TBtau95-1_high.raw	F6	4.05	1	0.0002116	6.28e-08
	FALSE	High	Sequest HT (A2)	Unambiguous	[S].GLGALLLER.[L]		1	Tb927.1.2400:mRNA-p1	Tb927.1.2400:mRNA-p1	0	2	0.2418	0	1	1	471.292	941.576	941.578	-1.6	-0.00075	HCD (High Energy Collision Dissociation)	MS2	36.2599	35	52.7656	52095	20211123_SC_TBtau95-1_high.raw	F6	2.44	1	0.002405	0.008134
	FALSE	High	Sequest HT (A2)	Unambiguous	[K].AYHEQLSVSEISNAVFEPASmmTK.[C]	M21(Oxidation); M22(Oxidation)	2	Tb927.1.2400:mRNA-p1	Tb927.1.2400:mRNA-p1 ; Tb11.v5.0468.1-p1	0	3	0.4142	0	1	1	901.088	2701.25	2701.25	0.55	0.0005	HCD (High Energy Collision Dissociation)	MS2	0	15.446	52.7872	52126	20211123_SC_TBtau95-1_high.raw	F6	4.78	1	0.0002116	3.338e-06
	FALSE	High	Sequest HT (A2)	Unambiguous	[K].AYHEQLSVSEISNAVFEPASmmTK.[C]	M21(Oxidation); M22(Oxidation)	2	Tb927.1.2400:mRNA-p1	Tb927.1.2400:mRNA-p1 ; Tb11.v5.0468.1-p1	0	2	0.4459	0	1	1	1351.13	2701.26	2701.25	2.45	0.00331	HCD (High Energy Collision Dissociation)	MS2	0	35	52.8525	52215	20211123_SC_TBtau95-1_high.raw	F6	4.44	1	0.0002116	0.001434
	FALSE	High	Sequest HT (A2)	Unambiguous	[R].AFVHWYVGEGMEEGEFSEAR.[E]		2	Tb927.1.2400:mRNA-p1	Tb927.1.2400:mRNA-p1 ; Tb11.v5.0468.1-p1	0	3	0.6505	0	1	1	777.344	2330.02	2330.02	-0.68	-0.00053	HCD (High Energy Collision Dissociation)	MS2	2.39404	7.257	52.8839	52258	20211123_SC_TBtau95-1_high.raw	F6	5.15	1	0.0002116	4.011e-09
	FALSE	High	Sequest HT (A2)	Unambiguous	[R].AFVHWYVGEGMEEGEFSEAR.[E]		2	Tb927.1.2400:mRNA-p1	Tb927.1.2400:mRNA-p1 ; Tb11.v5.0468.1-p1	0	2	0.6757	0	1	1	1165.51	2330.02	2330.02	-0.7	-0.00082	HCD (High Energy Collision Dissociation)	MS2	0	10.347	52.9456	52344	20211123_SC_TBtau95-1_high.raw	F6	4.78	1	0.0002116	9.384e-07
	FALSE	High	Sequest HT (A2)	Unambiguous	[K].AYHEQLSVSEISNAVFEPASmmTK.[C]	M21(Oxidation); M22(Oxidation)	2	Tb927.1.2400:mRNA-p1	Tb927.1.2400:mRNA-p1 ; Tb11.v5.0468.1-p1	0	3	0.0786	0	1	1	901.087	2701.25	2701.25	-0.47	-0.00042	HCD (High Energy Collision Dissociation)	MS2	0	3.016	53.0386	52462	20211123_SC_TBtau95-1_high.raw	F6	2.8	1	0.002569	0.01361
	FALSE	High	Sequest HT (A2)	Unambiguous	[R].AFVHWYVGEGMEEGEFSEAR.[E]		2	Tb927.1.2400:mRNA-p1	Tb927.1.2400:mRNA-p1 ; Tb11.v5.0468.1-p1	0	3	0.4977	0	1	1	777.345	2330.02	2330.02	0.34	0.00026	HCD (High Energy Collision Dissociation)	MS2	48.1555	11.084	53.1652	52625	20211123_SC_TBtau95-1_high.raw	F6	4.42	1	0.0002116	1.605e-06
	FALSE	High	Sequest HT (A2)	Unambiguous	[K].RTIQFVDWSPTGFK.[C]		2	Tb927.1.2400:mRNA-p1	Tb927.1.2400:mRNA-p1 ; Tb11.v5.0468.1-p1	1	3	0.4925	0	1	1	561.296	1681.87	1681.87	2.61	0.00146	HCD (High Energy Collision Dissociation)	MS2	0.706143	1.222	53.1825	52648	20211123_SC_TBtau95-1_high.raw	F6	4.02	1	0.0002116	0.0002055
	FALSE	High	Sequest HT (A2)	Unambiguous	[K].RTIQFVDWSPTGFK.[C]		2	Tb927.1.2400:mRNA-p1	Tb927.1.2400:mRNA-p1 ; Tb11.v5.0468.1-p1	1	2	0.426	0	1	1	841.439	1681.87	1681.87	1.06	0.00089	HCD (High Energy Collision Dissociation)	MS2	10.3977	7.344	53.1833	52649	20211123_SC_TBtau95-1_high.raw	F6	4.39	1	0.0002116	0.0002913
	FALSE	High	Sequest HT (A2)	Unambiguous	[D].WSPTGFK.[C]		2	Tb927.1.2400:mRNA-p1	Tb927.1.2400:mRNA-p1 ; Tb11.v5.0468.1-p1	0	2	0.2813	0	1	1	411.711	822.415	822.414	0.13	5e-05	HCD (High Energy Collision Dissociation)	MS2	15.948	35	53.2011	52675	20211123_SC_TBtau95-1_high.raw	F6	1.6	1	0.002405	0.009609
	FALSE	High	Sequest HT (A2)	Unambiguous	[C].mIANSTAIAEVFAR.[I]	M1(Oxidation)	2	Tb927.1.2400:mRNA-p1	Tb927.1.2400:mRNA-p1 ; Tb11.v5.0468.1-p1	0	2	0.0408	0	1	1	755.391	1509.77	1509.77	0.97	0.00073	HCD (High Energy Collision Dissociation)	MS2	34.0958	9.261	53.2081	52684	20211123_SC_TBtau95-1_high.raw	F6	2.45	1	0.002005	0.007437
	FALSE	High	Sequest HT (A2)	Unambiguous	[K].AYHEQLSVSEISNAVFEPASmmTK.[C]	M21(Oxidation); M22(Oxidation)	2	Tb927.1.2400:mRNA-p1	Tb927.1.2400:mRNA-p1 ; Tb11.v5.0468.1-p1	0	3	0.3005	0	1	1	901.088	2701.25	2701.25	0.69	0.00062	HCD (High Energy Collision Dissociation)	MS2	6.88301	23.757	53.3063	52820	20211123_SC_TBtau95-1_high.raw	F6	3.96	1	0.0009542	0.003043
	FALSE	High	Sequest HT (A2)	Unambiguous	[R].AFVHWYVGEGMEEGEFSEAR.[E]		2	Tb927.1.2400:mRNA-p1	Tb927.1.2400:mRNA-p1 ; Tb11.v5.0468.1-p1	0	3	0.4051	0	1	1	777.345	2330.02	2330.02	0.5	0.00039	HCD (High Energy Collision Dissociation)	MS2	16.7349	14.678	53.4584	53029	20211123_SC_TBtau95-1_high.raw	F6	4.74	1	0.0002116	3.311e-05
	FALSE	High	Sequest HT (A2)	Unambiguous	[K].AYHEQLSVSEISNAVFEPASmmTK.[C]	M21(Oxidation); M22(Oxidation)	2	Tb927.1.2400:mRNA-p1	Tb927.1.2400:mRNA-p1 ; Tb11.v5.0468.1-p1	0	3	0.4272	0	1	1	901.089	2701.25	2701.25	1.3	0.00117	HCD (High Energy Collision Dissociation)	MS2	0	13.184	53.591	53210	20211123_SC_TBtau95-1_high.raw	F6	5.36	1	0.0002116	2.939e-05
	FALSE	High	Sequest HT (A2)	Unambiguous	[G].SGLGALLLER.[L]		1	Tb927.1.2400:mRNA-p1	Tb927.1.2400:mRNA-p1	0	2	0.128	0	1	1	514.808	1028.61	1028.61	-0.52	-0.00027	HCD (High Energy Collision Dissociation)	MS2	14.8558	27.71	53.6071	53232	20211123_SC_TBtau95-1_high.raw	F6	2.5	1	0.0002116	0.0006202
	FALSE	High	Sequest HT (A2)	Unambiguous	[T].GSGLGALLLER.[L]		1	Tb927.1.2400:mRNA-p1	Tb927.1.2400:mRNA-p1	0	2	0.2489	0	1	1	543.319	1085.63	1085.63	-0.16	-8e-05	HCD (High Energy Collision Dissociation)	MS2	60.3716	33.619	54.0423	53834	20211123_SC_TBtau95-1_high.raw	F6	2.37	1	0.0002116	0.001441
	FALSE	High	Sequest HT (A2)	Unambiguous	[K].AYHEQLSVSEISNAVFEPASmmTK.[C]	M21(Oxidation); M22(Oxidation)	2	Tb927.1.2400:mRNA-p1	Tb927.1.2400:mRNA-p1 ; Tb11.v5.0468.1-p1	0	3	0.0621	0	1	1	901.089	2701.25	2701.25	1.23	0.00111	HCD (High Energy Collision Dissociation)	MS2	13.6688	13.757	54.0552	53852	20211123_SC_TBtau95-1_high.raw	F6	2.9	1	0.006777	0.05233
	FALSE	High	Sequest HT (A2)	Unambiguous	[R].IHFVLTSYAPVISAEK.[A]		2	Tb927.1.2400:mRNA-p1	Tb927.1.2400:mRNA-p1 ; Tb11.v5.0468.1-p1	0	3	0.1538	0	1	1	592.329	1774.97	1774.97	-0.6	-0.00036	HCD (High Energy Collision Dissociation)	MS2	67.3163	5.639	54.4264	54362	20211123_SC_TBtau95-1_high.raw	F6	2.6	1	0.005938	0.03817
	FALSE	High	Sequest HT (A2)	Unambiguous	[G].TGSGLGALLLER.[L]		1	Tb927.1.2400:mRNA-p1	Tb927.1.2400:mRNA-p1	0	2	0.269	0	1	1	593.844	1186.68	1186.68	0.7	0.00041	HCD (High Energy Collision Dissociation)	MS2	38.5463	15.535	54.4829	54438	20211123_SC_TBtau95-1_high.raw	F6	3.42	1	0.0002116	3.965e-05
	FALSE	High	Sequest HT (A2)	Unambiguous	[G].GGTGSGLGALLLER.[L]		1	Tb927.1.2400:mRNA-p1	Tb927.1.2400:mRNA-p1	0	2	0.1259	0	1	1	650.865	1300.72	1300.72	0.45	0.00029	HCD (High Energy Collision Dissociation)	MS2	56.9363	12.953	54.5383	54512	20211123_SC_TBtau95-1_high.raw	F6	2.86	1	0.0002116	0.0001814
	FALSE	High	Sequest HT (A2)	Unambiguous	[G].GTGSGLGALLLER.[L]		1	Tb927.1.2400:mRNA-p1	Tb927.1.2400:mRNA-p1	0	2	0.289	0	1	1	622.354	1243.7	1243.7	-0.22	-0.00013	HCD (High Energy Collision Dissociation)	MS2	20.4173	3.098	54.6432	54655	20211123_SC_TBtau95-1_high.raw	F6	3.01	1	0.0002116	7.222e-05
	FALSE	High	Sequest HT (A2)	Unambiguous	[R].IHFVLTSYAPVISAEK.[A]		2	Tb927.1.2400:mRNA-p1	Tb927.1.2400:mRNA-p1 ; Tb11.v5.0468.1-p1	0	3	0.2234	0	1	1	592.329	1774.97	1774.97	-0.19	-0.00011	HCD (High Energy Collision Dissociation)	MS2	63.8934	5.017	54.6902	54718	20211123_SC_TBtau95-1_high.raw	F6	2.91	1	0.002405	0.009211
	FALSE	High	Sequest HT (A2)	Unambiguous	[R].IHFVLTSYAPVISAEK.[A]		2	Tb927.1.2400:mRNA-p1	Tb927.1.2400:mRNA-p1 ; Tb11.v5.0468.1-p1	0	2	0.6025	0	1	1	887.99	1774.97	1774.97	-0.39	-0.00035	HCD (High Energy Collision Dissociation)	MS2	16.4005	1.596	54.7879	54853	20211123_SC_TBtau95-1_high.raw	F6	4.73	1	0.0002116	2.764e-08
	FALSE	High	Sequest HT (A2)	Unambiguous	[Y].APVISAEK.[A]		2	Tb927.1.2400:mRNA-p1	Tb927.1.2400:mRNA-p1 ; Tb11.v5.0468.1-p1	0	2	0.496	0	1	1	407.737	814.466	814.467	-0.83	-0.00034	HCD (High Energy Collision Dissociation)	MS2	6.16651	35	54.7912	54858	20211123_SC_TBtau95-1_high.raw	F6	2.5	1	0.004781	0.02543
	FALSE	High	Sequest HT (A2)	Unambiguous	[S].YAPVISAEK.[A]		2	Tb927.1.2400:mRNA-p1	Tb927.1.2400:mRNA-p1 ; Tb11.v5.0468.1-p1	0	2	0.2362	0	1	1	489.268	977.529	977.53	-0.97	-0.00048	HCD (High Energy Collision Dissociation)	MS2	65.233	7.881	54.8001	54870	20211123_SC_TBtau95-1_high.raw	F6	1.99	1	0.0009542	0.002992
	FALSE	High	Sequest HT (A2)	Unambiguous	[T].SYAPVISAEK.[A]		2	Tb927.1.2400:mRNA-p1	Tb927.1.2400:mRNA-p1 ; Tb11.v5.0468.1-p1	0	2	0.404	0	1	1	532.784	1064.56	1064.56	-1.08	-0.00057	HCD (High Energy Collision Dissociation)	MS2	0	6.946	54.8146	54885	20211123_SC_TBtau95-1_high.raw	F6	1.98	1	0.001052	0.003562
	FALSE	High	Sequest HT (A2)	Unambiguous	[L].TSYAPVISAEK.[A]		2	Tb927.1.2400:mRNA-p1	Tb927.1.2400:mRNA-p1 ; Tb11.v5.0468.1-p1	0	2	0.4346	0	1	1	583.31	1165.61	1165.61	1.96	0.00114	HCD (High Energy Collision Dissociation)	MS2	50.6401	16.045	54.8497	54925	20211123_SC_TBtau95-1_high.raw	F6	2.37	1	0.0002116	0.0005124
	FALSE	High	Sequest HT (A2)	Unambiguous	[F].LVYHAVGGGTGSGLGALLLER.[L]		1	Tb927.1.2400:mRNA-p1	Tb927.1.2400:mRNA-p1	0	3	0.4676	0	1	1	680.712	2040.12	2040.12	-0.9	-0.00061	HCD (High Energy Collision Dissociation)	MS2	7.15078	12.081	54.9112	54984	20211123_SC_TBtau95-1_high.raw	F6	5.09	1	0.0002116	9.91e-06
	FALSE	High	Sequest HT (A2)	Unambiguous	[R].IHFVLTSYAPVISAEK.[A]		2	Tb927.1.2400:mRNA-p1	Tb927.1.2400:mRNA-p1 ; Tb11.v5.0468.1-p1	0	3	0.433	0	1	1	592.33	1774.98	1774.97	0.84	0.0005	HCD (High Energy Collision Dissociation)	MS2	0.163316	0.108	54.9478	55030	20211123_SC_TBtau95-1_high.raw	F6	3.51	1	0.0002116	0.0002725
	FALSE	High	Sequest HT (A2)	Unambiguous	[R].IHFVLTSYAPVISAEK.[A]		2	Tb927.1.2400:mRNA-p1	Tb927.1.2400:mRNA-p1 ; Tb11.v5.0468.1-p1	0	2	0.4075	0	1	1	887.991	1774.98	1774.97	0.99	0.00088	HCD (High Energy Collision Dissociation)	MS2	4.32054	9.747	55.0655	55187	20211123_SC_TBtau95-1_high.raw	F6	2.65	1	0.0002116	0.001546
	FALSE	High	Sequest HT (A2)	Unambiguous	[Y].APVISAEK.[A]		2	Tb927.1.2400:mRNA-p1	Tb927.1.2400:mRNA-p1 ; Tb11.v5.0468.1-p1	0	2	0.4378	0	1	1	407.737	814.466	814.467	-0.83	-0.00034	HCD (High Energy Collision Dissociation)	MS2	18.6219	35	55.0808	55208	20211123_SC_TBtau95-1_high.raw	F6	2.17	1	0.001052	0.003701
	FALSE	High	Sequest HT (A2)	Unambiguous	[K].AYHEQLSVSEISNAVFEPASMmTK.[C]	M22(Oxidation)	2	Tb927.1.2400:mRNA-p1	Tb927.1.2400:mRNA-p1 ; Tb11.v5.0468.1-p1	0	3	0.0661	0	1	1	895.756	2685.25	2685.25	0.12	0.00011	HCD (High Energy Collision Dissociation)	MS2	24.4002	6.1	55.1688	55328	20211123_SC_TBtau95-1_high.raw	F6	4.84	1	0.0002116	1.274e-07
	FALSE	High	Sequest HT (A2)	Unambiguous	[R].IHFVLTSYAPVISAEK.[A]		2	Tb927.1.2400:mRNA-p1	Tb927.1.2400:mRNA-p1 ; Tb11.v5.0468.1-p1	0	3	0.3257	0	1	1	592.329	1774.97	1774.97	-0.4	-0.00024	HCD (High Energy Collision Dissociation)	MS2	22.3248	3.679	55.2104	55385	20211123_SC_TBtau95-1_high.raw	F6	2.61	1	0.0002116	0.0004102
	FALSE	High	Sequest HT (A2)	Unambiguous	[R].LIGQVVSSLTASLR.[F]		2	Tb927.1.2400:mRNA-p1	Tb927.1.2400:mRNA-p1 ; Tb11.v5.0468.1-p1	0	2	0.4793	0	1	1	722.43	1443.85	1443.85	-0.32	-0.00023	HCD (High Energy Collision Dissociation)	MS2	52.5763	24.534	55.2177	55395	20211123_SC_TBtau95-1_high.raw	F6	3.38	1	0.0002116	1.26e-06
	FALSE	High	Sequest HT (A2)	Unambiguous	[K].AYHEQLSVSEISNAVFEPASMmTK.[C]	M22(Oxidation)	2	Tb927.1.2400:mRNA-p1	Tb927.1.2400:mRNA-p1 ; Tb11.v5.0468.1-p1	0	2	0.0521	0	1	1	1343.13	2685.26	2685.25	0.94	0.00127	HCD (High Energy Collision Dissociation)	MS2	0	35	55.2245	55405	20211123_SC_TBtau95-1_high.raw	F6	3.65	1	0.0002116	0.001811
	FALSE	High	Sequest HT (A2)	Unambiguous	[R].IHFVLTSYAPVISAEK.[A]		2	Tb927.1.2400:mRNA-p1	Tb927.1.2400:mRNA-p1 ; Tb11.v5.0468.1-p1	0	3	0.1088	0	1	1	592.329	1774.97	1774.97	-0.19	-0.00011	HCD (High Energy Collision Dissociation)	MS2	23.2038	5.112	55.4655	55732	20211123_SC_TBtau95-1_high.raw	F6	2.39	1	0.001182	0.004733
	FALSE	High	Sequest HT (A2)	Unambiguous	[R].LIGQVVSSLTASLR.[F]		2	Tb927.1.2400:mRNA-p1	Tb927.1.2400:mRNA-p1 ; Tb11.v5.0468.1-p1	0	2	0.3771	0	1	1	722.43	1443.85	1443.85	0.18	0.00013	HCD (High Energy Collision Dissociation)	MS2	28.6985	7.472	55.4818	55755	20211123_SC_TBtau95-1_high.raw	F6	2.36	1	0.001052	0.003994
	FALSE	High	Sequest HT (A2)	Unambiguous	[R].IHFVLTSYAPVISAEK.[A]		2	Tb927.1.2400:mRNA-p1	Tb927.1.2400:mRNA-p1 ; Tb11.v5.0468.1-p1	0	3	0.375	0	1	1	592.329	1774.97	1774.97	-0.5	-0.0003	HCD (High Energy Collision Dissociation)	MS2	73.6198	7.087	55.5355	55827	20211123_SC_TBtau95-1_high.raw	F6	3.44	1	0.0002116	9.864e-05
	FALSE	High	Sequest HT (A2)	Unambiguous	[G].VEDDAFNTFFSETGAGK.[H]		1	Tb927.1.2400:mRNA-p1	Tb927.1.2400:mRNA-p1	0	2	0.1643	0	1	1	917.911	1834.82	1834.81	1.42	0.0013	HCD (High Energy Collision Dissociation)	MS2	0	21.48	55.7254	56078	20211123_SC_TBtau95-1_high.raw	F6	2.07	1	0.001052	0.003504
	FALSE	High	Sequest HT (A2)	Unambiguous	[R].IHFVLTSYAPVISAEK.[A]		2	Tb927.1.2400:mRNA-p1	Tb927.1.2400:mRNA-p1 ; Tb11.v5.0468.1-p1	0	3	0.0378	0	1	1	592.33	1774.97	1774.97	0.32	0.00019	HCD (High Energy Collision Dissociation)	MS2	54.4602	11.897	55.7646	56128	20211123_SC_TBtau95-1_high.raw	F6	2.91	1	0.0003974	0.002125
	FALSE	High	Sequest HT (A2)	Unambiguous	[C].MIANSTAIAEVFAR.[I]		2	Tb927.1.2400:mRNA-p1	Tb927.1.2400:mRNA-p1 ; Tb11.v5.0468.1-p1	0	2	0.3917	0	1	1	747.393	1493.78	1493.78	-0.05	-4e-05	HCD (High Energy Collision Dissociation)	MS2	23.9513	10.502	55.888	56298	20211123_SC_TBtau95-1_high.raw	F6	3.37	1	0.0002116	4.392e-05
	FALSE	High	Sequest HT (A2)	Unambiguous	[H].AVGGGTGSGLGALLLER.[L]		1	Tb927.1.2400:mRNA-p1	Tb927.1.2400:mRNA-p1	0	2	0.5794	0	1	1	764.428	1527.85	1527.85	0.22	0.00017	HCD (High Energy Collision Dissociation)	MS2	28.7805	6.117	56.0058	56457	20211123_SC_TBtau95-1_high.raw	F6	4.28	1	0.0002116	5.257e-07
	FALSE	High	Sequest HT (A2)	Unambiguous	[H].AVGGGTGSGLGALLLER.[L]		1	Tb927.1.2400:mRNA-p1	Tb927.1.2400:mRNA-p1	0	3	0.3402	0	1	1	509.954	1527.85	1527.85	-0.68	-0.00035	HCD (High Energy Collision Dissociation)	MS2	30.2329	35	56.017	56473	20211123_SC_TBtau95-1_high.raw	F6	3.38	1	0.0002116	5.65e-05
	FALSE	High	Sequest HT (A2)	Unambiguous	[R].IHFVLTSYAPVISAEK.[A]		2	Tb927.1.2400:mRNA-p1	Tb927.1.2400:mRNA-p1 ; Tb11.v5.0468.1-p1	0	3	0.0905	0	1	1	592.329	1774.97	1774.97	-0.1	-6e-05	HCD (High Energy Collision Dissociation)	MS2	48.8532	8.295	56.1706	56683	20211123_SC_TBtau95-1_high.raw	F6	2.43	1	0.0002116	0.0001227
	FALSE	High	Sequest HT (A2)	Unambiguous	[K].AYHEQLSVSEISNAVFEPASmmTK.[C]	M21(Oxidation); M22(Oxidation)	2	Tb927.1.2400:mRNA-p1	Tb927.1.2400:mRNA-p1 ; Tb11.v5.0468.1-p1	0	3	0.0931	0	1	1	901.086	2701.24	2701.25	-1.96	-0.00177	HCD (High Energy Collision Dissociation)	MS2	0	30.11	56.1842	56702	20211123_SC_TBtau95-1_high.raw	F6	2.9	1	0.002405	0.01005
	FALSE	High	Sequest HT (A2)	Unambiguous	[K].AYHEQLSVSEISNAVFEPASMmTK.[C]	M22(Oxidation)	2	Tb927.1.2400:mRNA-p1	Tb927.1.2400:mRNA-p1 ; Tb11.v5.0468.1-p1	0	3	0.0311	0	1	1	895.757	2685.26	2685.25	1.06	0.00095	HCD (High Energy Collision Dissociation)	MS2	10.9798	9.145	56.2885	56843	20211123_SC_TBtau95-1_high.raw	F6	4.5	1	0.0002116	5.005e-06
	FALSE	High	Sequest HT (A2)	Unambiguous	[S].LLEHTDVAAmLDNEAIYDLTR.[R]	M10(Oxidation)	1	Tb927.1.2400:mRNA-p1	Tb927.1.2400:mRNA-p1	0	3	0.1429	0	1	1	807.065	2419.18	2419.18	0.21	0.00017	HCD (High Energy Collision Dissociation)	MS2	32.6045	17.02	56.3947	56986	20211123_SC_TBtau95-1_high.raw	F6	3.5	1	0.0002116	3.02e-05
	FALSE	High	Sequest HT (A2)	Unambiguous	[R].AVcmIANSTAIAEVFAR.[I]	C3(Carbamidomethyl); M4(Oxidation)	2	Tb927.1.2400:mRNA-p1	Tb927.1.2400:mRNA-p1 ; Tb11.v5.0468.1-p1	0	2	0.5312	0	1	1	920.458	1839.91	1839.91	-0.77	-0.00071	HCD (High Energy Collision Dissociation)	MS2	7.99781	14.503	56.4314	57036	20211123_SC_TBtau95-1_high.raw	F6	4.97	1	0.0002116	4.537e-08
	FALSE	High	Sequest HT (A2)	Unambiguous	[R].AVcmIANSTAIAEVFAR.[I]	C3(Carbamidomethyl); M4(Oxidation)	2	Tb927.1.2400:mRNA-p1	Tb927.1.2400:mRNA-p1 ; Tb11.v5.0468.1-p1	0	3	0.4974	0	1	1	613.975	1839.91	1839.91	0.42	0.00026	HCD (High Energy Collision Dissociation)	MS2	10.07	4.288	56.4533	57067	20211123_SC_TBtau95-1_high.raw	F6	3.82	1	0.0002116	3.94e-06
	FALSE	High	Sequest HT (A2)	Unambiguous	[V].cmIANSTAIAEVFAR.[I]	C1(Carbamidomethyl); M2(Oxidation)	2	Tb927.1.2400:mRNA-p1	Tb927.1.2400:mRNA-p1 ; Tb11.v5.0468.1-p1	0	2	0.3407	0	1	1	835.405	1669.8	1669.8	-0.12	-0.0001	HCD (High Energy Collision Dissociation)	MS2	8.40265	35	56.5585	57210	20211123_SC_TBtau95-1_high.raw	F6	4.05	1	0.0002116	4.912e-08
	FALSE	High	Sequest HT (A2)	Unambiguous	[R].AFVHWYVGEGmEEGEFSEAREDLAALEK.[D]	M11(Oxidation)	2	Tb927.1.2400:mRNA-p1	Tb927.1.2400:mRNA-p1 ; Tb11.v5.0468.1-p1	1	4	0.1994	0	1	1	804.621	3215.46	3215.46	0.09	7e-05	HCD (High Energy Collision Dissociation)	MS2	28.4953	5.908	56.6847	57381	20211123_SC_TBtau95-1_high.raw	F6	3.41	1	0.0003974	0.002417
	FALSE	High	Sequest HT (A2)	Unambiguous	[R].AVcmIANSTAIAEVFAR.[I]	C3(Carbamidomethyl); M4(Oxidation)	2	Tb927.1.2400:mRNA-p1	Tb927.1.2400:mRNA-p1 ; Tb11.v5.0468.1-p1	0	2	0.4975	0	1	1	920.459	1839.91	1839.91	0.49	0.00045	HCD (High Energy Collision Dissociation)	MS2	0.127428	1.23	56.7019	57405	20211123_SC_TBtau95-1_high.raw	F6	4.02	1	0.0002116	1.398e-05
	FALSE	High	Sequest HT (A2)	Unambiguous	[R].AVcmIANSTAIAEVFAR.[I]	C3(Carbamidomethyl); M4(Oxidation)	2	Tb927.1.2400:mRNA-p1	Tb927.1.2400:mRNA-p1 ; Tb11.v5.0468.1-p1	0	3	0.2148	0	1	1	613.974	1839.91	1839.91	-0.38	-0.00024	HCD (High Energy Collision Dissociation)	MS2	1.80837	2.856	56.723	57434	20211123_SC_TBtau95-1_high.raw	F6	2.84	1	0.0002116	0.0004641
	FALSE	High	Sequest HT (A2)	Unambiguous	[R].AFVHWYVGEGmEEGEFSEAREDLAALEK.[D]	M11(Oxidation)	2	Tb927.1.2400:mRNA-p1	Tb927.1.2400:mRNA-p1 ; Tb11.v5.0468.1-p1	1	3	0.4292	0	1	1	1072.49	3215.46	3215.46	0.26	0.00028	HCD (High Energy Collision Dissociation)	MS2	0	35	56.7239	57435	20211123_SC_TBtau95-1_high.raw	F6	4.59	1	0.0003974	0.002291
	FALSE	High	Sequest HT (A2)	Unambiguous	[Q].PPTVVPGGDLAK.[V]		2	Tb927.1.2400:mRNA-p1	Tb927.1.2400:mRNA-p1 ; Tb11.v5.0468.1-p1	0	2	0.4688	0	1	1	575.827	1150.65	1150.65	-0.45	-0.00026	HCD (High Energy Collision Dissociation)	MS2	68.0681	24.629	56.7662	57495	20211123_SC_TBtau95-1_high.raw	F6	3.52	1	0.0002116	8.792e-06
	FALSE	High	Sequest HT (A2)	Unambiguous	[K].AYHEQLSVSEISNAVFEPASMmTK.[C]	M22(Oxidation)	2	Tb927.1.2400:mRNA-p1	Tb927.1.2400:mRNA-p1 ; Tb11.v5.0468.1-p1	0	3	0.115	0	1	1	895.758	2685.26	2685.25	2.14	0.00192	HCD (High Energy Collision Dissociation)	MS2	18.321	31.627	56.8537	57615	20211123_SC_TBtau95-1_high.raw	F6	3.13	1	0.0002116	4.014e-05
	FALSE	High	Sequest HT (A2)	Unambiguous	[R].AVcmIANSTAIAEVFAR.[I]	C3(Carbamidomethyl); M4(Oxidation)	2	Tb927.1.2400:mRNA-p1	Tb927.1.2400:mRNA-p1 ; Tb11.v5.0468.1-p1	0	2	0.5312	0	1	1	920.457	1839.91	1839.91	-0.85	-0.00078	HCD (High Energy Collision Dissociation)	MS2	0	11.961	56.9589	57740	20211123_SC_TBtau95-1_high.raw	F6	3.84	1	0.0002116	4.614e-07
	FALSE	High	Sequest HT (A2)	Unambiguous	[R].AVcmIANSTAIAEVFAR.[I]	C3(Carbamidomethyl); M4(Oxidation)	2	Tb927.1.2400:mRNA-p1	Tb927.1.2400:mRNA-p1 ; Tb11.v5.0468.1-p1	0	3	0.3392	0	1	1	613.974	1839.91	1839.91	-1.29	-0.00079	HCD (High Energy Collision Dissociation)	MS2	41.9811	12.005	57.1504	57942	20211123_SC_TBtau95-1_high.raw	F6	2.83	1	0.0002116	0.00115
	FALSE	High	Sequest HT (A2)	Unambiguous	[R].AVcmIANSTAIAEVFAR.[I]	C3(Carbamidomethyl); M4(Oxidation)	2	Tb927.1.2400:mRNA-p1	Tb927.1.2400:mRNA-p1 ; Tb11.v5.0468.1-p1	0	2	0.4988	0	1	1	920.457	1839.91	1839.91	-0.92	-0.00085	HCD (High Energy Collision Dissociation)	MS2	0	12.17	57.2279	58047	20211123_SC_TBtau95-1_high.raw	F6	4.13	1	0.0002116	3.413e-07
	FALSE	High	Sequest HT (A2)	Unambiguous	[R].AVcmIANSTAIAEVFAR.[I]	C3(Carbamidomethyl); M4(Oxidation)	2	Tb927.1.2400:mRNA-p1	Tb927.1.2400:mRNA-p1 ; Tb11.v5.0468.1-p1	0	2	0.5	0	1	1	920.46	1839.91	1839.91	1.39	0.00128	HCD (High Energy Collision Dissociation)	MS2	9.43139	11.433	57.488	58385	20211123_SC_TBtau95-1_high.raw	F6	3.96	1	0.0002116	6.555e-07
	FALSE	High	Sequest HT (A2)	Unambiguous	[R].AVcmIANSTAIAEVFAR.[I]	C3(Carbamidomethyl); M4(Oxidation)	2	Tb927.1.2400:mRNA-p1	Tb927.1.2400:mRNA-p1 ; Tb11.v5.0468.1-p1	0	3	0.0746	0	1	1	613.974	1839.91	1839.91	-1.31	-0.0008	HCD (High Energy Collision Dissociation)	MS2	41.7089	7.34	57.5433	58460	20211123_SC_TBtau95-1_high.raw	F6	2.68	1	0.0002116	0.0003927
	FALSE	High	Sequest HT (A2)	Unambiguous	[K].AYHEQLSVSEISNAVFEPASMmTK.[C]	M22(Oxidation)	2	Tb927.1.2400:mRNA-p1	Tb927.1.2400:mRNA-p1 ; Tb11.v5.0468.1-p1	0	3	0.0729	0	1	1	895.755	2685.25	2685.25	-1.16	-0.00104	HCD (High Energy Collision Dissociation)	MS2	60.714	19.567	57.7394	58726	20211123_SC_TBtau95-1_high.raw	F6	2.88	1	0.0002116	0.000988
	FALSE	High	Sequest HT (A2)	Unambiguous	[R].AVcmIANSTAIAEVFAR.[I]	C3(Carbamidomethyl); M4(Oxidation)	2	Tb927.1.2400:mRNA-p1	Tb927.1.2400:mRNA-p1 ; Tb11.v5.0468.1-p1	0	2	0.5059	0	1	1	920.459	1839.91	1839.91	1.18	0.00108	HCD (High Energy Collision Dissociation)	MS2	8.07827	6.504	57.8916	58930	20211123_SC_TBtau95-1_high.raw	F6	4.27	1	0.0002116	1.53e-05
	FALSE	High	Sequest HT (A2)	Unambiguous	[R].TIQFVDWSPTGFK.[C]		2	Tb927.1.2400:mRNA-p1	Tb927.1.2400:mRNA-p1 ; Tb11.v5.0468.1-p1	0	2	0.4841	0	1	1	763.388	1525.77	1525.77	0.6	0.00046	HCD (High Energy Collision Dissociation)	MS2	17.3009	4.838	57.9751	59041	20211123_SC_TBtau95-1_high.raw	F6	3.14	1	0.0002116	8.533e-06
	FALSE	High	Sequest HT (A2)	Unambiguous	[R].AVcmIANSTAIAEVFAR.[I]	C3(Carbamidomethyl); M4(Oxidation)	2	Tb927.1.2400:mRNA-p1	Tb927.1.2400:mRNA-p1 ; Tb11.v5.0468.1-p1	0	3	0.18	0	1	1	613.974	1839.91	1839.91	-1.13	-0.00069	HCD (High Energy Collision Dissociation)	MS2	44.4944	12.662	58.0481	59140	20211123_SC_TBtau95-1_high.raw	F6	2.5	1	0.001052	0.003162
	FALSE	High	Sequest HT (A2)	Unambiguous	[R].AVcmIANSTAIAEVFAR.[I]	C3(Carbamidomethyl); M4(Oxidation)	2	Tb927.1.2400:mRNA-p1	Tb927.1.2400:mRNA-p1 ; Tb11.v5.0468.1-p1	0	2	0.4631	0	1	1	920.458	1839.91	1839.91	-0.44	-0.0004	HCD (High Energy Collision Dissociation)	MS2	6.1493	12.187	58.3221	59515	20211123_SC_TBtau95-1_high.raw	F6	4.34	1	0.0002116	3.479e-07
	FALSE	High	Sequest HT (A2)	Unambiguous	[R].AVcmIANSTAIAEVFAR.[I]	C3(Carbamidomethyl); M4(Oxidation)	2	Tb927.1.2400:mRNA-p1	Tb927.1.2400:mRNA-p1 ; Tb11.v5.0468.1-p1	0	3	0.2709	0	1	1	613.974	1839.91	1839.91	-0.44	-0.00027	HCD (High Energy Collision Dissociation)	MS2	25.8056	13.344	58.3231	59516	20211123_SC_TBtau95-1_high.raw	F6	2.51	1	0.0002116	0.0006706
	FALSE	High	Sequest HT (A2)	Unambiguous	[R].TIQFVDWSPTGFK.[C]		2	Tb927.1.2400:mRNA-p1	Tb927.1.2400:mRNA-p1 ; Tb11.v5.0468.1-p1	0	2	0.4373	0	1	1	763.388	1525.77	1525.77	-0.46	-0.00035	HCD (High Energy Collision Dissociation)	MS2	27.6767	12.116	58.42	59646	20211123_SC_TBtau95-1_high.raw	F6	2.79	1	0.0002116	3.711e-05
	FALSE	High	Sequest HT (A2)	Unambiguous	[R].TIQFVDWSPTGFK.[C]		2	Tb927.1.2400:mRNA-p1	Tb927.1.2400:mRNA-p1 ; Tb11.v5.0468.1-p1	0	2	0.4215	0	1	1	763.388	1525.77	1525.77	0.33	0.00025	HCD (High Energy Collision Dissociation)	MS2	16.668	8.53	58.6925	60012	20211123_SC_TBtau95-1_high.raw	F6	3.44	1	0.0002116	4.925e-06
	FALSE	High	Sequest HT (A2)	Unambiguous	[R].AVcmIANSTAIAEVFAR.[I]	C3(Carbamidomethyl); M4(Oxidation)	2	Tb927.1.2400:mRNA-p1	Tb927.1.2400:mRNA-p1 ; Tb11.v5.0468.1-p1	0	2	0.2665	0	1	1	920.458	1839.91	1839.91	0.27	0.00025	HCD (High Energy Collision Dissociation)	MS2	5.00802	16.784	58.7129	60040	20211123_SC_TBtau95-1_high.raw	F6	3.64	1	0.0002116	1.7e-05
	FALSE	High	Sequest HT (A2)	Unambiguous	[I].QFVDWSPTGFK.[C]		2	Tb927.1.2400:mRNA-p1	Tb927.1.2400:mRNA-p1 ; Tb11.v5.0468.1-p1	0	2	0.4139	0	1	1	656.322	1311.64	1311.64	-0.74	-0.00049	HCD (High Energy Collision Dissociation)	MS2	9.12712	4.437	58.7763	60127	20211123_SC_TBtau95-1_high.raw	F6	3.31	1	0.0002116	2.472e-05
	FALSE	High	Sequest HT (A2)	Unambiguous	[T].IQFVDWSPTGFK.[C]		2	Tb927.1.2400:mRNA-p1	Tb927.1.2400:mRNA-p1 ; Tb11.v5.0468.1-p1	0	2	0.1798	0	1	1	712.864	1424.72	1424.72	-0.09	-6e-05	HCD (High Energy Collision Dissociation)	MS2	0	25.755	58.8213	60174	20211123_SC_TBtau95-1_high.raw	F6	2.28	1	0.0007822	0.002666
	FALSE	High	Sequest HT (A2)	Unambiguous	[N].VDLTEFQTNLVPYPR.[I]		2	Tb927.1.2400:mRNA-p1	Tb927.1.2400:mRNA-p1 ; Tb11.v5.0468.1-p1	0	2	0.4016	0	1	1	896.467	1791.93	1791.93	-0.25	-0.00022	HCD (High Energy Collision Dissociation)	MS2	48.3581	22.901	58.8459	60202	20211123_SC_TBtau95-1_high.raw	F6	3.81	1	0.0002116	1.326e-07
	FALSE	High	Sequest HT (A2)	Unambiguous	[R].TIQFVDWSPTGFK.[C]		2	Tb927.1.2400:mRNA-p1	Tb927.1.2400:mRNA-p1 ; Tb11.v5.0468.1-p1	0	3	0.252	0	1	1	509.261	1525.77	1525.77	-0.89	-0.00045	HCD (High Energy Collision Dissociation)	MS2	13.0933	35	58.862	60223	20211123_SC_TBtau95-1_high.raw	F6	2.46	1	0.0002116	0.001914
	FALSE	High	Sequest HT (A2)	Unambiguous	[R].TIQFVDWSPTGFK.[C]		2	Tb927.1.2400:mRNA-p1	Tb927.1.2400:mRNA-p1 ; Tb11.v5.0468.1-p1	0	2	0.4579	0	1	1	763.389	1525.77	1525.77	1.03	0.00079	HCD (High Energy Collision Dissociation)	MS2	3.90984	2.489	58.9759	60368	20211123_SC_TBtau95-1_high.raw	F6	3.21	1	0.0002116	2.611e-05
	FALSE	High	Sequest HT (A2)	Unambiguous	[R].AVcmIANSTAIAEVFAR.[I]	C3(Carbamidomethyl); M4(Oxidation)	2	Tb927.1.2400:mRNA-p1	Tb927.1.2400:mRNA-p1 ; Tb11.v5.0468.1-p1	0	2	0.4087	0	1	1	920.459	1839.91	1839.91	0.72	0.00066	HCD (High Energy Collision Dissociation)	MS2	11.5914	12.568	58.9988	60399	20211123_SC_TBtau95-1_high.raw	F6	3.45	1	0.0002116	4.538e-05
	FALSE	High	Sequest HT (A2)	Unambiguous	[N].SVLSTHSLLEHTDVAAmLDNEAIYDLTR.[R]	M17(Oxidation)	1	Tb927.1.2400:mRNA-p1	Tb927.1.2400:mRNA-p1	0	3	0.357	0	1	1	1044.18	3130.54	3130.54	1.23	0.00129	HCD (High Energy Collision Dissociation)	MS2	4.34807	35	59.0028	60404	20211123_SC_TBtau95-1_high.raw	F6	4.93	1	0.0002116	2.266e-07
	FALSE	High	Sequest HT (A2)	Unambiguous	[N].SVLSTHSLLEHTDVAAmLDNEAIYDLTR.[R]	M17(Oxidation)	1	Tb927.1.2400:mRNA-p1	Tb927.1.2400:mRNA-p1	0	4	0.3627	0	1	1	783.39	3130.54	3130.54	0.23	0.00018	HCD (High Energy Collision Dissociation)	MS2	19.5632	7.056	59.0195	60427	20211123_SC_TBtau95-1_high.raw	F6	4.88	1	0.0002116	5.152e-06
	FALSE	High	Sequest HT (A2)	Unambiguous	[R].AVcmIANSTAIAEVFAR.[I]	C3(Carbamidomethyl); M4(Oxidation)	2	Tb927.1.2400:mRNA-p1	Tb927.1.2400:mRNA-p1 ; Tb11.v5.0468.1-p1	0	3	0.3381	0	1	1	613.975	1839.91	1839.91	1.21	0.00074	HCD (High Energy Collision Dissociation)	MS2	10.6599	23.095	59.0651	60489	20211123_SC_TBtau95-1_high.raw	F6	2.81	1	0.0002116	0.001297
	FALSE	High	Sequest HT (A2)	Unambiguous	[R].TIQFVDWSPTGFK.[C]		2	Tb927.1.2400:mRNA-p1	Tb927.1.2400:mRNA-p1 ; Tb11.v5.0468.1-p1	0	2	0.3754	0	1	1	763.388	1525.77	1525.77	-0.02	-2e-05	HCD (High Energy Collision Dissociation)	MS2	18.5021	7.556	59.2459	60730	20211123_SC_TBtau95-1_high.raw	F6	2.85	1	0.0002116	7.983e-05
	FALSE	High	Sequest HT (A2)	Unambiguous	[R].AVFLDLEPTVVDEVR.[T]		1	Tb927.1.2400:mRNA-p1	Tb927.1.2400:mRNA-p1	0	2	0.4601	0	1	1	851.457	1701.91	1701.91	0.71	0.0006	HCD (High Energy Collision Dissociation)	MS2	11.1282	19.881	59.2944	60794	20211123_SC_TBtau95-1_high.raw	F6	4.26	1	0.0002116	2.662e-07
	FALSE	High	Sequest HT (A2)	Unambiguous	[R].AVcmIANSTAIAEVFAR.[I]	C3(Carbamidomethyl); M4(Oxidation)	2	Tb927.1.2400:mRNA-p1	Tb927.1.2400:mRNA-p1 ; Tb11.v5.0468.1-p1	0	3	0.1027	0	1	1	613.975	1839.91	1839.91	0.69	0.00043	HCD (High Energy Collision Dissociation)	MS2	36.1969	35	59.3453	60863	20211123_SC_TBtau95-1_high.raw	F6	2.63	1	0.0002116	0.001605
	FALSE	High	Sequest HT (A2)	Unambiguous	[K].TIGVEDDAFNTFFSETGAGK.[H]		1	Tb927.1.2400:mRNA-p1	Tb927.1.2400:mRNA-p1	0	2	0.4517	0	1	1	1053.49	2105.97	2105.97	1.12	0.00118	HCD (High Energy Collision Dissociation)	MS2	0	14.4	59.3559	60877	20211123_SC_TBtau95-1_high.raw	F6	3.21	1	0.0002116	0.0001887
	FALSE	High	Sequest HT (A2)	Unambiguous	[R].AFVHWYVGEGMEEGEFSEAREDLAALEK.[D]		2	Tb927.1.2400:mRNA-p1	Tb927.1.2400:mRNA-p1 ; Tb11.v5.0468.1-p1	1	4	0.3687	0	1	1	800.623	3199.47	3199.47	0.67	0.00054	HCD (High Energy Collision Dissociation)	MS2	24.0144	3.82	59.381	60911	20211123_SC_TBtau95-1_high.raw	F6	4.34	1	0.0002116	4.416e-05
	FALSE	High	Sequest HT (A2)	Unambiguous	[R].AVFLDLEPTVVDEVR.[T]		1	Tb927.1.2400:mRNA-p1	Tb927.1.2400:mRNA-p1	0	3	0.1993	0	1	1	567.973	1701.91	1701.91	-0.02	-1e-05	HCD (High Energy Collision Dissociation)	MS2	17.9752	20.489	59.4007	60938	20211123_SC_TBtau95-1_high.raw	F6	2.91	1	0.0002116	0.000226
	FALSE	High	Sequest HT (A2)	Unambiguous	[R].AVcmIANSTAIAEVFAR.[I]	C3(Carbamidomethyl); M4(Oxidation)	2	Tb927.1.2400:mRNA-p1	Tb927.1.2400:mRNA-p1 ; Tb11.v5.0468.1-p1	0	2	0.4328	0	1	1	920.46	1839.91	1839.91	1.82	0.00168	HCD (High Energy Collision Dissociation)	MS2	36.2194	14.489	59.4236	60969	20211123_SC_TBtau95-1_high.raw	F6	3.72	1	0.0002116	2.953e-05
	FALSE	High	Sequest HT (A2)	Unambiguous	[R].TIQFVDWSPTGFK.[C]		2	Tb927.1.2400:mRNA-p1	Tb927.1.2400:mRNA-p1 ; Tb11.v5.0468.1-p1	0	2	0.1235	0	1	1	763.389	1525.77	1525.77	0.92	0.0007	HCD (High Energy Collision Dissociation)	MS2	25.8081	7.811	59.5033	61075	20211123_SC_TBtau95-1_high.raw	F6	1.7	1	0.0002116	0.000312
	FALSE	High	Sequest HT (A2)	Unambiguous	[R].AVFLDLEPTVVDEVR.[T]		1	Tb927.1.2400:mRNA-p1	Tb927.1.2400:mRNA-p1	0	2	0.4892	0	1	1	851.456	1701.9	1701.91	-1.1	-0.00094	HCD (High Energy Collision Dissociation)	MS2	25.2957	5.778	59.5525	61141	20211123_SC_TBtau95-1_high.raw	F6	4.15	1	0.0002116	3.538e-07
	FALSE	High	Sequest HT (A2)	Unambiguous	[K].AYHEQLSVSEISNAVFEPASMMTK.[C]		2	Tb927.1.2400:mRNA-p1	Tb927.1.2400:mRNA-p1 ; Tb11.v5.0468.1-p1	0	3	0.4362	0	1	1	890.424	2669.26	2669.26	-0.41	-0.00036	HCD (High Energy Collision Dissociation)	MS2	9.59749	7.997	59.6506	61255	20211123_SC_TBtau95-1_high.raw	F6	4.7	1	0.0002116	9.562e-07
	FALSE	High	Sequest HT (A2)	Unambiguous	[R].AVFLDLEPTVVDEVR.[T]		1	Tb927.1.2400:mRNA-p1	Tb927.1.2400:mRNA-p1	0	3	0.3333	0	1	1	567.973	1701.9	1701.91	-0.47	-0.00027	HCD (High Energy Collision Dissociation)	MS2	37.2197	5.498	59.6652	61275	20211123_SC_TBtau95-1_high.raw	F6	3.12	1	0.0002116	0.0008052
	FALSE	High	Sequest HT (A2)	Unambiguous	[R].AVcmIANSTAIAEVFAR.[I]	C3(Carbamidomethyl); M4(Oxidation)	2	Tb927.1.2400:mRNA-p1	Tb927.1.2400:mRNA-p1 ; Tb11.v5.0468.1-p1	0	2	0.3501	0	1	1	920.46	1839.91	1839.91	1.54	0.00142	HCD (High Energy Collision Dissociation)	MS2	0	19.409	59.6978	61319	20211123_SC_TBtau95-1_high.raw	F6	3.77	1	0.0002116	3.151e-05
	FALSE	High	Sequest HT (A2)	Unambiguous	[K].AYHEQLSVSEISNAVFEPASMMTK.[C]		2	Tb927.1.2400:mRNA-p1	Tb927.1.2400:mRNA-p1 ; Tb11.v5.0468.1-p1	0	2	0.5799	0	1	1	1335.13	2669.26	2669.26	0.99	0.00132	HCD (High Energy Collision Dissociation)	MS2	0	30.852	59.7139	61340	20211123_SC_TBtau95-1_high.raw	F6	3.88	1	0.0002116	2.162e-05
	FALSE	High	Sequest HT (A2)	Unambiguous	[R].AVFLDLEPTVVDEVR.[T]		1	Tb927.1.2400:mRNA-p1	Tb927.1.2400:mRNA-p1	0	2	0.4669	0	1	1	851.457	1701.91	1701.91	0.17	0.00015	HCD (High Energy Collision Dissociation)	MS2	69.4949	14.354	59.8344	61502	20211123_SC_TBtau95-1_high.raw	F6	2.87	1	0.0002116	9.26e-06
	FALSE	High	Sequest HT (A2)	Unambiguous	[R].TIQFVDWSPTGFK.[C]		2	Tb927.1.2400:mRNA-p1	Tb927.1.2400:mRNA-p1 ; Tb11.v5.0468.1-p1	0	2	0.2017	0	1	1	763.388	1525.77	1525.77	-0.22	-0.00017	HCD (High Energy Collision Dissociation)	MS2	64.1692	14.531	59.8539	61529	20211123_SC_TBtau95-1_high.raw	F6	2.33	1	0.001321	0.005096
	FALSE	High	Sequest HT (A2)	Unambiguous	[R].AVcmIANSTAIAEVFAR.[I]	C3(Carbamidomethyl); M4(Oxidation)	2	Tb927.1.2400:mRNA-p1	Tb927.1.2400:mRNA-p1 ; Tb11.v5.0468.1-p1	0	2	0.4273	0	1	1	920.458	1839.91	1839.91	0.13	0.00012	HCD (High Energy Collision Dissociation)	MS2	43.0012	35	59.9601	61639	20211123_SC_TBtau95-1_high.raw	F6	3.37	1	0.0002116	7.69e-05
	FALSE	High	Sequest HT (A2)	Unambiguous	[K].TIGVEDDAFNTFFSETGAGK.[H]		1	Tb927.1.2400:mRNA-p1	Tb927.1.2400:mRNA-p1	0	2	0.1397	0	1	1	1053.49	2105.97	2105.97	1.66	0.00174	HCD (High Energy Collision Dissociation)	MS2	20.3879	35	59.988	61675	20211123_SC_TBtau95-1_high.raw	F6	1.79	1	0.007157	0.05519
	FALSE	High	Sequest HT (A2)	Unambiguous	[R].AVFLDLEPTVVDEVR.[T]		1	Tb927.1.2400:mRNA-p1	Tb927.1.2400:mRNA-p1	0	2	0.3306	0	1	1	851.456	1701.91	1701.91	-0.35	-0.0003	HCD (High Energy Collision Dissociation)	MS2	32.4877	17.567	60.112	61837	20211123_SC_TBtau95-1_high.raw	F6	3.66	1	0.001574	0.006151
	FALSE	High	Sequest HT (A2)	Unambiguous	[K].TIGVEDDAFNTFFSETGAGK.[H]		1	Tb927.1.2400:mRNA-p1	Tb927.1.2400:mRNA-p1	0	3	0.4405	0	1	1	702.66	2105.97	2105.97	-0.3	-0.00021	HCD (High Energy Collision Dissociation)	MS2	14.7746	15.951	60.1787	61926	20211123_SC_TBtau95-1_high.raw	F6	3.11	1	0.0002116	2.079e-05
	FALSE	High	Sequest HT (A2)	Unambiguous	[R].AVcmIANSTAIAEVFAR.[I]	C3(Carbamidomethyl); M4(Oxidation)	2	Tb927.1.2400:mRNA-p1	Tb927.1.2400:mRNA-p1 ; Tb11.v5.0468.1-p1	0	2	0.3516	0	1	1	920.459	1839.91	1839.91	0.38	0.00035	HCD (High Energy Collision Dissociation)	MS2	9.76235	35	60.2421	62011	20211123_SC_TBtau95-1_high.raw	F6	3.84	1	0.0002116	3.341e-07
	FALSE	High	Sequest HT (A2)	Unambiguous	[K].TIGVEDDAFNTFFSETGAGK.[H]		1	Tb927.1.2400:mRNA-p1	Tb927.1.2400:mRNA-p1	0	2	0.5821	0	1	1	1053.49	2105.97	2105.97	1.06	0.00112	HCD (High Energy Collision Dissociation)	MS2	0	0.199	60.252	62024	20211123_SC_TBtau95-1_high.raw	F6	3.47	1	0.0002116	3.721e-05
	FALSE	High	Sequest HT (A2)	Unambiguous	[I].GVEDDAFNTFFSETGAGK.[H]		1	Tb927.1.2400:mRNA-p1	Tb927.1.2400:mRNA-p1	0	2	0.3659	0	1	1	946.421	1891.83	1891.83	-0.3	-0.00028	HCD (High Energy Collision Dissociation)	MS2	22.8383	31.35	60.2563	62030	20211123_SC_TBtau95-1_high.raw	F6	3.17	1	0.0002116	1.529e-05
	FALSE	High	Sequest HT (A2)	Unambiguous	[R].AVFLDLEPTVVDEVR.[T]		1	Tb927.1.2400:mRNA-p1	Tb927.1.2400:mRNA-p1	0	3	0.1791	0	1	1	567.974	1701.91	1701.91	0.45	0.00026	HCD (High Energy Collision Dissociation)	MS2	46.4115	29.338	60.3592	62168	20211123_SC_TBtau95-1_high.raw	F6	2.96	1	0.0002116	6.563e-05
	FALSE	High	Sequest HT (A2)	Unambiguous	[R].AVFLDLEPTVVDEVR.[T]		1	Tb927.1.2400:mRNA-p1	Tb927.1.2400:mRNA-p1	0	2	0.5012	0	1	1	851.458	1701.91	1701.91	1.36	0.00115	HCD (High Energy Collision Dissociation)	MS2	7.90362	10.034	60.3735	62186	20211123_SC_TBtau95-1_high.raw	F6	4.05	1	0.0002116	1.023e-06
	FALSE	High	Sequest HT (A2)	Unambiguous	[R].EAIcIHIGQAGcQVGNAcWELFcLEHGIQPDGAMPSDK.[T]	C4(Carbamidomethyl); C12(Carbamidomethyl); C18(Carbamidomethyl); C23(Carbamidomethyl)	1	Tb927.1.2400:mRNA-p1	Tb927.1.2400:mRNA-p1	0	4	0.1317	0	1	1	1067.98	4268.92	4268.91	2.09	0.00223	HCD (High Energy Collision Dissociation)	MS2	0	35	60.4688	62314	20211123_SC_TBtau95-1_high.raw	F6	3.34	1	0.005652	0.03196
	FALSE	High	Sequest HT (A2)	Unambiguous	[R].AVcmIANSTAIAEVFAR.[I]	C3(Carbamidomethyl); M4(Oxidation)	2	Tb927.1.2400:mRNA-p1	Tb927.1.2400:mRNA-p1 ; Tb11.v5.0468.1-p1	0	2	0.4372	0	1	1	920.46	1839.91	1839.91	2.28	0.0021	HCD (High Energy Collision Dissociation)	MS2	6.92577	35	60.529	62395	20211123_SC_TBtau95-1_high.raw	F6	3.98	1	0.0002116	1.658e-05
	FALSE	High	Sequest HT (A2)	Unambiguous	[K].TIGVEDDAFNTFFSETGAGK.[H]		1	Tb927.1.2400:mRNA-p1	Tb927.1.2400:mRNA-p1	0	2	0.1577	0	1	1	1053.49	2105.97	2105.97	2.32	0.00244	HCD (High Energy Collision Dissociation)	MS2	15.65	22.798	60.5317	62398	20211123_SC_TBtau95-1_high.raw	F6	2.41	1	0.0002116	0.001488
	FALSE	High	Sequest HT (A2)	Unambiguous	[Q].GFLVYHAVGGGTGSGLGALLLER.[L]		1	Tb927.1.2400:mRNA-p1	Tb927.1.2400:mRNA-p1	0	3	0.45	0	1	1	748.744	2244.22	2244.21	1.14	0.00085	HCD (High Energy Collision Dissociation)	MS2	14.5055	18.188	60.7388	62676	20211123_SC_TBtau95-1_high.raw	F6	5.2	1	0.0002116	6.19e-08
	FALSE	High	Sequest HT (A2)	Unambiguous	[R].LIGQVVSSLTASLR.[F]		2	Tb927.1.2400:mRNA-p1	Tb927.1.2400:mRNA-p1 ; Tb11.v5.0468.1-p1	0	2	0.482	0	1	1	722.43	1443.85	1443.85	0.04	3e-05	HCD (High Energy Collision Dissociation)	MS2	17.2046	16.322	60.7537	62696	20211123_SC_TBtau95-1_high.raw	F6	3.88	1	0.0002116	2.23e-07
	FALSE	High	Sequest HT (A2)	Unambiguous	[R].LIGQVVSSLTASLR.[F]		2	Tb927.1.2400:mRNA-p1	Tb927.1.2400:mRNA-p1 ; Tb11.v5.0468.1-p1	0	3	0.4971	0	1	1	481.956	1443.85	1443.85	-0.22	-0.00011	HCD (High Energy Collision Dissociation)	MS2	41.4475	35	60.7683	62717	20211123_SC_TBtau95-1_high.raw	F6	3.46	1	0.0002116	0.0002823
	FALSE	High	Sequest HT (A2)	Unambiguous	[I].GQVVSSLTASLR.[F]		2	Tb927.1.2400:mRNA-p1	Tb927.1.2400:mRNA-p1 ; Tb11.v5.0468.1-p1	0	2	0.4137	0	1	1	609.346	1217.68	1217.68	-0.13	-8e-05	HCD (High Energy Collision Dissociation)	MS2	39.2773	24.352	60.8059	62768	20211123_SC_TBtau95-1_high.raw	F6	3.07	1	0.0002116	7.839e-06
	FALSE	High	Sequest HT (A2)	Unambiguous	[R].AVcmIANSTAIAEVFAR.[I]	C3(Carbamidomethyl); M4(Oxidation)	2	Tb927.1.2400:mRNA-p1	Tb927.1.2400:mRNA-p1 ; Tb11.v5.0468.1-p1	0	2	0.3659	0	1	1	920.459	1839.91	1839.91	1.14	0.00104	HCD (High Energy Collision Dissociation)	MS2	0	21.05	60.8089	62772	20211123_SC_TBtau95-1_high.raw	F6	3.28	1	0.0002116	4.403e-05
	FALSE	High	Sequest HT (A2)	Unambiguous	[Q].VVSSLTASLR.[F]		2	Tb927.1.2400:mRNA-p1	Tb927.1.2400:mRNA-p1 ; Tb11.v5.0468.1-p1	0	2	0.1887	0	1	1	516.807	1032.61	1032.6	1.33	0.00069	HCD (High Energy Collision Dissociation)	MS2	0	35	60.8847	62861	20211123_SC_TBtau95-1_high.raw	F6	2.12	1	0.0002116	0.00137
	FALSE	High	Sequest HT (A2)	Unambiguous	[G].QVVSSLTASLR.[F]		2	Tb927.1.2400:mRNA-p1	Tb927.1.2400:mRNA-p1 ; Tb11.v5.0468.1-p1	0	2	0.3279	0	1	1	580.836	1160.66	1160.66	1.03	0.0006	HCD (High Energy Collision Dissociation)	MS2	0	35	60.8854	62862	20211123_SC_TBtau95-1_high.raw	F6	3.05	1	0.0002116	8.269e-05
	FALSE	High	Sequest HT (A2)	Unambiguous	[H].SLLEHTDVAAMLDNEAIYDLTRR.[N]		1	Tb927.1.2400:mRNA-p1	Tb927.1.2400:mRNA-p1	1	4	0.2148	0	1	1	662.336	2646.32	2646.32	0.65	0.00043	HCD (High Energy Collision Dissociation)	MS2	13.2984	24.045	60.9746	62974	20211123_SC_TBtau95-1_high.raw	F6	3.91	1	0.0002116	0.0007627
	FALSE	High	Sequest HT (A2)	Unambiguous	[H].SLLEHTDVAAMLDNEAIYDLTRR.[N]		1	Tb927.1.2400:mRNA-p1	Tb927.1.2400:mRNA-p1	1	3	0.1302	0	1	1	882.778	2646.32	2646.32	-0.11	-0.0001	HCD (High Energy Collision Dissociation)	MS2	50.3491	35	60.9913	62996	20211123_SC_TBtau95-1_high.raw	F6	3.15	1	0.001052	0.003283
	FALSE	High	Sequest HT (A2)	Unambiguous	[R].LIGQVVSSLTASLR.[F]		2	Tb927.1.2400:mRNA-p1	Tb927.1.2400:mRNA-p1 ; Tb11.v5.0468.1-p1	0	2	0.3958	0	1	1	722.43	1443.85	1443.85	-0.32	-0.00023	HCD (High Energy Collision Dissociation)	MS2	9.48821	4.289	61.0071	63013	20211123_SC_TBtau95-1_high.raw	F6	2.88	1	0.0002116	4.038e-05
	FALSE	High	Sequest HT (A2)	Unambiguous	[R].LIGQVVSSLTASLR.[F]		2	Tb927.1.2400:mRNA-p1	Tb927.1.2400:mRNA-p1 ; Tb11.v5.0468.1-p1	0	3	0.2061	0	1	1	481.955	1443.85	1443.85	-1.7	-0.00082	HCD (High Energy Collision Dissociation)	MS2	33.1309	35	61.0213	63028	20211123_SC_TBtau95-1_high.raw	F6	2.28	1	0.001052	0.004132
	FALSE	High	Sequest HT (A2)	Unambiguous	[R].AVcmIANSTAIAEVFAR.[I]	C3(Carbamidomethyl); M4(Oxidation)	2	Tb927.1.2400:mRNA-p1	Tb927.1.2400:mRNA-p1 ; Tb11.v5.0468.1-p1	0	2	0.5567	0	1	1	920.455	1839.9	1839.91	-3.06	-0.00282	HCD (High Energy Collision Dissociation)	MS2	0	35	61.0669	63075	20211123_SC_TBtau95-1_high.raw	F6	3.79	1	0.0002116	1.521e-05
	FALSE	High	Sequest HT (A2)	Unambiguous	[R].AVFLDLEPTVVDEVR.[T]		1	Tb927.1.2400:mRNA-p1	Tb927.1.2400:mRNA-p1	0	2	0.4347	0	1	1	851.456	1701.9	1701.91	-1.06	-0.0009	HCD (High Energy Collision Dissociation)	MS2	29.4186	14.002	61.0871	63100	20211123_SC_TBtau95-1_high.raw	F6	4.44	1	0.0002116	2.688e-06
	FALSE	High	Sequest HT (A2)	Unambiguous	[R].AVcMIANSTAIAEVFAR.[I]	C3(Carbamidomethyl)	2	Tb927.1.2400:mRNA-p1	Tb927.1.2400:mRNA-p1 ; Tb11.v5.0468.1-p1	0	2	0.4779	0	1	1	912.46	1823.91	1823.91	-0.92	-0.00084	HCD (High Energy Collision Dissociation)	MS2	6.26551	35	61.093	63108	20211123_SC_TBtau95-1_high.raw	F6	4.75	1	0.0002116	1.422e-08
	FALSE	High	Sequest HT (A2)	Unambiguous	[R].AVcMIANSTAIAEVFAR.[I]	C3(Carbamidomethyl)	2	Tb927.1.2400:mRNA-p1	Tb927.1.2400:mRNA-p1 ; Tb11.v5.0468.1-p1	0	3	0.3024	0	1	1	608.643	1823.91	1823.91	0.24	0.00015	HCD (High Energy Collision Dissociation)	MS2	0	35	61.1037	63121	20211123_SC_TBtau95-1_high.raw	F6	4.1	1	0.0002116	2.656e-07
	FALSE	High	Sequest HT (A2)	Unambiguous	[R].AVFLDLEPTVVDEVR.[T]		1	Tb927.1.2400:mRNA-p1	Tb927.1.2400:mRNA-p1	0	3	0.3093	0	1	1	567.973	1701.91	1701.91	-0.35	-0.0002	HCD (High Energy Collision Dissociation)	MS2	26.0679	30.571	61.1125	63133	20211123_SC_TBtau95-1_high.raw	F6	3.75	1	0.0002116	2.263e-05
	FALSE	High	Sequest HT (A2)	Unambiguous	[V].FLDLEPTVVDEVR.[T]		1	Tb927.1.2400:mRNA-p1	Tb927.1.2400:mRNA-p1	0	2	0.342	0	1	1	766.404	1531.8	1531.8	0.04	3e-05	HCD (High Energy Collision Dissociation)	MS2	3.60815	18.694	61.1423	63161	20211123_SC_TBtau95-1_high.raw	F6	3.83	1	0.0002116	1.462e-06
	FALSE	High	Sequest HT (A2)	Unambiguous	[E].PTVVDEVR.[T]		1	Tb927.1.2400:mRNA-p1	Tb927.1.2400:mRNA-p1	0	2	0.4134	0	1	1	457.751	914.494	914.494	0.17	8e-05	HCD (High Energy Collision Dissociation)	MS2	0	12.866	61.1441	63163	20211123_SC_TBtau95-1_high.raw	F6	2.54	1	0.0002116	0.001111
	FALSE	High	Sequest HT (A2)	Unambiguous	[V].cMIANSTAIAEVFAR.[I]	C1(Carbamidomethyl)	2	Tb927.1.2400:mRNA-p1	Tb927.1.2400:mRNA-p1 ; Tb11.v5.0468.1-p1	0	2	0.4645	0	1	1	827.409	1653.81	1653.81	1.44	0.00119	HCD (High Energy Collision Dissociation)	MS2	27.7046	26.26	61.1474	63168	20211123_SC_TBtau95-1_high.raw	F6	4.37	1	0.0002116	7.878e-08
	FALSE	High	Sequest HT (A2)	Unambiguous	[L].DLEPTVVDEVR.[T]		1	Tb927.1.2400:mRNA-p1	Tb927.1.2400:mRNA-p1	0	2	0.3821	0	1	1	636.327	1271.65	1271.65	-1.36	-0.00087	HCD (High Energy Collision Dissociation)	MS2	78.4012	30.76	61.1519	63174	20211123_SC_TBtau95-1_high.raw	F6	2.8	1	0.0002116	0.000265
	FALSE	High	Sequest HT (A2)	Unambiguous	[L].EPTVVDEVR.[T]		1	Tb927.1.2400:mRNA-p1	Tb927.1.2400:mRNA-p1	0	2	0.3299	0	1	1	522.272	1043.54	1043.54	-0.79	-0.00041	HCD (High Energy Collision Dissociation)	MS2	34.1986	14.055	61.1882	63208	20211123_SC_TBtau95-1_high.raw	F6	1.97	1	0.0002116	0.001594
	FALSE	High	Sequest HT (A2)	Unambiguous	[F].LDLEPTVVDEVR.[T]		1	Tb927.1.2400:mRNA-p1	Tb927.1.2400:mRNA-p1	0	2	0.4312	0	1	1	692.869	1384.73	1384.73	-1.01	-0.0007	HCD (High Energy Collision Dissociation)	MS2	30.2546	2.101	61.1938	63211	20211123_SC_TBtau95-1_high.raw	F6	3.27	1	0.0002116	4.617e-05
	FALSE	High	Sequest HT (A2)	Unambiguous	[V].FLDLEPTVVDEVR.[T]		1	Tb927.1.2400:mRNA-p1	Tb927.1.2400:mRNA-p1	0	3	0.3828	0	1	1	511.271	1531.8	1531.8	-0.33	-0.00017	HCD (High Energy Collision Dissociation)	MS2	0	35	61.1966	63215	20211123_SC_TBtau95-1_high.raw	F6	3.37	1	0.0002116	5.124e-05
	FALSE	High	Sequest HT (A2)	Unambiguous	[R].LIGQVVSSLTASLR.[F]		2	Tb927.1.2400:mRNA-p1	Tb927.1.2400:mRNA-p1 ; Tb11.v5.0468.1-p1	0	2	0.3689	0	1	1	722.43	1443.85	1443.85	0.09	6e-05	HCD (High Energy Collision Dissociation)	MS2	13.0114	22.299	61.278	63275	20211123_SC_TBtau95-1_high.raw	F6	3.09	1	0.0002116	0.0001147
	FALSE	High	Sequest HT (A2)	Unambiguous	[R].AVFLDLEPTVVDEVR.[T]		1	Tb927.1.2400:mRNA-p1	Tb927.1.2400:mRNA-p1	0	2	0.4722	0	1	1	851.459	1701.91	1701.91	2.37	0.00201	HCD (High Energy Collision Dissociation)	MS2	0.558416	0.472	61.3487	63363	20211123_SC_TBtau95-1_high.raw	F6	3.6	1	0.0002116	2.123e-06
	FALSE	High	Sequest HT (A2)	Unambiguous	[R].AVcMIANSTAIAEVFAR.[I]	C3(Carbamidomethyl)	2	Tb927.1.2400:mRNA-p1	Tb927.1.2400:mRNA-p1 ; Tb11.v5.0468.1-p1	0	2	0.4384	0	1	1	912.462	1823.92	1823.91	0.94	0.00085	HCD (High Energy Collision Dissociation)	MS2	0.163036	1.871	61.3649	63385	20211123_SC_TBtau95-1_high.raw	F6	4.06	1	0.0002116	4.102e-06
	FALSE	High	Sequest HT (A2)	Unambiguous	[R].AVcMIANSTAIAEVFAR.[I]	C3(Carbamidomethyl)	2	Tb927.1.2400:mRNA-p1	Tb927.1.2400:mRNA-p1 ; Tb11.v5.0468.1-p1	0	3	0.5131	0	1	1	608.643	1823.92	1823.91	0.53	0.00032	HCD (High Energy Collision Dissociation)	MS2	5.61732	4.365	61.3658	63386	20211123_SC_TBtau95-1_high.raw	F6	3.82	1	0.0002116	2.953e-06
	FALSE	High	Sequest HT (A2)	Unambiguous	[R].AVFLDLEPTVVDEVR.[T]		1	Tb927.1.2400:mRNA-p1	Tb927.1.2400:mRNA-p1	0	3	0.4701	0	1	1	567.974	1701.91	1701.91	0.6	0.00034	HCD (High Energy Collision Dissociation)	MS2	22.1088	7.835	61.3904	63420	20211123_SC_TBtau95-1_high.raw	F6	3.51	1	0.0002116	0.000116
	FALSE	High	Sequest HT (A2)	Unambiguous	[N].SVLSTHSLLEHTDVAAMLDNEAIYDLTRR.[N]		1	Tb927.1.2400:mRNA-p1	Tb927.1.2400:mRNA-p1	1	4	0.4105	0	1	1	818.418	3270.65	3270.64	2.74	0.00224	HCD (High Energy Collision Dissociation)	MS2	53.1803	28.305	61.3942	63425	20211123_SC_TBtau95-1_high.raw	F6	4.97	1	0.008016	0.06036
	FALSE	High	Sequest HT (A2)	Unambiguous	[E].PTVVDEVR.[T]		1	Tb927.1.2400:mRNA-p1	Tb927.1.2400:mRNA-p1	0	2	0.4498	0	1	1	457.751	914.494	914.494	-0.45	-0.00021	HCD (High Energy Collision Dissociation)	MS2	9.96487	35	61.5169	63587	20211123_SC_TBtau95-1_high.raw	F6	2.29	1	0.001321	0.005203
	FALSE	High	Sequest HT (A2)	Unambiguous	[R].LIGQVVSSLTASLR.[F]		2	Tb927.1.2400:mRNA-p1	Tb927.1.2400:mRNA-p1 ; Tb11.v5.0468.1-p1	0	2	0.268	0	1	1	722.43	1443.85	1443.85	-0.44	-0.00031	HCD (High Energy Collision Dissociation)	MS2	39.5885	11.635	61.5394	63617	20211123_SC_TBtau95-1_high.raw	F6	2.5	1	0.001574	0.006023
	FALSE	High	Sequest HT (A2)	Unambiguous	[R].AVFLDLEPTVVDEVR.[T]		1	Tb927.1.2400:mRNA-p1	Tb927.1.2400:mRNA-p1	0	2	0.3103	0	1	1	851.457	1701.91	1701.91	0.06	5e-05	HCD (High Energy Collision Dissociation)	MS2	20.9611	5.639	61.6178	63717	20211123_SC_TBtau95-1_high.raw	F6	3.48	1	0.0002116	8.937e-07
	FALSE	High	Sequest HT (A2)	Unambiguous	[R].AVcMIANSTAIAEVFAR.[I]	C3(Carbamidomethyl)	2	Tb927.1.2400:mRNA-p1	Tb927.1.2400:mRNA-p1 ; Tb11.v5.0468.1-p1	0	2	0.4066	0	1	1	912.462	1823.92	1823.91	1.72	0.00157	HCD (High Energy Collision Dissociation)	MS2	16.4738	25.377	61.6317	63734	20211123_SC_TBtau95-1_high.raw	F6	4.23	1	0.0002116	1.555e-06
	FALSE	High	Sequest HT (A2)	Unambiguous	[R].AVcMIANSTAIAEVFAR.[I]	C3(Carbamidomethyl)	2	Tb927.1.2400:mRNA-p1	Tb927.1.2400:mRNA-p1 ; Tb11.v5.0468.1-p1	0	3	0.2693	0	1	1	608.643	1823.92	1823.91	0.71	0.00043	HCD (High Energy Collision Dissociation)	MS2	30.9295	35	61.6337	63737	20211123_SC_TBtau95-1_high.raw	F6	3.23	1	0.0002116	9.987e-05
	FALSE	High	Sequest HT (A2)	Unambiguous	[N].SVLSTHSLLEHTDVAAMLDNEAIYDLTRR.[N]		1	Tb927.1.2400:mRNA-p1	Tb927.1.2400:mRNA-p1	1	4	0.0146	0	1	1	818.416	3270.64	3270.64	-0.26	-0.00022	HCD (High Energy Collision Dissociation)	MS2	9.04008	17.153	61.7002	63821	20211123_SC_TBtau95-1_high.raw	F6	3.43	1	0.005938	0.03607
	FALSE	High	Sequest HT (A2)	Unambiguous	[R].AVFLDLEPTVVDEVR.[T]		1	Tb927.1.2400:mRNA-p1	Tb927.1.2400:mRNA-p1	0	3	0.2151	0	1	1	567.973	1701.9	1701.91	-0.93	-0.00053	HCD (High Energy Collision Dissociation)	MS2	65.421	24.259	61.8262	63983	20211123_SC_TBtau95-1_high.raw	F6	2.51	1	0.0002116	0.001395
	FALSE	High	Sequest HT (A2)	Unambiguous	[R].TIQFVDWSPTGFK.[C]		2	Tb927.1.2400:mRNA-p1	Tb927.1.2400:mRNA-p1 ; Tb11.v5.0468.1-p1	0	2	0.0751	0	1	1	763.387	1525.77	1525.77	-1.39	-0.00106	HCD (High Energy Collision Dissociation)	MS2	39.3283	13.751	61.8429	64006	20211123_SC_TBtau95-1_high.raw	F6	2.13	1	0.006603	0.04972
	FALSE	High	Sequest HT (A2)	Unambiguous	[N].SVLSTHSLLEHTDVAAMLDNEAIYDLTRR.[N]		1	Tb927.1.2400:mRNA-p1	Tb927.1.2400:mRNA-p1	1	4	0.2967	0	1	1	818.417	3270.65	3270.64	1.66	0.00136	HCD (High Energy Collision Dissociation)	MS2	22.8154	27.57	61.971	64174	20211123_SC_TBtau95-1_high.raw	F6	4.18	1	0.0002116	0.0001959
	FALSE	High	Sequest HT (A2)	Unambiguous	[R].LIGQVVSSLTASLR.[F]		2	Tb927.1.2400:mRNA-p1	Tb927.1.2400:mRNA-p1 ; Tb11.v5.0468.1-p1	0	2	0.3537	0	1	1	722.431	1443.86	1443.85	1.57	0.00113	HCD (High Energy Collision Dissociation)	MS2	36.09	35	61.9754	64179	20211123_SC_TBtau95-1_high.raw	F6	2.94	1	0.0002116	0.000708
	FALSE	High	Sequest HT (A2)	Unambiguous	[R].AVFLDLEPTVVDEVR.[T]		1	Tb927.1.2400:mRNA-p1	Tb927.1.2400:mRNA-p1	0	2	0.4834	0	1	1	851.457	1701.91	1701.91	0.03	3e-05	HCD (High Energy Collision Dissociation)	MS2	27.3533	12.062	62.022	64239	20211123_SC_TBtau95-1_high.raw	F6	4.53	1	0.0002116	8.489e-07
	FALSE	High	Sequest HT (A2)	Unambiguous	[R].AVcMIANSTAIAEVFAR.[I]	C3(Carbamidomethyl)	2	Tb927.1.2400:mRNA-p1	Tb927.1.2400:mRNA-p1 ; Tb11.v5.0468.1-p1	0	2	0.3067	0	1	1	912.461	1823.92	1823.91	0.63	0.00057	HCD (High Energy Collision Dissociation)	MS2	26.2245	25.262	62.0245	64243	20211123_SC_TBtau95-1_high.raw	F6	3.88	1	0.0002116	4.433e-06
	FALSE	High	Sequest HT (A2)	Unambiguous	[R].TIQFVDWSPTGFK.[C]		2	Tb927.1.2400:mRNA-p1	Tb927.1.2400:mRNA-p1 ; Tb11.v5.0468.1-p1	0	2	0.0542	0	1	1	763.388	1525.77	1525.77	-0.37	-0.00028	HCD (High Energy Collision Dissociation)	MS2	77.2966	20.278	62.2313	64521	20211123_SC_TBtau95-1_high.raw	F6	2.03	1	0.001182	0.004692
	FALSE	High	Sequest HT (A2)	Unambiguous	[R].AVFLDLEPTVVDEVR.[T]		1	Tb927.1.2400:mRNA-p1	Tb927.1.2400:mRNA-p1	0	2	0.4802	0	1	1	851.457	1701.91	1701.91	0.88	0.00075	HCD (High Energy Collision Dissociation)	MS2	31.502	23.657	62.2945	64605	20211123_SC_TBtau95-1_high.raw	F6	3.54	1	0.0002116	4.373e-07
	FALSE	High	Sequest HT (A2)	Unambiguous	[R].LIGQVVSSLTASLR.[F]		2	Tb927.1.2400:mRNA-p1	Tb927.1.2400:mRNA-p1 ; Tb11.v5.0468.1-p1	0	2	0.3668	0	1	1	722.431	1443.86	1443.85	1.62	0.00117	HCD (High Energy Collision Dissociation)	MS2	23.6412	10.796	62.5442	64935	20211123_SC_TBtau95-1_high.raw	F6	2.59	1	0.0002116	0.0007448
	FALSE	High	Sequest HT (A2)	Unambiguous	[R].AVFLDLEPTVVDEVR.[T]		1	Tb927.1.2400:mRNA-p1	Tb927.1.2400:mRNA-p1	0	2	0.4111	0	1	1	851.456	1701.9	1701.91	-0.85	-0.00073	HCD (High Energy Collision Dissociation)	MS2	31.387	9.951	62.5523	64946	20211123_SC_TBtau95-1_high.raw	F6	3.77	1	0.0002116	4.795e-06
	FALSE	High	Sequest HT (A2)	Unambiguous	[G].ALNVDLTEFQTNLVPYPR.[I]		2	Tb927.1.2400:mRNA-p1	Tb927.1.2400:mRNA-p1 ; Tb11.v5.0468.1-p1	0	2	0.4537	0	1	1	1045.55	2090.09	2090.09	-1.17	-0.00122	HCD (High Energy Collision Dissociation)	MS2	31.8114	35	62.62	65034	20211123_SC_TBtau95-1_high.raw	F6	4.21	1	0.0002116	9.999e-06
	FALSE	High	Sequest HT (A2)	Unambiguous	[S].VLSTHSLLEHTDVAAMLDNEAIYDLTR.[R]		1	Tb927.1.2400:mRNA-p1	Tb927.1.2400:mRNA-p1	0	4	0.2796	0	1	1	757.632	3027.51	3027.51	-1.07	-0.00081	HCD (High Energy Collision Dissociation)	MS2	2.58378	11.294	62.7402	65191	20211123_SC_TBtau95-1_high.raw	F6	3.97	1	0.0002116	0.0001388
	FALSE	High	Sequest HT (A2)	Unambiguous	[R].AVcMIANSTAIAEVFAR.[I]	C3(Carbamidomethyl)	2	Tb927.1.2400:mRNA-p1	Tb927.1.2400:mRNA-p1 ; Tb11.v5.0468.1-p1	0	2	0.1746	0	1	1	912.46	1823.91	1823.91	-0.61	-0.00056	HCD (High Energy Collision Dissociation)	MS2	19.2532	18.603	62.7747	65237	20211123_SC_TBtau95-1_high.raw	F6	2.52	1	0.0003974	0.002222
	FALSE	High	Sequest HT (A2)	Unambiguous	[R].AVFLDLEPTVVDEVR.[T]		1	Tb927.1.2400:mRNA-p1	Tb927.1.2400:mRNA-p1	0	2	0.4076	0	1	1	851.456	1701.91	1701.91	-0.29	-0.00025	HCD (High Energy Collision Dissociation)	MS2	8.55454	14.261	62.8098	65279	20211123_SC_TBtau95-1_high.raw	F6	3.41	1	0.0002116	2.175e-05
	FALSE	High	Sequest HT (A2)	Unambiguous	[R].AVFLDLEPTVVDEVR.[T]		1	Tb927.1.2400:mRNA-p1	Tb927.1.2400:mRNA-p1	0	3	0.0508	0	1	1	567.974	1701.91	1701.91	0.31	0.00017	HCD (High Energy Collision Dissociation)	MS2	43.6699	35	62.8862	65375	20211123_SC_TBtau95-1_high.raw	F6	2.56	1	0.007758	0.05767
	FALSE	High	Sequest HT (A2)	Unambiguous	[G].LQGFLVYHAVGGGTGSGLGALLLER.[L]		1	Tb927.1.2400:mRNA-p1	Tb927.1.2400:mRNA-p1	0	3	0.4	0	1	1	829.124	2485.36	2485.36	0.16	0.00013	HCD (High Energy Collision Dissociation)	MS2	18.7024	13.492	63.0995	65650	20211123_SC_TBtau95-1_high.raw	F6	4.5	1	0.0002116	0.0001576
	FALSE	High	Sequest HT (A2)	Unambiguous	[R].AVFLDLEPTVVDEVR.[T]		1	Tb927.1.2400:mRNA-p1	Tb927.1.2400:mRNA-p1	0	2	0.4031	0	1	1	851.457	1701.91	1701.91	0.63	0.00054	HCD (High Energy Collision Dissociation)	MS2	46.5329	35	63.1546	65723	20211123_SC_TBtau95-1_high.raw	F6	3.82	1	0.0002116	0.0002359
	FALSE	High	Sequest HT (A2)	Unambiguous	[R].LIGQVVSSLTASLR.[F]		2	Tb927.1.2400:mRNA-p1	Tb927.1.2400:mRNA-p1 ; Tb11.v5.0468.1-p1	0	2	0.3542	0	1	1	722.43	1443.85	1443.85	0.16	0.00012	HCD (High Energy Collision Dissociation)	MS2	42.6457	17.054	63.2453	65841	20211123_SC_TBtau95-1_high.raw	F6	2.71	1	0.002405	0.009649
	FALSE	High	Sequest HT (A2)	Unambiguous	[D].GALNVDLTEFQTNLVPYPR.[I]		2	Tb927.1.2400:mRNA-p1	Tb927.1.2400:mRNA-p1 ; Tb11.v5.0468.1-p1	0	2	0.5916	0	1	1	1074.06	2147.11	2147.11	-0.26	-0.00027	HCD (High Energy Collision Dissociation)	MS2	6.10579	29.044	63.2826	65891	20211123_SC_TBtau95-1_high.raw	F6	4.31	1	0.0002116	2.079e-06
	FALSE	High	Sequest HT (A2)	Unambiguous	[D].GALNVDLTEFQTNLVPYPR.[I]		2	Tb927.1.2400:mRNA-p1	Tb927.1.2400:mRNA-p1 ; Tb11.v5.0468.1-p1	0	3	0.3465	0	1	1	716.375	2147.11	2147.11	-1.17	-0.00084	HCD (High Energy Collision Dissociation)	MS2	13.8154	12.452	63.3134	65930	20211123_SC_TBtau95-1_high.raw	F6	4.04	1	0.0002116	6.676e-05
	FALSE	High	Sequest HT (A2)	Unambiguous	[N].SVLSTHSLLEHTDVAAMLDNEAIYDLTR.[R]		1	Tb927.1.2400:mRNA-p1	Tb927.1.2400:mRNA-p1	0	4	0.4991	0	1	1	779.391	3114.54	3114.54	-0.07	-6e-05	HCD (High Energy Collision Dissociation)	MS2	9.45837	11.866	63.4436	66100	20211123_SC_TBtau95-1_high.raw	F6	5.47	1	0.0002116	2.919e-06
	FALSE	High	Sequest HT (A2)	Unambiguous	[N].SVLSTHSLLEHTDVAAMLDNEAIYDLTR.[R]		1	Tb927.1.2400:mRNA-p1	Tb927.1.2400:mRNA-p1	0	3	0.55	0	1	1	1038.85	3114.55	3114.54	2.5	0.00259	HCD (High Energy Collision Dissociation)	MS2	0	35	63.4474	66105	20211123_SC_TBtau95-1_high.raw	F6	6	1	0.0002116	5.527e-08
	FALSE	High	Sequest HT (A2)	Unambiguous	[Y].NSVLSTHSLLEHTDVAAMLDNEAIYDLTR.[R]		1	Tb927.1.2400:mRNA-p1	Tb927.1.2400:mRNA-p1	0	4	0.2574	0	1	1	807.901	3228.58	3228.58	-0.76	-0.00062	HCD (High Energy Collision Dissociation)	MS2	19.9238	11.808	63.4756	66142	20211123_SC_TBtau95-1_high.raw	F6	3.38	1	0.001052	0.003413
	FALSE	High	Sequest HT (A2)	Unambiguous	[R].KLADNcTGLQGFLVYHAVGGGTGSGLGALLLER.[L]	C6(Carbamidomethyl)	1	Tb927.1.2400:mRNA-p1	Tb927.1.2400:mRNA-p1	1	4	0.6016	0	1	1	836.941	3344.74	3344.74	-0.29	-0.00024	HCD (High Energy Collision Dissociation)	MS2	2.03298	4.002	63.6467	66362	20211123_SC_TBtau95-1_high.raw	F6	8.51	1	0.00021164	1.02985e-12
	FALSE	High	Sequest HT (A2)	Unambiguous	[R].KLADNcTGLQGFLVYHAVGGGTGSGLGALLLER.[L]	C6(Carbamidomethyl)	1	Tb927.1.2400:mRNA-p1	Tb927.1.2400:mRNA-p1	1	3	0.5205	0	1	1	1115.59	3344.75	3344.74	2.87	0.0032	HCD (High Energy Collision Dissociation)	MS2	0	27.702	63.6678	66390	20211123_SC_TBtau95-1_high.raw	F6	7.07	1	0.0002116	2.144e-11
	FALSE	High	Sequest HT (A2)	Unambiguous	[H].SLLEHTDVAAMLDNEAIYDLTR.[R]		1	Tb927.1.2400:mRNA-p1	Tb927.1.2400:mRNA-p1	0	3	0.3517	0	1	1	830.747	2490.23	2490.22	3.34	0.00277	HCD (High Energy Collision Dissociation)	MS2	4.02787	20.332	63.6685	66391	20211123_SC_TBtau95-1_high.raw	F6	5.09	1	0.0002116	3.148e-06
	FALSE	High	Sequest HT (A2)	Unambiguous	[Q].GFLVYHAVGGGTGSGLGALLLER.[L]		1	Tb927.1.2400:mRNA-p1	Tb927.1.2400:mRNA-p1	0	2	0.5385	0	1	1	1122.61	2244.21	2244.21	-0.74	-0.00083	HCD (High Energy Collision Dissociation)	MS2	60.8752	35	63.741	66486	20211123_SC_TBtau95-1_high.raw	F6	4.81	1	0.0002116	3.332e-06
	FALSE	High	Sequest HT (A2)	Unambiguous	[R].LIGQVVSSLTASLR.[F]		2	Tb927.1.2400:mRNA-p1	Tb927.1.2400:mRNA-p1 ; Tb11.v5.0468.1-p1	0	2	0.2896	0	1	1	722.432	1443.86	1443.85	2.52	0.00182	HCD (High Energy Collision Dissociation)	MS2	54.2329	35	63.8268	66591	20211123_SC_TBtau95-1_high.raw	F6	2.21	1	0.003692	0.01837
	FALSE	High	Sequest HT (A2)	Unambiguous	[R].KLADNcTGLQGFLVYHAVGGGTGSGLGALLLER.[L]	C6(Carbamidomethyl)	1	Tb927.1.2400:mRNA-p1	Tb927.1.2400:mRNA-p1	1	4	0.5348	0	1	1	836.945	3344.76	3344.74	4.67	0.00391	HCD (High Energy Collision Dissociation)	MS2	0.318559	1.324	63.9121	66701	20211123_SC_TBtau95-1_high.raw	F6	7.18	1	0.0002116	2.126e-08
	FALSE	High	Sequest HT (A2)	Unambiguous	[R].KLADNcTGLQGFLVYHAVGGGTGSGLGALLLER.[L]	C6(Carbamidomethyl)	1	Tb927.1.2400:mRNA-p1	Tb927.1.2400:mRNA-p1	1	3	0.5227	0	1	1	1115.59	3344.74	3344.74	-0.31	-0.00034	HCD (High Energy Collision Dissociation)	MS2	2.40275	10.571	63.9325	66728	20211123_SC_TBtau95-1_high.raw	F6	5.51	1	0.0002116	2.904e-06
	FALSE	High	Sequest HT (A2)	Unambiguous	[R].KLADNcTGLQGFLVYHAVGGGTGSGLGALLLER.[L]	C6(Carbamidomethyl)	1	Tb927.1.2400:mRNA-p1	Tb927.1.2400:mRNA-p1	1	4	0.538	0	1	1	836.941	3344.74	3344.74	-0.37	-0.00031	HCD (High Energy Collision Dissociation)	MS2	15.7505	3.546	64.1754	67043	20211123_SC_TBtau95-1_high.raw	F6	5.39	1	0.0002116	4.59e-05
	FALSE	High	Sequest HT (A2)	Unambiguous	[R].KLADNcTGLQGFLVYHAVGGGTGSGLGALLLER.[L]	C6(Carbamidomethyl)	1	Tb927.1.2400:mRNA-p1	Tb927.1.2400:mRNA-p1	1	3	0.2519	0	1	1	1115.59	3344.75	3344.74	1.23	0.00137	HCD (High Energy Collision Dissociation)	MS2	6.56919	35	64.2587	67149	20211123_SC_TBtau95-1_high.raw	F6	4.05	1	0.007836	0.05814
	FALSE	High	Sequest HT (A2)	Unambiguous	[R].QLFHPEQLISGKEDAANNYAR.[G]		1	Tb927.1.2400:mRNA-p1	Tb927.1.2400:mRNA-p1	1	4	0.0923	0	1	1	601.054	2401.19	2401.19	1.59	0.00095	HCD (High Energy Collision Dissociation)	MS2	30.514	32.373	64.3826	67309	20211123_SC_TBtau95-1_high.raw	F6	2.71	1	0.005938	0.03576
	FALSE	High	Sequest HT (A2)	Unambiguous	[R].LIGQVVSSLTASLR.[F]		2	Tb927.1.2400:mRNA-p1	Tb927.1.2400:mRNA-p1 ; Tb11.v5.0468.1-p1	0	2	0.1838	0	1	1	722.43	1443.85	1443.85	-0.1	-7e-05	HCD (High Energy Collision Dissociation)	MS2	46.8498	22.675	64.4148	67350	20211123_SC_TBtau95-1_high.raw	F6	1.85	1	0.004237	0.0204
	FALSE	High	Sequest HT (A2)	Unambiguous	[R].KLADNcTGLQGFLVYHAVGGGTGSGLGALLLER.[L]	C6(Carbamidomethyl)	1	Tb927.1.2400:mRNA-p1	Tb927.1.2400:mRNA-p1	1	4	0.4774	0	1	1	836.942	3344.75	3344.74	0.95	0.00079	HCD (High Energy Collision Dissociation)	MS2	5.23658	12.184	64.4419	67384	20211123_SC_TBtau95-1_high.raw	F6	5.74	1	0.0002116	0.0001597
	FALSE	High	Sequest HT (A2)	Unambiguous	[R].KLADNcTGLQGFLVYHAVGGGTGSGLGALLLER.[L]	C6(Carbamidomethyl)	1	Tb927.1.2400:mRNA-p1	Tb927.1.2400:mRNA-p1	1	4	0.2108	0	1	1	836.941	3344.74	3344.74	-0.06	-5e-05	HCD (High Energy Collision Dissociation)	MS2	8.18335	8.839	64.8333	67889	20211123_SC_TBtau95-1_high.raw	F6	3.51	1	0.0002116	0.000341
	FALSE	High	Sequest HT (A2)	Unambiguous	[R].KLADNcTGLQGFLVYHAVGGGTGSGLGALLLER.[L]	C6(Carbamidomethyl)	1	Tb927.1.2400:mRNA-p1	Tb927.1.2400:mRNA-p1	1	4	0.3178	0	1	1	836.942	3344.74	3344.74	0.82	0.00069	HCD (High Energy Collision Dissociation)	MS2	10.1644	21.806	65.1207	68252	20211123_SC_TBtau95-1_high.raw	F6	4.5	1	0.0002116	0.0001049
	FALSE	High	Sequest HT (A2)	Unambiguous	[D].NcTGLQGFLVYHAVGGGTGSGLGALLLER.[L]	C2(Carbamidomethyl)	1	Tb927.1.2400:mRNA-p1	Tb927.1.2400:mRNA-p1	0	3	0.2828	0	1	1	973.171	2917.5	2917.5	-0.66	-0.00064	HCD (High Energy Collision Dissociation)	MS2	0	35	65.504	68739	20211123_SC_TBtau95-1_high.raw	F6	4.35	1	0.0002116	2.297e-05
	FALSE	High	Sequest HT (A2)	Unambiguous	[R].KLADNcTGLQGFLVYHAVGGGTGSGLGALLLER.[L]	C6(Carbamidomethyl)	1	Tb927.1.2400:mRNA-p1	Tb927.1.2400:mRNA-p1	1	4	0.3489	0	1	1	836.941	3344.74	3344.74	-0.03	-3e-05	HCD (High Energy Collision Dissociation)	MS2	5.60871	14.334	65.5338	68776	20211123_SC_TBtau95-1_high.raw	F6	3.64	1	0.0002116	1.144e-06
	FALSE	High	Sequest HT (A2)	Unambiguous	[R].FDGALNVDLTEFQTNLVPYPR.[I]		2	Tb927.1.2400:mRNA-p1	Tb927.1.2400:mRNA-p1 ; Tb11.v5.0468.1-p1	0	2	0.4891	0	1	1	1205.11	2409.21	2409.21	-1.23	-0.00149	HCD (High Energy Collision Dissociation)	MS2	0	35	65.698	68985	20211123_SC_TBtau95-1_high.raw	F6	3.68	1	0.0002116	4.086e-07
	FALSE	High	Sequest HT (A2)	Unambiguous	[R].FDGALNVDLTEFQTNLVPYPR.[I]		2	Tb927.1.2400:mRNA-p1	Tb927.1.2400:mRNA-p1 ; Tb11.v5.0468.1-p1	0	3	0.1084	0	1	1	803.741	2409.21	2409.21	-0.48	-0.00038	HCD (High Energy Collision Dissociation)	MS2	30.8017	23.238	65.7099	69000	20211123_SC_TBtau95-1_high.raw	F6	2.86	1	0.002405	0.008566
	FALSE	High	Sequest HT (A2)	Unambiguous	[N].cTGLQGFLVYHAVGGGTGSGLGALLLER.[L]	C1(Carbamidomethyl)	1	Tb927.1.2400:mRNA-p1	Tb927.1.2400:mRNA-p1	0	3	0.3122	0	1	1	935.157	2803.46	2803.46	-0.1	-9e-05	HCD (High Energy Collision Dissociation)	MS2	28.3454	21.354	65.7112	69001	20211123_SC_TBtau95-1_high.raw	F6	3.94	1	0.0002116	0.0001315
	FALSE	High	Sequest HT (A2)	Unambiguous	[R].KLADNcTGLQGFLVYHAVGGGTGSGLGALLLER.[L]	C6(Carbamidomethyl)	1	Tb927.1.2400:mRNA-p1	Tb927.1.2400:mRNA-p1	1	4	0.0337	0	1	1	836.94	3344.74	3344.74	-0.67	-0.00056	HCD (High Energy Collision Dissociation)	MS2	42.9227	14.639	65.8306	69155	20211123_SC_TBtau95-1_high.raw	F6	2.67	1	0.006436	0.04828
	FALSE	High	Sequest HT (A2)	Unambiguous	[R].FDGALNVDLTEFQTNLVPYPR.[I]		2	Tb927.1.2400:mRNA-p1	Tb927.1.2400:mRNA-p1 ; Tb11.v5.0468.1-p1	0	2	0.4725	0	1	1	1205.11	2409.21	2409.21	-0.3	-0.00036	HCD (High Energy Collision Dissociation)	MS2	0	34.308	66.0554	69406	20211123_SC_TBtau95-1_high.raw	F6	5.27	1	0.0002116	2.709e-09
	FALSE	High	Sequest HT (A2)	Unambiguous	[R].AVFLDLEPTVVDEVR.[T]		1	Tb927.1.2400:mRNA-p1	Tb927.1.2400:mRNA-p1	0	2	0.052	0	1	1	851.456	1701.9	1701.91	-0.74	-0.00063	HCD (High Energy Collision Dissociation)	MS2	22.4821	19.643	66.0568	69407	20211123_SC_TBtau95-1_high.raw	F6	2.69	1	0.002924	0.01471
	FALSE	High	Sequest HT (A2)	Unambiguous	[R].FDGALNVDLTEFQTNLVPYPR.[I]		2	Tb927.1.2400:mRNA-p1	Tb927.1.2400:mRNA-p1 ; Tb11.v5.0468.1-p1	0	3	0.3709	0	1	1	803.74	2409.21	2409.21	-1.14	-0.00091	HCD (High Energy Collision Dissociation)	MS2	0	15.888	66.0628	69412	20211123_SC_TBtau95-1_high.raw	F6	3.99	1	0.0002116	5.93e-06
	FALSE	High	Sequest HT (A2)	Unambiguous	[R].KLADNcTGLQGFLVYHAVGGGTGSGLGALLLER.[L]	C6(Carbamidomethyl)	1	Tb927.1.2400:mRNA-p1	Tb927.1.2400:mRNA-p1	1	4	0.105	0	1	1	836.941	3344.74	3344.74	-0.28	-0.00024	HCD (High Energy Collision Dissociation)	MS2	9.40049	17.117	66.2014	69575	20211123_SC_TBtau95-1_high.raw	F6	3.81	1	0.0002116	0.0003472
	FALSE	High	Sequest HT (A2)	Unambiguous	[R].FDGALNVDLTEFQTNLVPYPR.[I]		2	Tb927.1.2400:mRNA-p1	Tb927.1.2400:mRNA-p1 ; Tb11.v5.0468.1-p1	0	2	0.5481	0	1	1	1205.11	2409.21	2409.21	2.26	0.00272	HCD (High Energy Collision Dissociation)	MS2	10.2539	35	66.3331	69742	20211123_SC_TBtau95-1_high.raw	F6	3.74	1	0.0002116	0.0001697
	FALSE	High	Sequest HT (A2)	Unambiguous	[R].AVFLDLEPTVVDEVR.[T]		1	Tb927.1.2400:mRNA-p1	Tb927.1.2400:mRNA-p1	0	2	0.3879	0	1	1	851.455	1701.9	1701.91	-1.44	-0.00122	HCD (High Energy Collision Dissociation)	MS2	39.3937	24.722	66.3549	69770	20211123_SC_TBtau95-1_high.raw	F6	3.3	1	0.00213	0.007778
	FALSE	High	Sequest HT (A2)	Unambiguous	[R].LIGQVVSSLTASLR.[F]		2	Tb927.1.2400:mRNA-p1	Tb927.1.2400:mRNA-p1 ; Tb11.v5.0468.1-p1	0	2	0.2667	0	1	1	722.43	1443.85	1443.85	-0.76	-0.00055	HCD (High Energy Collision Dissociation)	MS2	54.8766	30.97	66.4499	69893	20211123_SC_TBtau95-1_high.raw	F6	2.4	1	0.005938	0.03753
	FALSE	High	Sequest HT (A2)	Unambiguous	[R].KLADNcTGLQGFLVYHAVGGGTGSGLGALLLER.[L]	C6(Carbamidomethyl)	1	Tb927.1.2400:mRNA-p1	Tb927.1.2400:mRNA-p1	1	4	0.4539	0	1	1	836.942	3344.75	3344.74	1.78	0.00149	HCD (High Energy Collision Dissociation)	MS2	1.21667	19.244	66.4598	69905	20211123_SC_TBtau95-1_high.raw	F6	5.86	1	0.0002116	8.625e-06
	FALSE	High	Sequest HT (A2)	Unambiguous	[R].FDGALNVDLTEFQTNLVPYPR.[I]		2	Tb927.1.2400:mRNA-p1	Tb927.1.2400:mRNA-p1 ; Tb11.v5.0468.1-p1	0	3	0.3024	0	1	1	803.743	2409.21	2409.21	2.24	0.0018	HCD (High Energy Collision Dissociation)	MS2	16.6844	17.667	66.5394	70010	20211123_SC_TBtau95-1_high.raw	F6	3.77	1	0.0002116	7.668e-05
	FALSE	High	Sequest HT (A2)	Unambiguous	[K].LADNcTGLQGFLVYHAVGGGTGSGLGALLLER.[L]	C5(Carbamidomethyl)	1	Tb927.1.2400:mRNA-p1	Tb927.1.2400:mRNA-p1	0	3	0.39	0	1	1	1072.89	3216.65	3216.65	-0.56	-0.0006	HCD (High Energy Collision Dissociation)	MS2	0.939331	5.763	66.6162	70112	20211123_SC_TBtau95-1_high.raw	F6	4.82	1	0.0002116	1.261e-08
	FALSE	High	Sequest HT (A2)	Unambiguous	[K].LADNcTGLQGFLVYHAVGGGTGSGLGALLLER.[L]	C5(Carbamidomethyl)	1	Tb927.1.2400:mRNA-p1	Tb927.1.2400:mRNA-p1	0	4	0.3388	0	1	1	804.92	3216.66	3216.65	3.33	0.00268	HCD (High Energy Collision Dissociation)	MS2	0.292307	0.497	66.6425	70149	20211123_SC_TBtau95-1_high.raw	F6	3.63	1	0.0003974	0.00218
	FALSE	High	Sequest HT (A2)	Unambiguous	[R].AVFLDLEPTVVDEVR.[T]		1	Tb927.1.2400:mRNA-p1	Tb927.1.2400:mRNA-p1	0	2	0.3871	0	1	1	851.458	1701.91	1701.91	2.17	0.00185	HCD (High Energy Collision Dissociation)	MS2	20.7709	35	66.673	70189	20211123_SC_TBtau95-1_high.raw	F6	3.41	1	0.0002116	0.0007222
	FALSE	High	Sequest HT (A2)	Unambiguous	[K].LADNcTGLQGFLVYHAVGGGTGSGLGALLLER.[L]	C5(Carbamidomethyl)	1	Tb927.1.2400:mRNA-p1	Tb927.1.2400:mRNA-p1	0	3	0.2192	0	1	1	1072.88	3216.64	3216.65	-2.23	-0.0024	HCD (High Energy Collision Dissociation)	MS2	2.42421	14.269	66.9453	70568	20211123_SC_TBtau95-1_high.raw	F6	3.65	1	0.0002116	0.001043
	FALSE	High	Sequest HT (A2)	Unambiguous	[K].LADNcTGLQGFLVYHAVGGGTGSGLGALLLER.[L]	C5(Carbamidomethyl)	1	Tb927.1.2400:mRNA-p1	Tb927.1.2400:mRNA-p1	0	3	0.0917	0	1	1	1072.89	3216.65	3216.65	-0.37	-0.0004	HCD (High Energy Collision Dissociation)	MS2	17.0123	24.45	67.3287	71109	20211123_SC_TBtau95-1_high.raw	F6	3.27	1	0.004128	0.01988
	FALSE	High	Sequest HT (A2)	Unambiguous	[R].AVFLDLEPTVVDEVR.[T]		1	Tb927.1.2400:mRNA-p1	Tb927.1.2400:mRNA-p1	0	2	0.2964	0	1	1	851.457	1701.91	1701.91	0.88	0.00075	HCD (High Energy Collision Dissociation)	MS2	44.6971	24.964	67.4128	71227	20211123_SC_TBtau95-1_high.raw	F6	3.34	1	0.002405	0.009218
	FALSE	High	Sequest HT (A2)	Unambiguous	[K].LADNcTGLQGFLVYHAVGGGTGSGLGALLLER.[L]	C5(Carbamidomethyl)	1	Tb927.1.2400:mRNA-p1	Tb927.1.2400:mRNA-p1	0	3	0.2178	0	1	1	1072.89	3216.65	3216.65	1.26	0.00136	HCD (High Energy Collision Dissociation)	MS2	5.42069	35	67.6973	71605	20211123_SC_TBtau95-1_high.raw	F6	3.81	1	0.004316	0.0216
	FALSE	High	Sequest HT (A2)	Unambiguous	[R].AVFLDLEPTVVDEVR.[T]		1	Tb927.1.2400:mRNA-p1	Tb927.1.2400:mRNA-p1	0	2	0.2659	0	1	1	851.456	1701.91	1701.91	-0.23	-0.00019	HCD (High Energy Collision Dissociation)	MS2	17.8326	35	67.7286	71646	20211123_SC_TBtau95-1_high.raw	F6	3.46	1	0.0002116	0.0002797
	FALSE	High	Sequest HT (A2)	Unambiguous	[K].LADNcTGLQGFLVYHAVGGGTGSGLGALLLER.[L]	C5(Carbamidomethyl)	1	Tb927.1.2400:mRNA-p1	Tb927.1.2400:mRNA-p1	0	3	0.25	0	1	1	1072.89	3216.65	3216.65	1.3	0.00139	HCD (High Energy Collision Dissociation)	MS2	0	35	67.9646	71942	20211123_SC_TBtau95-1_high.raw	F6	4	1	0.0002116	0.0006966
	FALSE	High	Sequest HT (A2)	Unambiguous	[R].AVFLDLEPTVVDEVR.[T]		1	Tb927.1.2400:mRNA-p1	Tb927.1.2400:mRNA-p1	0	2	0.2097	0	1	1	851.456	1701.91	1701.91	-0.05	-4e-05	HCD (High Energy Collision Dissociation)	MS2	6.75247	30.868	67.9976	71980	20211123_SC_TBtau95-1_high.raw	F6	3.1	1	0.005652	0.03158
	FALSE	High	Sequest HT (A2)	Unambiguous	[K].EIVDLcLDR.[I]	C6(Carbamidomethyl)	1	Tb927.1.2400:mRNA-p1	Tb927.1.2400:mRNA-p1	0	2	0.0526	0	1	1	566.786	1132.57	1132.57	-1.37	-0.00078	HCD (High Energy Collision Dissociation)	MS2	53.278	35	68.0596	72051	20211123_SC_TBtau95-1_high.raw	F6	1.71	1	0.004579	0.02429
	FALSE	High	Sequest HT (A2)	Unambiguous	[R].LIGQVVSSLTASLR.[F]		2	Tb927.1.2400:mRNA-p1	Tb927.1.2400:mRNA-p1 ; Tb11.v5.0468.1-p1	0	2	0.3223	0	1	1	722.43	1443.85	1443.85	-0.4	-0.00029	HCD (High Energy Collision Dissociation)	MS2	34.8936	35	68.1651	72170	20211123_SC_TBtau95-1_high.raw	F6	2.42	1	0.006337	0.04455
	FALSE	High	Sequest HT (A2)	Unambiguous	[K].LADNcTGLQGFLVYHAVGGGTGSGLGALLLER.[L]	C5(Carbamidomethyl)	1	Tb927.1.2400:mRNA-p1	Tb927.1.2400:mRNA-p1	0	3	0.2964	0	1	1	1072.89	3216.65	3216.65	1.9	0.00204	HCD (High Energy Collision Dissociation)	MS2	0	35	68.219	72229	20211123_SC_TBtau95-1_high.raw	F6	4.42	1	0.0002116	0.0001073
	FALSE	High	Sequest HT (A2)	Unambiguous	[R].TIQFVDWSPTGFK.[C]		2	Tb927.1.2400:mRNA-p1	Tb927.1.2400:mRNA-p1 ; Tb11.v5.0468.1-p1	0	2	0.2754	0	1	1	763.389	1525.77	1525.77	1.8	0.00137	HCD (High Energy Collision Dissociation)	MS2	21.5864	35	68.2212	72231	20211123_SC_TBtau95-1_high.raw	F6	2.07	1	0.002813	0.01418
	FALSE	High	Sequest HT (A2)	Unambiguous	[R].AVFLDLEPTVVDEVR.[T]		1	Tb927.1.2400:mRNA-p1	Tb927.1.2400:mRNA-p1	0	2	0.3298	0	1	1	851.456	1701.9	1701.91	-0.66	-0.00056	HCD (High Energy Collision Dissociation)	MS2	9.57043	35	68.2587	72275	20211123_SC_TBtau95-1_high.raw	F6	2.82	1	0.0002116	4.495e-05
	FALSE	High	Sequest HT (A2)	Unambiguous	[K].EIVDLcLDR.[I]	C6(Carbamidomethyl)	1	Tb927.1.2400:mRNA-p1	Tb927.1.2400:mRNA-p1	0	2	0.3303	0	1	1	566.787	1132.57	1132.57	-0.26	-0.00015	HCD (High Energy Collision Dissociation)	MS2	54.4	35	68.3135	72333	20211123_SC_TBtau95-1_high.raw	F6	2.18	1	0.001574	0.006441
	FALSE	High	Sequest HT (A2)	Unambiguous	[R].KLADNcTGLQGFLVYHAVGGGTGSGLGALLLER.[L]	C6(Carbamidomethyl)	1	Tb927.1.2400:mRNA-p1	Tb927.1.2400:mRNA-p1	1	4	0.2378	0	1	1	836.941	3344.74	3344.74	0.54	0.00045	HCD (High Energy Collision Dissociation)	MS2	13.1077	35	68.3667	72382	20211123_SC_TBtau95-1_high.raw	F6	3.07	1	0.006777	0.05291
	FALSE	High	Sequest HT (A2)	Unambiguous	[R].TIQFVDWSPTGFK.[C]		2	Tb927.1.2400:mRNA-p1	Tb927.1.2400:mRNA-p1 ; Tb11.v5.0468.1-p1	0	2	0.2443	0	1	1	763.389	1525.77	1525.77	0.95	0.00072	HCD (High Energy Collision Dissociation)	MS2	0	35	68.4796	72491	20211123_SC_TBtau95-1_high.raw	F6	1.76	1	0.004373	0.02264
	FALSE	High	Sequest HT (A2)	Unambiguous	[R].LIGQVVSSLTASLR.[F]		2	Tb927.1.2400:mRNA-p1	Tb927.1.2400:mRNA-p1 ; Tb11.v5.0468.1-p1	0	2	0.2105	0	1	1	722.43	1443.85	1443.85	-0.02	-2e-05	HCD (High Energy Collision Dissociation)	MS2	53.4361	35	68.4811	72493	20211123_SC_TBtau95-1_high.raw	F6	2.47	1	0.002405	0.01096
	FALSE	High	Sequest HT (A2)	Unambiguous	[K].LADNcTGLQGFLVYHAVGGGTGSGLGALLLER.[L]	C5(Carbamidomethyl)	1	Tb927.1.2400:mRNA-p1	Tb927.1.2400:mRNA-p1	0	3	0.2727	0	1	1	1072.89	3216.65	3216.65	1.37	0.00147	HCD (High Energy Collision Dissociation)	MS2	0	35	68.4898	72503	20211123_SC_TBtau95-1_high.raw	F6	3.96	1	0.003019	0.01527
	FALSE	High	Sequest HT (A2)	Unambiguous	[R].AVFLDLEPTVVDEVR.[T]		1	Tb927.1.2400:mRNA-p1	Tb927.1.2400:mRNA-p1	0	2	0.4936	0	1	1	851.457	1701.91	1701.91	0.6	0.00051	HCD (High Energy Collision Dissociation)	MS2	4.95126	35	68.5195	72536	20211123_SC_TBtau95-1_high.raw	F6	3.12	1	0.0002116	1.263e-05
	FALSE	High	Sequest HT (A2)	Unambiguous	[R].TIQFVDWSPTGFK.[C]		2	Tb927.1.2400:mRNA-p1	Tb927.1.2400:mRNA-p1 ; Tb11.v5.0468.1-p1	0	2	0.1777	0	1	1	763.387	1525.77	1525.77	-0.62	-0.00047	HCD (High Energy Collision Dissociation)	MS2	13.3818	35	68.7357	72739	20211123_SC_TBtau95-1_high.raw	F6	2.42	1	0.0002116	0.0003826
	FALSE	High	Sequest HT (A2)	Unambiguous	[K].LADNcTGLQGFLVYHAVGGGTGSGLGALLLER.[L]	C5(Carbamidomethyl)	1	Tb927.1.2400:mRNA-p1	Tb927.1.2400:mRNA-p1	0	3	0.1246	0	1	1	1072.89	3216.65	3216.65	1.06	0.00114	HCD (High Energy Collision Dissociation)	MS2	9.64008	35	68.7427	72746	20211123_SC_TBtau95-1_high.raw	F6	3.45	1	0.0002116	0.0004609
	FALSE	High	Sequest HT (A2)	Unambiguous	[R].IHFVLTSYAPVISAEK.[A]		2	Tb927.1.2400:mRNA-p1	Tb927.1.2400:mRNA-p1 ; Tb11.v5.0468.1-p1	0	3	0.0616	0	1	1	592.329	1774.97	1774.97	-1.02	-0.0006	HCD (High Energy Collision Dissociation)	MS2	31.177	35	68.7641	72764	20211123_SC_TBtau95-1_high.raw	F6	2.11	1	0.004373	0.02199
	FALSE	High	Sequest HT (A2)	Unambiguous	[R].AVFLDLEPTVVDEVR.[T]		1	Tb927.1.2400:mRNA-p1	Tb927.1.2400:mRNA-p1	0	2	0.3039	0	1	1	851.457	1701.91	1701.91	-0.02	-1e-05	HCD (High Energy Collision Dissociation)	MS2	0	35	68.7727	72773	20211123_SC_TBtau95-1_high.raw	F6	2.83	1	0.0002116	0.0004566
	FALSE	High	Sequest HT (A2)	Unambiguous	[K].EIVDLcLDR.[I]	C6(Carbamidomethyl)	1	Tb927.1.2400:mRNA-p1	Tb927.1.2400:mRNA-p1	0	2	0.3028	0	1	1	566.787	1132.57	1132.57	0.14	8e-05	HCD (High Energy Collision Dissociation)	MS2	51.9781	35	68.935	72936	20211123_SC_TBtau95-1_high.raw	F6	2.18	1	0.0002116	0.0008773
	FALSE	High	Sequest HT (A2)	Unambiguous	[R].AVcmIANSTAIAEVFAR.[I]	C3(Carbamidomethyl); M4(Oxidation)	2	Tb927.1.2400:mRNA-p1	Tb927.1.2400:mRNA-p1 ; Tb11.v5.0468.1-p1	0	2	0.203	0	1	1	920.457	1839.91	1839.91	-0.93	-0.00085	HCD (High Energy Collision Dissociation)	MS2	0	35	68.983	72989	20211123_SC_TBtau95-1_high.raw	F6	2.02	1	0.006287	0.04402
	FALSE	High	Sequest HT (A2)	Unambiguous	[R].TIQFVDWSPTGFK.[C]		2	Tb927.1.2400:mRNA-p1	Tb927.1.2400:mRNA-p1 ; Tb11.v5.0468.1-p1	0	2	0.2545	0	1	1	763.387	1525.77	1525.77	-1.62	-0.00124	HCD (High Energy Collision Dissociation)	MS2	22.9783	26.528	68.9884	72995	20211123_SC_TBtau95-1_high.raw	F6	2.2	1	0.004316	0.02138
	FALSE	High	Sequest HT (A2)	Unambiguous	[K].LADNcTGLQGFLVYHAVGGGTGSGLGALLLER.[L]	C5(Carbamidomethyl)	1	Tb927.1.2400:mRNA-p1	Tb927.1.2400:mRNA-p1	0	3	0.2903	0	1	1	1072.89	3216.65	3216.65	0.07	7e-05	HCD (High Energy Collision Dissociation)	MS2	0	35	69.003	73006	20211123_SC_TBtau95-1_high.raw	F6	3.72	1	0.0002116	0.0004241
	FALSE	High	Sequest HT (A2)	Unambiguous	[R].LIGQVVSSLTASLR.[F]		2	Tb927.1.2400:mRNA-p1	Tb927.1.2400:mRNA-p1 ; Tb11.v5.0468.1-p1	0	2	0.2669	0	1	1	722.43	1443.85	1443.85	0.13	9e-05	HCD (High Energy Collision Dissociation)	MS2	52.0706	35	69.0137	73017	20211123_SC_TBtau95-1_high.raw	F6	2.36	1	0.0002116	0.001672
	FALSE	High	Sequest HT (A2)	Unambiguous	[R].AVFLDLEPTVVDEVR.[T]		1	Tb927.1.2400:mRNA-p1	Tb927.1.2400:mRNA-p1	0	2	0.4566	0	1	1	851.457	1701.91	1701.91	0.23	0.0002	HCD (High Energy Collision Dissociation)	MS2	0	35	69.0257	73031	20211123_SC_TBtau95-1_high.raw	F6	2.65	1	0.001321	0.005323
	FALSE	High	Sequest HT (A2)	Unambiguous	[R].IHFVLTSYAPVISAEK.[A]		2	Tb927.1.2400:mRNA-p1	Tb927.1.2400:mRNA-p1 ; Tb11.v5.0468.1-p1	0	3	0.2107	0	1	1	592.329	1774.97	1774.97	-0.15	-9e-05	HCD (High Energy Collision Dissociation)	MS2	24.9193	35	69.0665	73065	20211123_SC_TBtau95-1_high.raw	F6	2.61	1	0.0002116	0.000699
	FALSE	High	Sequest HT (A2)	Unambiguous	[R].AVcmIANSTAIAEVFAR.[I]	C3(Carbamidomethyl); M4(Oxidation)	2	Tb927.1.2400:mRNA-p1	Tb927.1.2400:mRNA-p1 ; Tb11.v5.0468.1-p1	0	2	0.0773	0	1	1	920.457	1839.91	1839.91	-0.89	-0.00082	HCD (High Energy Collision Dissociation)	MS2	0	35	69.2373	73215	20211123_SC_TBtau95-1_high.raw	F6	2.07	1	0.002405	0.008128
	FALSE	High	Sequest HT (A2)	Unambiguous	[R].TIQFVDWSPTGFK.[C]		2	Tb927.1.2400:mRNA-p1	Tb927.1.2400:mRNA-p1 ; Tb11.v5.0468.1-p1	0	2	0.2775	0	1	1	763.389	1525.77	1525.77	0.81	0.00062	HCD (High Energy Collision Dissociation)	MS2	25.7328	35	69.2421	73220	20211123_SC_TBtau95-1_high.raw	F6	2.09	1	0.002448	0.01312
	FALSE	High	Sequest HT (A2)	Unambiguous	[K].LADNcTGLQGFLVYHAVGGGTGSGLGALLLER.[L]	C5(Carbamidomethyl)	1	Tb927.1.2400:mRNA-p1	Tb927.1.2400:mRNA-p1	0	3	0.3273	0	1	1	1072.89	3216.65	3216.65	0.9	0.00096	HCD (High Energy Collision Dissociation)	MS2	27.3146	35	69.2573	73230	20211123_SC_TBtau95-1_high.raw	F6	3.88	1	0.0002116	0.001558
	FALSE	High	Sequest HT (A2)	Unambiguous	[R].AVFLDLEPTVVDEVR.[T]		1	Tb927.1.2400:mRNA-p1	Tb927.1.2400:mRNA-p1	0	2	0.4308	0	1	1	851.457	1701.91	1701.91	0.48	0.00041	HCD (High Energy Collision Dissociation)	MS2	4.36094	35	69.2806	73251	20211123_SC_TBtau95-1_high.raw	F6	3.18	1	0.0003974	0.002471
	FALSE	High	Sequest HT (A2)	Unambiguous	[R].NLDIERPTYTNLNR.[L]		2	Tb927.1.2400:mRNA-p1	Tb927.1.2400:mRNA-p1 ; Tb11.v5.0468.1-p1	0	2	0.2541	0	1	1	859.945	1718.88	1718.88	0.16	0.00014	HCD (High Energy Collision Dissociation)	MS2	19.5374	35	69.2958	73263	20211123_SC_TBtau95-1_high.raw	F6	3.03	1	0.00497	0.02725
	FALSE	High	Sequest HT (A2)	Unambiguous	[R].LIGQVVSSLTASLR.[F]		2	Tb927.1.2400:mRNA-p1	Tb927.1.2400:mRNA-p1 ; Tb11.v5.0468.1-p1	0	2	0.3137	0	1	1	722.431	1443.85	1443.85	0.93	0.00067	HCD (High Energy Collision Dissociation)	MS2	47.5262	35	69.3098	73274	20211123_SC_TBtau95-1_high.raw	F6	2.71	1	0.002448	0.01177
	FALSE	High	Sequest HT (A2)	Unambiguous	[K].cGINYQPPTVVPGGDLAK.[V]	C1(Carbamidomethyl)	2	Tb927.1.2400:mRNA-p1	Tb927.1.2400:mRNA-p1 ; Tb11.v5.0468.1-p1	0	2	0.0637	0	1	1	943.478	1885.95	1885.95	0.8	0.00076	HCD (High Energy Collision Dissociation)	MS2	17.3656	35	69.3707	73323	20211123_SC_TBtau95-1_high.raw	F6	1.57	1	0.002448	0.01256
	FALSE	High	Sequest HT (A2)	Unambiguous	[K].EIVDLcLDR.[I]	C6(Carbamidomethyl)	1	Tb927.1.2400:mRNA-p1	Tb927.1.2400:mRNA-p1	0	2	0.3455	0	1	1	566.787	1132.57	1132.57	-0.65	-0.00037	HCD (High Energy Collision Dissociation)	MS2	31.4714	24.715	69.4443	73387	20211123_SC_TBtau95-1_high.raw	F6	1.91	1	0.002448	0.01343
	FALSE	High	Sequest HT (A2)	Unambiguous	[R].IHFVLTSYAPVISAEK.[A]		2	Tb927.1.2400:mRNA-p1	Tb927.1.2400:mRNA-p1 ; Tb11.v5.0468.1-p1	0	2	0.2676	0	1	1	887.991	1774.97	1774.97	0.04	4e-05	HCD (High Energy Collision Dissociation)	MS2	0	35	69.4535	73394	20211123_SC_TBtau95-1_high.raw	F6	2.13	1	0.002405	0.01002
	FALSE	High	Sequest HT (A2)	Unambiguous	[K].LADNcTGLQGFLVYHAVGGGTGSGLGALLLER.[L]	C5(Carbamidomethyl)	1	Tb927.1.2400:mRNA-p1	Tb927.1.2400:mRNA-p1	0	3	0.4219	0	1	1	1072.89	3216.65	3216.65	0.93	0.001	HCD (High Energy Collision Dissociation)	MS2	0	35	69.5174	73436	20211123_SC_TBtau95-1_high.raw	F6	3.65	1	0.0002116	0.0004954
	FALSE	High	Sequest HT (A2)	Unambiguous	[R].AVcMIANSTAIAEVFAR.[I]	C3(Carbamidomethyl)	2	Tb927.1.2400:mRNA-p1	Tb927.1.2400:mRNA-p1 ; Tb11.v5.0468.1-p1	0	2	0.0693	0	1	1	912.461	1823.91	1823.91	0.03	3e-05	HCD (High Energy Collision Dissociation)	MS2	32.4633	35	69.5181	73437	20211123_SC_TBtau95-1_high.raw	F6	2.02	1	0.001052	0.003194
	FALSE	High	Sequest HT (A2)	Unambiguous	[R].QLFHPEQLISGKEDAANNYAR.[G]		1	Tb927.1.2400:mRNA-p1	Tb927.1.2400:mRNA-p1	1	3	0.2888	0	1	1	801.068	2401.19	2401.19	0.35	0.00028	HCD (High Energy Collision Dissociation)	MS2	72.3741	35	69.5195	73439	20211123_SC_TBtau95-1_high.raw	F6	3.29	1	0.0002116	0.0004336
	FALSE	High	Sequest HT (A2)	Unambiguous	[R].AVFLDLEPTVVDEVR.[T]		1	Tb927.1.2400:mRNA-p1	Tb927.1.2400:mRNA-p1	0	2	0.3084	0	1	1	851.456	1701.9	1701.91	-0.49	-0.00042	HCD (High Energy Collision Dissociation)	MS2	4.80136	35	69.5375	73452	20211123_SC_TBtau95-1_high.raw	F6	3.21	1	0.0002116	2.301e-05
	FALSE	High	Sequest HT (A2)	Unambiguous	[K].cGINYQPPTVVPGGDLAK.[V]	C1(Carbamidomethyl)	2	Tb927.1.2400:mRNA-p1	Tb927.1.2400:mRNA-p1 ; Tb11.v5.0468.1-p1	0	2	0.1991	0	1	1	943.477	1885.95	1885.95	-0.59	-0.00056	HCD (High Energy Collision Dissociation)	MS2	10.9605	35	69.6254	73526	20211123_SC_TBtau95-1_high.raw	F6	2.11	1	0.006006	0.04011
	FALSE	High	Sequest HT (A2)	Unambiguous	[R].IHFVLTSYAPVISAEK.[A]		2	Tb927.1.2400:mRNA-p1	Tb927.1.2400:mRNA-p1 ; Tb11.v5.0468.1-p1	0	3	0.2842	0	1	1	592.329	1774.97	1774.97	-0.18	-0.00011	HCD (High Energy Collision Dissociation)	MS2	34.3199	31.995	69.6532	73548	20211123_SC_TBtau95-1_high.raw	F6	2.85	1	0.0002116	0.0001577
	FALSE	High	Sequest HT (A2)	Unambiguous	[R].IHFVLTSYAPVISAEK.[A]		2	Tb927.1.2400:mRNA-p1	Tb927.1.2400:mRNA-p1 ; Tb11.v5.0468.1-p1	0	2	0.3846	0	1	1	887.991	1774.97	1774.97	0.35	0.00031	HCD (High Energy Collision Dissociation)	MS2	16.2145	35	69.7104	73587	20211123_SC_TBtau95-1_high.raw	F6	2.86	1	0.0002116	9.674e-05
	FALSE	High	Sequest HT (A2)	Unambiguous	[R].TIQFVDWSPTGFK.[C]		2	Tb927.1.2400:mRNA-p1	Tb927.1.2400:mRNA-p1 ; Tb11.v5.0468.1-p1	0	2	0.4247	0	1	1	763.388	1525.77	1525.77	-0.09	-6e-05	HCD (High Energy Collision Dissociation)	MS2	42.0363	35	69.7513	73614	20211123_SC_TBtau95-1_high.raw	F6	2.59	1	0.001052	0.00421
	FALSE	High	Sequest HT (A2)	Unambiguous	[R].AVcmIANSTAIAEVFAR.[I]	C3(Carbamidomethyl); M4(Oxidation)	2	Tb927.1.2400:mRNA-p1	Tb927.1.2400:mRNA-p1 ; Tb11.v5.0468.1-p1	0	2	0.1465	0	1	1	920.455	1839.9	1839.91	-3.41	-0.00314	HCD (High Energy Collision Dissociation)	MS2	0	35	69.754	73617	20211123_SC_TBtau95-1_high.raw	F6	1.98	1	0.008103	0.06083
	FALSE	High	Sequest HT (A2)	Unambiguous	[R].AVFLDLEPTVVDEVR.[T]		1	Tb927.1.2400:mRNA-p1	Tb927.1.2400:mRNA-p1	0	2	0.4389	0	1	1	851.457	1701.91	1701.91	0.83	0.00071	HCD (High Energy Collision Dissociation)	MS2	0	35	69.7957	73644	20211123_SC_TBtau95-1_high.raw	F6	3.19	1	0.0002116	7.28e-05
	FALSE	High	Sequest HT (A2)	Unambiguous	[R].TIQFVDWSPTGFK.[C]		2	Tb927.1.2400:mRNA-p1	Tb927.1.2400:mRNA-p1 ; Tb11.v5.0468.1-p1	0	2	0.2687	0	1	1	763.388	1525.77	1525.77	0.16	0.00012	HCD (High Energy Collision Dissociation)	MS2	11.1974	35	69.8148	73659	20211123_SC_TBtau95-1_high.raw	F6	2.27	1	0.0002116	0.0001056
	FALSE	High	Sequest HT (A2)	Unambiguous	[R].AVcMIANSTAIAEVFAR.[I]	C3(Carbamidomethyl)	2	Tb927.1.2400:mRNA-p1	Tb927.1.2400:mRNA-p1 ; Tb11.v5.0468.1-p1	0	2	0.2432	0	1	1	912.462	1823.92	1823.91	1.34	0.00123	HCD (High Energy Collision Dissociation)	MS2	0	35	69.8444	73681	20211123_SC_TBtau95-1_high.raw	F6	2.22	1	0.0002116	0.001776
	FALSE	High	Sequest HT (A2)	Unambiguous	[K].EIVDLcLDR.[I]	C6(Carbamidomethyl)	1	Tb927.1.2400:mRNA-p1	Tb927.1.2400:mRNA-p1	0	2	0.2091	0	1	1	566.787	1132.57	1132.57	-0.05	-3e-05	HCD (High Energy Collision Dissociation)	MS2	37.9883	35	69.9632	73763	20211123_SC_TBtau95-1_high.raw	F6	2.2	1	0.001052	0.003374
	FALSE	High	Sequest HT (A2)	Unambiguous	[R].IHFVLTSYAPVISAEK.[A]		2	Tb927.1.2400:mRNA-p1	Tb927.1.2400:mRNA-p1 ; Tb11.v5.0468.1-p1	0	2	0.3807	0	1	1	887.991	1774.97	1774.97	-0.03	-3e-05	HCD (High Energy Collision Dissociation)	MS2	14.6766	35	69.9653	73765	20211123_SC_TBtau95-1_high.raw	F6	2.18	1	0.002405	0.008351
	FALSE	High	Sequest HT (A2)	Unambiguous	[R].AVcmIANSTAIAEVFAR.[I]	C3(Carbamidomethyl); M4(Oxidation)	2	Tb927.1.2400:mRNA-p1	Tb927.1.2400:mRNA-p1 ; Tb11.v5.0468.1-p1	0	2	0.2551	0	1	1	920.457	1839.91	1839.91	-0.93	-0.00085	HCD (High Energy Collision Dissociation)	MS2	58.9224	35	70.0049	73787	20211123_SC_TBtau95-1_high.raw	F6	2.47	1	0.001321	0.005558
	FALSE	High	Sequest HT (A2)	Unambiguous	[K].EIVDLcLDR.[I]	C6(Carbamidomethyl)	1	Tb927.1.2400:mRNA-p1	Tb927.1.2400:mRNA-p1	0	2	0.2571	0	1	1	566.787	1132.57	1132.57	-0.22	-0.00012	HCD (High Energy Collision Dissociation)	MS2	58.325	22	70.3609	73858	20211123_SC_TBtau95-1_high.raw	F6	0.7	1	0.002448	0.01297
	FALSE	High	Sequest HT (A2)	Unambiguous	[R].NLDIERPTYTNLNR.[L]		2	Tb927.1.2400:mRNA-p1	Tb927.1.2400:mRNA-p1 ; Tb11.v5.0468.1-p1	0	3	0.2896	0	1	1	573.633	1718.88	1718.88	1.28	0.00073	HCD (High Energy Collision Dissociation)	MS2	24.0716	22	73.9829	74455	20211123_SC_TBtau95-1_high.raw	F6	2.59	1	0.0002116	0.0001846
	FALSE	High	Sequest HT (A2)	Unambiguous	[R].GHYTIGK.[E]		1	Tb927.1.2400:mRNA-p1	Tb927.1.2400:mRNA-p1	0	2	0.2917	0	1	1	388.208	775.41	775.41	-0.07	-3e-05	HCD (High Energy Collision Dissociation)	MS2	13.2815	22	74.0232	74469	20211123_SC_TBtau95-1_high.raw	F6	1.92	1	0.003019	0.01556
	FALSE	High	Sequest HT (A2)	Unambiguous	[R].LSVDYGKK.[S]		1	Tb927.1.2400:mRNA-p1	Tb927.1.2400:mRNA-p1	1	2	0.2886	0	1	1	455.256	909.504	909.504	-0.04	-2e-05	HCD (High Energy Collision Dissociation)	MS2	35.3372	22	74.043	74474	20211123_SC_TBtau95-1_high.raw	F6	1.49	1	0.0003974	0.002341
	FALSE	High	Sequest HT (A2)	Unambiguous	[R].QLFHPEQLISGKEDAANNYAR.[G]		1	Tb927.1.2400:mRNA-p1	Tb927.1.2400:mRNA-p1	1	4	0.156	0	1	1	601.052	2401.19	2401.19	-1.09	-0.00065	HCD (High Energy Collision Dissociation)	MS2	25.4743	22	74.1054	74494	20211123_SC_TBtau95-1_high.raw	F6	2.18	1	0.001052	0.003473
	FALSE	High	Sequest HT (A2)	Unambiguous	[R].IDHKFDLMYSK.[R]		2	Tb927.1.2400:mRNA-p1	Tb927.1.2400:mRNA-p1 ; Tb11.v5.0468.1-p1	1	3	0.3093	0	1	1	466.236	1396.69	1396.69	0.62	0.00029	HCD (High Energy Collision Dissociation)	MS2	28.8533	22	74.1758	74517	20211123_SC_TBtau95-1_high.raw	F6	1.94	1	0.0002116	0.0002098
	FALSE	High	Sequest HT (A2)	Unambiguous	[K].EIVDLcLDR.[I]	C6(Carbamidomethyl)	1	Tb927.1.2400:mRNA-p1	Tb927.1.2400:mRNA-p1	0	2	0.0562	0	1	1	566.788	1132.57	1132.57	1.06	0.0006	HCD (High Energy Collision Dissociation)	MS2	45.8621	22	74.3874	74580	20211123_SC_TBtau95-1_high.raw	F6	0.89	1	0.004373	0.02185
FALSE	High	Master Protein	Tb927.11.4520:mRNA-p1	transcript=Tb927.11.4520:mRNA | gene=Tb927.11.4520 | organism=Trypanosoma_brucei_brucei_TREU927 | gene_product=hypothetical protein, conserved | transcript_product=hypothetical protein, conserved | location=Tb927_11_v5.1:1311106-1315317(+) | protein_length=1403 | sequence_SO=chromosome | SO=protein_coding_gene | is_pseudo=false	0	497.641	58	101	190	101	1403	154.9	8.5	557.83	101												0	High	1
	Checked	Confidence	Identifying Node	PSM Ambiguity	Annotated Sequence	Modifications	# Proteins	Master Protein Accessions	Protein Accessions	# Missed Cleavages	Charge	DeltaScore	DeltaCn	Rank	Search Engine Rank	m/z [Da]	MH+ [Da]	Theo. MH+ [Da]	DeltaM [ppm]	Deltam/z [Da]	Activation Type	MS Order	Isolation Interference [%]	Ion Inject Time [ms]	RT [min]	First Scan	Spectrum File	File ID	XCorr	# Protein Groups	Percolator q-Value	Percolator PEP
	FALSE	High	Sequest HT (A2)	Unambiguous	[R].SEASTmAGGDAAK.[A]	M6(Oxidation)	1	Tb927.11.4520:mRNA-p1	Tb927.11.4520:mRNA-p1	0	2	0.5243	0	1	1	606.264	1211.52	1211.52	0.24	0.00014	HCD (High Energy Collision Dissociation)	MS2	2.06177	21.44	6.9045	5411	20211123_SC_TBtau95-1_high.raw	F6	2.88	1	0.0002116	1.255e-05
	FALSE	High	Sequest HT (A2)	Unambiguous	[D].PPPTSDQcK.[R]	C8(Carbamidomethyl)	1	Tb927.11.4520:mRNA-p1	Tb927.11.4520:mRNA-p1	0	2	0.035	0	1	1	515.237	1029.47	1029.47	-0.26	-0.00013	HCD (High Energy Collision Dissociation)	MS2	47.471	35	7.5037	5791	20211123_SC_TBtau95-1_high.raw	F6	1.43	1	0.003692	0.01833
	FALSE	High	Sequest HT (A2)	Unambiguous	[L].NGDGGHTEcTAR.[E]	C9(Carbamidomethyl)	1	Tb927.11.4520:mRNA-p1	Tb927.11.4520:mRNA-p1	0	2	0.453	0	1	1	637.763	1274.52	1274.52	0.32	0.0002	HCD (High Energy Collision Dissociation)	MS2	25.125	35	7.5044	5792	20211123_SC_TBtau95-1_high.raw	F6	2.34	1	0.0002116	0.0001506
	FALSE	High	Sequest HT (A2)	Unambiguous	[R].LNGDGGHTEcTAR.[E]	C10(Carbamidomethyl)	1	Tb927.11.4520:mRNA-p1	Tb927.11.4520:mRNA-p1	0	3	0.4481	0	1	1	463.206	1387.6	1387.6	0.21	0.0001	HCD (High Energy Collision Dissociation)	MS2	34.1821	8.126	7.5088	5794	20211123_SC_TBtau95-1_high.raw	F6	2.41	1	0.0002116	0.0003424
	FALSE	High	Sequest HT (A2)	Unambiguous	[R].LNGDGGHTEcTAR.[E]	C10(Carbamidomethyl)	1	Tb927.11.4520:mRNA-p1	Tb927.11.4520:mRNA-p1	0	2	0.2139	0	1	1	694.304	1387.6	1387.6	-0.29	-0.0002	HCD (High Energy Collision Dissociation)	MS2	0	35	7.5105	5796	20211123_SC_TBtau95-1_high.raw	F6	2.01	1	0.001052	0.004122
	FALSE	High	Sequest HT (A2)	Unambiguous	[N].GDGGHTEcTAR.[E]	C8(Carbamidomethyl)	1	Tb927.11.4520:mRNA-p1	Tb927.11.4520:mRNA-p1	0	2	0.4946	0	1	1	580.74	1160.47	1160.47	-1.07	-0.00062	HCD (High Energy Collision Dissociation)	MS2	12.8062	35	7.5171	5800	20211123_SC_TBtau95-1_high.raw	F6	1.86	1	0.00497	0.02652
	FALSE	High	Sequest HT (A2)	Unambiguous	[R].SATVTSTEEGR.[D]		1	Tb927.11.4520:mRNA-p1	Tb927.11.4520:mRNA-p1	0	2	0.0795	0	1	1	569.273	1137.54	1137.54	0.11	6e-05	HCD (High Energy Collision Dissociation)	MS2	22.9689	35	10.3316	7547	20211123_SC_TBtau95-1_high.raw	F6	1.51	1	0.009591	0.07751
	FALSE	High	Sequest HT (A2)	Unambiguous	[R].SATVTSTEEGR.[D]		1	Tb927.11.4520:mRNA-p1	Tb927.11.4520:mRNA-p1	0	2	0.3981	0	1	1	569.272	1137.54	1137.54	-0.76	-0.00043	HCD (High Energy Collision Dissociation)	MS2	0	21.87	10.8967	7883	20211123_SC_TBtau95-1_high.raw	F6	2.06	1	0.0002116	0.0006875
	FALSE	High	Sequest HT (A2)	Unambiguous	[R].SEASTMAGGDAAK.[A]		1	Tb927.11.4520:mRNA-p1	Tb927.11.4520:mRNA-p1	0	2	0.5401	0	1	1	598.267	1195.53	1195.53	0.61	0.00036	HCD (High Energy Collision Dissociation)	MS2	1.74241	11.121	12.6147	9051	20211123_SC_TBtau95-1_high.raw	F6	2.74	1	0.0002116	1.178e-05
	FALSE	High	Sequest HT (A2)	Unambiguous	[I].AGREDDAASR.[G]		1	Tb927.11.4520:mRNA-p1	Tb927.11.4520:mRNA-p1	1	2	0.1935	0	1	1	524.244	1047.48	1047.48	-0.17	-9e-05	HCD (High Energy Collision Dissociation)	MS2	10.9729	17.742	14.8965	10775	20211123_SC_TBtau95-1_high.raw	F6	2.17	1	0.004128	0.01986
	FALSE	High	Sequest HT (A2)	Unambiguous	[R].NAEPDDLR.[S]		1	Tb927.11.4520:mRNA-p1	Tb927.11.4520:mRNA-p1	0	2	0.3717	0	1	1	465.22	929.432	929.432	-0.31	-0.00015	HCD (High Energy Collision Dissociation)	MS2	9.99459	17.206	14.9358	10809	20211123_SC_TBtau95-1_high.raw	F6	2.26	1	0.001868	0.00712
	FALSE	High	Sequest HT (A2)	Unambiguous	[R].YTTTYEER.[Y]		1	Tb927.11.4520:mRNA-p1	Tb927.11.4520:mRNA-p1	0	2	0.0059	0	1	1	531.741	1062.47	1062.47	0.01	0	HCD (High Energy Collision Dissociation)	MS2	47.0013	23.689	16.6049	12049	20211123_SC_TBtau95-1_high.raw	F6	1.7	1	0.004028	0.01899
	FALSE	High	Sequest HT (A2)	Unambiguous	[R].NAEPDDLR.[S]		1	Tb927.11.4520:mRNA-p1	Tb927.11.4520:mRNA-p1	0	2	0.3859	0	1	1	465.22	929.433	929.432	0.24	0.00011	HCD (High Energy Collision Dissociation)	MS2	36.6905	19.279	16.9527	12355	20211123_SC_TBtau95-1_high.raw	F6	1.84	1	0.009591	0.07653
	FALSE	High	Sequest HT (A2)	Unambiguous	[R].WGAHSQGGKPLVR.[L]		1	Tb927.11.4520:mRNA-p1	Tb927.11.4520:mRNA-p1	0	3	0.232	0	1	1	464.921	1392.75	1392.75	-0.64	-0.0003	HCD (High Energy Collision Dissociation)	MS2	23.8728	21.334	18.7292	13914	20211123_SC_TBtau95-1_high.raw	F6	2.5	1	0.001182	0.004734
	FALSE	High	Sequest HT (A2)	Unambiguous	[R].HLPPTLQEHcSR.[S]	C10(Carbamidomethyl)	1	Tb927.11.4520:mRNA-p1	Tb927.11.4520:mRNA-p1	0	3	0.1224	0	1	1	492.246	1474.72	1474.72	0.25	0.00012	HCD (High Energy Collision Dissociation)	MS2	31.4477	23.892	19.3819	14467	20211123_SC_TBtau95-1_high.raw	F6	2.37	1	0.0002116	0.0003346
	FALSE	High	Sequest HT (A2)	Unambiguous	[R].HLPPTLQEHcSR.[S]	C10(Carbamidomethyl)	1	Tb927.11.4520:mRNA-p1	Tb927.11.4520:mRNA-p1	0	3	0.1538	0	1	1	492.245	1474.72	1474.72	-0.63	-0.00031	HCD (High Energy Collision Dissociation)	MS2	39.0126	11.627	19.6399	14694	20211123_SC_TBtau95-1_high.raw	F6	2.21	1	0.002448	0.0123
	FALSE	High	Sequest HT (A2)	Unambiguous	[R].HLPPTLQEHcSR.[S]	C10(Carbamidomethyl)	1	Tb927.11.4520:mRNA-p1	Tb927.11.4520:mRNA-p1	0	3	0.4382	0	1	1	492.246	1474.72	1474.72	0.23	0.00011	HCD (High Energy Collision Dissociation)	MS2	21.4381	6.398	19.8947	14945	20211123_SC_TBtau95-1_high.raw	F6	2.83	1	0.0002116	0.0001123
	FALSE	High	Sequest HT (A2)	Unambiguous	[R].HLPPTLQEHcSR.[S]	C10(Carbamidomethyl)	1	Tb927.11.4520:mRNA-p1	Tb927.11.4520:mRNA-p1	0	3	0.2776	0	1	1	492.246	1474.72	1474.72	0.59	0.00029	HCD (High Energy Collision Dissociation)	MS2	15.3323	6.39	20.1491	15192	20211123_SC_TBtau95-1_high.raw	F6	2.63	1	0.0002116	0.0007349
	FALSE	High	Sequest HT (A2)	Unambiguous	[R].HLPPTLQEHcSR.[S]	C10(Carbamidomethyl)	1	Tb927.11.4520:mRNA-p1	Tb927.11.4520:mRNA-p1	0	3	0.3446	0	1	1	492.245	1474.72	1474.72	-0.1	-5e-05	HCD (High Energy Collision Dissociation)	MS2	10.6041	3.648	20.4504	15475	20211123_SC_TBtau95-1_high.raw	F6	2.67	1	0.0002116	0.0004619
	FALSE	High	Sequest HT (A2)	Unambiguous	[R].HLPPTLQEHcSR.[S]	C10(Carbamidomethyl)	1	Tb927.11.4520:mRNA-p1	Tb927.11.4520:mRNA-p1	0	3	0.3956	0	1	1	492.245	1474.72	1474.72	-0.8	-0.00039	HCD (High Energy Collision Dissociation)	MS2	2.03022	5.161	20.7044	15692	20211123_SC_TBtau95-1_high.raw	F6	3.64	1	0.0002116	0.0002962
	FALSE	High	Sequest HT (A2)	Unambiguous	[L].PPTLQEHcSR.[S]	C8(Carbamidomethyl)	1	Tb927.11.4520:mRNA-p1	Tb927.11.4520:mRNA-p1	0	2	0.1829	0	1	1	612.793	1224.58	1224.58	-0.67	-0.00041	HCD (High Energy Collision Dissociation)	MS2	41.1548	35	20.9149	15901	20211123_SC_TBtau95-1_high.raw	F6	1.75	1	0.001052	0.00336
	FALSE	High	Sequest HT (A2)	Unambiguous	[R].HLPPTLQEHcSR.[S]	C10(Carbamidomethyl)	1	Tb927.11.4520:mRNA-p1	Tb927.11.4520:mRNA-p1	0	3	0.5046	0	1	1	492.246	1474.72	1474.72	0.44	0.00021	HCD (High Energy Collision Dissociation)	MS2	3.70568	6.699	20.9609	15939	20211123_SC_TBtau95-1_high.raw	F6	3.27	1	0.0002116	0.000264
	FALSE	High	Sequest HT (A2)	Unambiguous	[R].HLPPTLQEHcSR.[S]	C10(Carbamidomethyl)	1	Tb927.11.4520:mRNA-p1	Tb927.11.4520:mRNA-p1	0	3	0.1309	0	1	1	492.245	1474.72	1474.72	-0.13	-7e-05	HCD (High Energy Collision Dissociation)	MS2	5.75061	4.437	21.2134	16149	20211123_SC_TBtau95-1_high.raw	F6	2.75	1	0.0002116	0.001853
	FALSE	High	Sequest HT (A2)	Unambiguous	[R].ASITTGYR.[T]		1	Tb927.11.4520:mRNA-p1	Tb927.11.4520:mRNA-p1	0	2	0.3522	0	1	1	434.73	868.452	868.452	0.07	3e-05	HCD (High Energy Collision Dissociation)	MS2	1.22951	3.164	21.3197	16217	20211123_SC_TBtau95-1_high.raw	F6	2.47	1	0.0003974	0.002401
	FALSE	High	Sequest HT (A2)	Unambiguous	[R].HLPPTLQEHcSR.[S]	C10(Carbamidomethyl)	1	Tb927.11.4520:mRNA-p1	Tb927.11.4520:mRNA-p1	0	3	0.4121	0	1	1	492.246	1474.72	1474.72	0.04	2e-05	HCD (High Energy Collision Dissociation)	MS2	2.06475	7.944	21.47	16356	20211123_SC_TBtau95-1_high.raw	F6	3.13	1	0.0002116	0.0002053
	FALSE	High	Sequest HT (A2)	Unambiguous	[L].PPTLQEHcSR.[S]	C8(Carbamidomethyl)	1	Tb927.11.4520:mRNA-p1	Tb927.11.4520:mRNA-p1	0	2	0.1097	0	1	1	612.793	1224.58	1224.58	-0.19	-0.00012	HCD (High Energy Collision Dissociation)	MS2	81.7726	23.06	21.5791	16453	20211123_SC_TBtau95-1_high.raw	F6	1.55	1	0.006777	0.05208
	FALSE	High	Sequest HT (A2)	Unambiguous	[R].HLPPTLQEHcSR.[S]	C10(Carbamidomethyl)	1	Tb927.11.4520:mRNA-p1	Tb927.11.4520:mRNA-p1	0	3	0.089	0	1	1	492.245	1474.72	1474.72	-0.03	-1e-05	HCD (High Energy Collision Dissociation)	MS2	3.15498	7.82	21.7274	16582	20211123_SC_TBtau95-1_high.raw	F6	2.92	1	0.0002116	0.0008089
	FALSE	High	Sequest HT (A2)	Unambiguous	[R].HLPPTLQEHcSR.[S]	C10(Carbamidomethyl)	1	Tb927.11.4520:mRNA-p1	Tb927.11.4520:mRNA-p1	0	3	0.2026	0	1	1	492.245	1474.72	1474.72	-0.54	-0.00026	HCD (High Energy Collision Dissociation)	MS2	5.35973	11.384	21.9788	16805	20211123_SC_TBtau95-1_high.raw	F6	3.06	1	0.0002116	0.0001262
	FALSE	High	Sequest HT (A2)	Unambiguous	[R].HLPPTLQEHcSR.[S]	C10(Carbamidomethyl)	1	Tb927.11.4520:mRNA-p1	Tb927.11.4520:mRNA-p1	0	3	0.3951	0	1	1	492.246	1474.72	1474.72	0.26	0.00013	HCD (High Energy Collision Dissociation)	MS2	30.2949	10.564	22.2591	17036	20211123_SC_TBtau95-1_high.raw	F6	2.86	1	0.0002116	0.000116
	FALSE	High	Sequest HT (A2)	Unambiguous	[H].LAAAEGLScDDKR.[T]	C9(Carbamidomethyl)	1	Tb927.11.4520:mRNA-p1	Tb927.11.4520:mRNA-p1	1	3	0.2521	0	1	1	469.229	1405.67	1405.67	-0.51	-0.00024	HCD (High Energy Collision Dissociation)	MS2	13.2017	25.404	22.3352	17084	20211123_SC_TBtau95-1_high.raw	F6	2.42	1	0.001868	0.007145
	FALSE	High	Sequest HT (A2)	Unambiguous	[R].HLPPTLQEHcSR.[S]	C10(Carbamidomethyl)	1	Tb927.11.4520:mRNA-p1	Tb927.11.4520:mRNA-p1	0	3	0.3353	0	1	1	492.245	1474.72	1474.72	-0.18	-9e-05	HCD (High Energy Collision Dissociation)	MS2	19.8099	10.126	22.5106	17249	20211123_SC_TBtau95-1_high.raw	F6	3.31	1	0.0002116	7.289e-05
	FALSE	High	Sequest HT (A2)	Unambiguous	[R].HLPPTLQEHcSR.[S]	C10(Carbamidomethyl)	1	Tb927.11.4520:mRNA-p1	Tb927.11.4520:mRNA-p1	0	3	0.1728	0	1	1	492.246	1474.72	1474.72	0.43	0.00021	HCD (High Energy Collision Dissociation)	MS2	29.4001	15.866	22.765	17443	20211123_SC_TBtau95-1_high.raw	F6	2.43	1	0.0002116	0.000422
	FALSE	High	Sequest HT (A2)	Unambiguous	[K].cATAGYGHASFTR.[L]	C1(Carbamidomethyl)	1	Tb927.11.4520:mRNA-p1	Tb927.11.4520:mRNA-p1	0	2	0.3463	0	1	1	699.815	1398.62	1398.62	-0.05	-3e-05	HCD (High Energy Collision Dissociation)	MS2	0	35	23.0432	17699	20211123_SC_TBtau95-1_high.raw	F6	2.57	1	0.0002116	8.193e-05
	FALSE	High	Sequest HT (A2)	Unambiguous	[K].cATAGYGHASFTR.[L]	C1(Carbamidomethyl)	1	Tb927.11.4520:mRNA-p1	Tb927.11.4520:mRNA-p1	0	3	0.324	0	1	1	466.879	1398.62	1398.62	0.29	0.00013	HCD (High Energy Collision Dissociation)	MS2	32.4266	10.736	23.058	17716	20211123_SC_TBtau95-1_high.raw	F6	3.21	1	0.0002116	0.0001796
	FALSE	High	Sequest HT (A2)	Unambiguous	[R].LSSSIPPSSR.[T]		1	Tb927.11.4520:mRNA-p1	Tb927.11.4520:mRNA-p1	0	2	0.1019	0	1	1	515.78	1030.55	1030.55	-0.26	-0.00013	HCD (High Energy Collision Dissociation)	MS2	51.4774	16.69	23.1279	17776	20211123_SC_TBtau95-1_high.raw	F6	2.16	1	0.002405	0.01028
	FALSE	High	Sequest HT (A2)	Unambiguous	[R].LSSSIPPSSR.[T]		1	Tb927.11.4520:mRNA-p1	Tb927.11.4520:mRNA-p1	0	2	0.2671	0	1	1	515.78	1030.55	1030.55	-0.27	-0.00014	HCD (High Energy Collision Dissociation)	MS2	26.2027	18.56	23.3872	18033	20211123_SC_TBtau95-1_high.raw	F6	2.77	1	0.002405	0.009402
	FALSE	High	Sequest HT (A2)	Unambiguous	[R].HIVLSSPER.[R]		1	Tb927.11.4520:mRNA-p1	Tb927.11.4520:mRNA-p1	0	2	0.4188	0	1	1	519.29	1037.57	1037.57	-0.22	-0.00011	HCD (High Energy Collision Dissociation)	MS2	23.0286	10.259	23.4213	18076	20211123_SC_TBtau95-1_high.raw	F6	2.34	1	0.0002116	0.001194
	FALSE	High	Sequest HT (A2)	Unambiguous	[R].HIVLSSPER.[R]		1	Tb927.11.4520:mRNA-p1	Tb927.11.4520:mRNA-p1	0	2	0.3487	0	1	1	519.29	1037.57	1037.57	-0.82	-0.00042	HCD (High Energy Collision Dissociation)	MS2	60.0466	7.952	23.6728	18306	20211123_SC_TBtau95-1_high.raw	F6	1.95	1	0.001574	0.005819
	FALSE	High	Sequest HT (A2)	Unambiguous	[R].LSSSIPPSSR.[T]		1	Tb927.11.4520:mRNA-p1	Tb927.11.4520:mRNA-p1	0	2	0.1488	0	1	1	515.78	1030.55	1030.55	-0.27	-0.00014	HCD (High Energy Collision Dissociation)	MS2	14.6042	21.57	23.7142	18344	20211123_SC_TBtau95-1_high.raw	F6	2.42	1	0.001182	0.004907
	FALSE	High	Sequest HT (A2)	Unambiguous	[R].LSSSIPPSSR.[T]		1	Tb927.11.4520:mRNA-p1	Tb927.11.4520:mRNA-p1	0	2	0.0141	0	1	1	515.78	1030.55	1030.55	-0.28	-0.00014	HCD (High Energy Collision Dissociation)	MS2	47.0042	20.137	23.9674	18598	20211123_SC_TBtau95-1_high.raw	F6	2.13	1	0.003801	0.01883
	FALSE	High	Sequest HT (A2)	Unambiguous	[R].LSSSIPPSSR.[T]		1	Tb927.11.4520:mRNA-p1	Tb927.11.4520:mRNA-p1	0	2	0.1036	0	1	1	515.78	1030.55	1030.55	-0.05	-3e-05	HCD (High Energy Collision Dissociation)	MS2	19.7391	17.022	24.2268	18849	20211123_SC_TBtau95-1_high.raw	F6	2.51	1	0.0002116	0.0005707
	FALSE	High	Sequest HT (A2)	Unambiguous	[K].VPTEPYPAR.[F]		1	Tb927.11.4520:mRNA-p1	Tb927.11.4520:mRNA-p1	0	2	0.3613	0	1	1	515.272	1029.54	1029.54	0.55	0.00029	HCD (High Energy Collision Dissociation)	MS2	12.0082	18.376	26.0058	20476	20211123_SC_TBtau95-1_high.raw	F6	2.38	1	0.0002116	0.0004518
	FALSE	High	Sequest HT (A2)	Unambiguous	[K].VPTEPYPAR.[F]		1	Tb927.11.4520:mRNA-p1	Tb927.11.4520:mRNA-p1	0	2	0.4409	0	1	1	515.272	1029.54	1029.54	-0.27	-0.00014	HCD (High Energy Collision Dissociation)	MS2	0	0.9	26.2617	20637	20211123_SC_TBtau95-1_high.raw	F6	2.2	1	0.0003974	0.002448
	FALSE	High	Sequest HT (A2)	Unambiguous	[K].SEVESAQAPLAR.[I]		1	Tb927.11.4520:mRNA-p1	Tb927.11.4520:mRNA-p1	0	2	0.4088	0	1	1	629.326	1257.65	1257.64	1.45	0.00091	HCD (High Energy Collision Dissociation)	MS2	43.2288	15.524	27.6063	21959	20211123_SC_TBtau95-1_high.raw	F6	2.74	1	0.001574	0.006301
	FALSE	High	Sequest HT (A2)	Unambiguous	[K].SEVESAQAPLAR.[I]		1	Tb927.11.4520:mRNA-p1	Tb927.11.4520:mRNA-p1	0	2	0.4153	0	1	1	629.325	1257.64	1257.64	-0.29	-0.00018	HCD (High Energy Collision Dissociation)	MS2	2.41358	8.766	27.859	22205	20211123_SC_TBtau95-1_high.raw	F6	2.48	1	0.001052	0.003526
	FALSE	High	Sequest HT (A2)	Unambiguous	[R].VSVVVDAR.[A]		1	Tb927.11.4520:mRNA-p1	Tb927.11.4520:mRNA-p1	0	2	0.1366	0	1	1	422.748	844.488	844.489	-0.71	-0.0003	HCD (High Energy Collision Dissociation)	MS2	41.1838	14.877	28.1788	22461	20211123_SC_TBtau95-1_high.raw	F6	2.27	1	0.003361	0.01707
	FALSE	High	Sequest HT (A2)	Unambiguous	[Y].ALIHNSPGITEER.[V]		1	Tb927.11.4520:mRNA-p1	Tb927.11.4520:mRNA-p1	0	3	0.2208	0	1	1	479.588	1436.75	1436.75	-0.13	-6e-05	HCD (High Energy Collision Dissociation)	MS2	13.1002	15.99	28.9905	23374	20211123_SC_TBtau95-1_high.raw	F6	2.4	1	0.001052	0.003702
	FALSE	High	Sequest HT (A2)	Unambiguous	[K].LTDADREELIK.[R]		1	Tb927.11.4520:mRNA-p1	Tb927.11.4520:mRNA-p1	1	2	0.0456	0	1	1	651.849	1302.69	1302.69	0.23	0.00015	HCD (High Energy Collision Dissociation)	MS2	7.0435	14.197	29.2426	23663	20211123_SC_TBtau95-1_high.raw	F6	3.29	1	0.00324	0.01669
	FALSE	High	Sequest HT (A2)	Unambiguous	[R].GmNASASGLSVGVR.[T]	M2(Oxidation)	1	Tb927.11.4520:mRNA-p1	Tb927.11.4520:mRNA-p1	0	2	0.355	0	1	1	661.33	1321.65	1321.65	0.16	0.00011	HCD (High Energy Collision Dissociation)	MS2	16.573	15.315	32.3084	26961	20211123_SC_TBtau95-1_high.raw	F6	3.07	1	0.0003974	0.002464
	FALSE	High	Sequest HT (A2)	Unambiguous	[R].GmNASASGLSVGVR.[T]	M2(Oxidation)	1	Tb927.11.4520:mRNA-p1	Tb927.11.4520:mRNA-p1	0	2	0.3786	0	1	1	661.33	1321.65	1321.65	-0.21	-0.00014	HCD (High Energy Collision Dissociation)	MS2	0	11.617	32.5644	27198	20211123_SC_TBtau95-1_high.raw	F6	2.8	1	0.0002116	0.0005632
	FALSE	High	Sequest HT (A2)	Unambiguous	[R].VTTTGVTLPQGR.[R]		1	Tb927.11.4520:mRNA-p1	Tb927.11.4520:mRNA-p1	0	2	0.208	0	1	1	615.346	1229.68	1229.68	-0.13	-8e-05	HCD (High Energy Collision Dissociation)	MS2	57.4117	8.509	34.8566	29550	20211123_SC_TBtau95-1_high.raw	F6	2.5	1	0.001052	0.003335
	FALSE	High	Sequest HT (A2)	Unambiguous	[T].TTGVTLPQGR.[R]		1	Tb927.11.4520:mRNA-p1	Tb927.11.4520:mRNA-p1	0	2	0.2055	0	1	1	515.288	1029.57	1029.57	-0.22	-0.00012	HCD (High Energy Collision Dissociation)	MS2	68.2941	17.424	34.9792	29688	20211123_SC_TBtau95-1_high.raw	F6	2.53	1	0.0009542	0.003111
	FALSE	High	Sequest HT (A2)	Unambiguous	[R].VTTTGVTLPQGR.[R]		1	Tb927.11.4520:mRNA-p1	Tb927.11.4520:mRNA-p1	0	2	0.3321	0	1	1	615.346	1229.69	1229.68	0.26	0.00016	HCD (High Energy Collision Dissociation)	MS2	10.98	3.881	35.1097	29842	20211123_SC_TBtau95-1_high.raw	F6	2.62	1	0.0002116	0.0006962
	FALSE	High	Sequest HT (A2)	Unambiguous	[R].LHLELcR.[V]	C6(Carbamidomethyl)	1	Tb927.11.4520:mRNA-p1	Tb927.11.4520:mRNA-p1	0	2	0.322	0	1	1	470.755	940.503	940.503	0.04	2e-05	HCD (High Energy Collision Dissociation)	MS2	15.4977	9.448	35.3927	30090	20211123_SC_TBtau95-1_high.raw	F6	1.77	1	0.004316	0.02094
	FALSE	High	Sequest HT (A2)	Unambiguous	[G].VLVVAGVK.[L]		1	Tb927.11.4520:mRNA-p1	Tb927.11.4520:mRNA-p1	0	2	0.2727	0	1	1	392.768	784.529	784.529	-0.46	-0.00018	HCD (High Energy Collision Dissociation)	MS2	10.1067	35	36.895	31663	20211123_SC_TBtau95-1_high.raw	F6	2.2	1	0.001052	0.003695
	FALSE	High	Sequest HT (A2)	Unambiguous	[R].RETLEGYYSPYcNR.[V]	C12(Carbamidomethyl)	1	Tb927.11.4520:mRNA-p1	Tb927.11.4520:mRNA-p1	1	3	0.4146	0	1	1	603.274	1807.81	1807.81	0.54	0.00032	HCD (High Energy Collision Dissociation)	MS2	22.9597	10.168	37.3009	32147	20211123_SC_TBtau95-1_high.raw	F6	3.16	1	0.004128	0.01999
	FALSE	High	Sequest HT (A2)	Unambiguous	[V].PSGLVSHAAcK.[M]	C10(Carbamidomethyl)	1	Tb927.11.4520:mRNA-p1	Tb927.11.4520:mRNA-p1	0	2	0.4242	0	1	1	563.788	1126.57	1126.57	0.42	0.00023	HCD (High Energy Collision Dissociation)	MS2	63.1248	14.217	38.157	33118	20211123_SC_TBtau95-1_high.raw	F6	2.97	1	0.0002116	0.001856
	FALSE	High	Sequest HT (A2)	Unambiguous	[V].PSGLVSHAAcK.[M]	C10(Carbamidomethyl)	1	Tb927.11.4520:mRNA-p1	Tb927.11.4520:mRNA-p1	0	3	0.3613	0	1	1	376.194	1126.57	1126.57	-0.71	-0.00027	HCD (High Energy Collision Dissociation)	MS2	89.0477	35	38.2692	33261	20211123_SC_TBtau95-1_high.raw	F6	2.38	1	0.003692	0.01804
	FALSE	High	Sequest HT (A2)	Unambiguous	[K].SGYNEQLDGSLPK.[G]		1	Tb927.11.4520:mRNA-p1	Tb927.11.4520:mRNA-p1	0	2	0.3745	0	1	1	704.342	1407.68	1407.68	0.95	0.00067	HCD (High Energy Collision Dissociation)	MS2	26.9996	5.466	38.4342	33466	20211123_SC_TBtau95-1_high.raw	F6	2.75	1	0.001052	0.00384
	FALSE	High	Sequest HT (A2)	Unambiguous	[K].cVFVFHR.[V]	C1(Carbamidomethyl)	1	Tb927.11.4520:mRNA-p1	Tb927.11.4520:mRNA-p1	0	2	0.2356	0	1	1	482.744	964.481	964.482	-0.81	-0.00039	HCD (High Energy Collision Dissociation)	MS2	34.161	14.04	38.7229	33826	20211123_SC_TBtau95-1_high.raw	F6	2.08	1	0.005468	0.0306
	FALSE	High	Sequest HT (A2)	Unambiguous	[R].GMNASASGLSVGVR.[T]		1	Tb927.11.4520:mRNA-p1	Tb927.11.4520:mRNA-p1	0	2	0.4784	0	1	1	653.332	1305.66	1305.66	-0.25	-0.00017	HCD (High Energy Collision Dissociation)	MS2	21.0039	9.065	39.2432	34433	20211123_SC_TBtau95-1_high.raw	F6	3.24	1	0.0002116	3.57e-06
	FALSE	High	Sequest HT (A2)	Unambiguous	[R].ETLEGYYSPYcNR.[V]	C11(Carbamidomethyl)	1	Tb927.11.4520:mRNA-p1	Tb927.11.4520:mRNA-p1	0	2	0.383	0	1	1	826.356	1651.71	1651.71	-0.03	-2e-05	HCD (High Energy Collision Dissociation)	MS2	20.2876	32.391	39.9408	35350	20211123_SC_TBtau95-1_high.raw	F6	2.35	1	0.002005	0.007299
	FALSE	High	Sequest HT (A2)	Unambiguous	[R].VHGSmLTIVQGmLR.[V]	M5(Oxidation); M12(Oxidation)	1	Tb927.11.4520:mRNA-p1	Tb927.11.4520:mRNA-p1	0	3	0.1724	0	1	1	525.278	1573.82	1573.82	-0.47	-0.00025	HCD (High Energy Collision Dissociation)	MS2	28.8135	13.051	40.2557	35763	20211123_SC_TBtau95-1_high.raw	F6	2.9	1	0.00497	0.02731
	FALSE	High	Sequest HT (A2)	Unambiguous	[R].VDcSImAEHLLQR.[L]	C3(Carbamidomethyl); M6(Oxidation)	1	Tb927.11.4520:mRNA-p1	Tb927.11.4520:mRNA-p1	0	3	0.3434	0	1	1	529.925	1587.76	1587.76	-0.08	-4e-05	HCD (High Energy Collision Dissociation)	MS2	9.26748	9.473	40.5806	36199	20211123_SC_TBtau95-1_high.raw	F6	2.97	1	0.0002116	9.191e-05
	FALSE	High	Sequest HT (A2)	Unambiguous	[V].DcSImAEHLLQR.[L]	C2(Carbamidomethyl); M5(Oxidation)	1	Tb927.11.4520:mRNA-p1	Tb927.11.4520:mRNA-p1	0	2	0.3318	0	1	1	744.852	1488.7	1488.69	1.99	0.00148	HCD (High Energy Collision Dissociation)	MS2	49.461	25.141	40.6017	36228	20211123_SC_TBtau95-1_high.raw	F6	2.17	1	0.0002116	0.0005863
	FALSE	High	Sequest HT (A2)	Unambiguous	[R].VDcSImAEHLLQR.[L]	C3(Carbamidomethyl); M6(Oxidation)	1	Tb927.11.4520:mRNA-p1	Tb927.11.4520:mRNA-p1	0	2	0.2825	0	1	1	794.385	1587.76	1587.76	0.28	0.00022	HCD (High Energy Collision Dissociation)	MS2	0	35	40.6461	36286	20211123_SC_TBtau95-1_high.raw	F6	2.69	1	0.0002116	6.786e-05
	FALSE	High	Sequest HT (A2)	Unambiguous	[R].VDcSImAEHLLQR.[L]	C3(Carbamidomethyl); M6(Oxidation)	1	Tb927.11.4520:mRNA-p1	Tb927.11.4520:mRNA-p1	0	3	0.3047	0	1	1	529.926	1587.76	1587.76	0.73	0.00039	HCD (High Energy Collision Dissociation)	MS2	9.85101	3.653	40.8412	36544	20211123_SC_TBtau95-1_high.raw	F6	2.79	1	0.0002116	0.0005955
	FALSE	High	Sequest HT (A2)	Unambiguous	[R].VLPVLQR.[E]		1	Tb927.11.4520:mRNA-p1	Tb927.11.4520:mRNA-p1	0	2	0.2842	0	1	1	412.771	824.535	824.535	-0.74	-0.00031	HCD (High Energy Collision Dissociation)	MS2	66.9841	35	41.203	36941	20211123_SC_TBtau95-1_high.raw	F6	1.83	1	0.004579	0.02434
	FALSE	High	Sequest HT (A2)	Unambiguous	[R].VLPVLQR.[E]		1	Tb927.11.4520:mRNA-p1	Tb927.11.4520:mRNA-p1	0	2	0.1595	0	1	1	412.771	824.535	824.535	0.01	0	HCD (High Energy Collision Dissociation)	MS2	12.6405	11.298	41.4562	37260	20211123_SC_TBtau95-1_high.raw	F6	1.63	1	0.005938	0.03688
	FALSE	High	Sequest HT (A2)	Unambiguous	[R].ETLEGYYSPYcNR.[V]	C11(Carbamidomethyl)	1	Tb927.11.4520:mRNA-p1	Tb927.11.4520:mRNA-p1	0	2	0.393	0	1	1	826.356	1651.71	1651.71	-0.05	-5e-05	HCD (High Energy Collision Dissociation)	MS2	0	20.788	41.8323	37756	20211123_SC_TBtau95-1_high.raw	F6	2.29	1	0.0003974	0.002275
	FALSE	High	Sequest HT (A2)	Unambiguous	[R].ETLEGYYSPYcNR.[V]	C11(Carbamidomethyl)	1	Tb927.11.4520:mRNA-p1	Tb927.11.4520:mRNA-p1	0	3	0.2311	0	1	1	551.24	1651.71	1651.71	0.72	0.00039	HCD (High Energy Collision Dissociation)	MS2	31.88	11.981	41.962	37928	20211123_SC_TBtau95-1_high.raw	F6	2.25	1	0.002405	0.009988
	FALSE	High	Sequest HT (A2)	Unambiguous	[V].WcLHNLNPTK.[S]	C2(Carbamidomethyl)	1	Tb927.11.4520:mRNA-p1	Tb927.11.4520:mRNA-p1	0	2	0.1527	0	1	1	641.822	1282.64	1282.64	0.11	7e-05	HCD (High Energy Collision Dissociation)	MS2	58.6521	6.538	42.0768	38087	20211123_SC_TBtau95-1_high.raw	F6	2.03	1	0.002005	0.007429
	FALSE	High	Sequest HT (A2)	Unambiguous	[K].ASLVITVR.[S]		1	Tb927.11.4520:mRNA-p1	Tb927.11.4520:mRNA-p1	0	2	0.1546	0	1	1	429.774	858.541	858.541	-0.04	-2e-05	HCD (High Energy Collision Dissociation)	MS2	27.4191	2.594	42.4067	38538	20211123_SC_TBtau95-1_high.raw	F6	2.07	1	0.0003974	0.002609
	FALSE	High	Sequest HT (A2)	Unambiguous	[A].SLVITVR.[S]		1	Tb927.11.4520:mRNA-p1	Tb927.11.4520:mRNA-p1	0	2	0.0974	0	1	1	394.256	787.504	787.504	0.22	9e-05	HCD (High Energy Collision Dissociation)	MS2	31.2284	33.474	42.4535	38600	20211123_SC_TBtau95-1_high.raw	F6	1.54	1	0.005835	0.03356
	FALSE	High	Sequest HT (A2)	Unambiguous	[R].mILLSDEAHYDAVAAK.[A]	M1(Oxidation)	1	Tb927.11.4520:mRNA-p1	Tb927.11.4520:mRNA-p1	0	3	0.3324	0	1	1	588.294	1762.87	1762.87	-0.41	-0.00024	HCD (High Energy Collision Dissociation)	MS2	12.5597	4.32	42.5996	38777	20211123_SC_TBtau95-1_high.raw	F6	3.73	1	0.0002116	1.443e-05
	FALSE	High	Sequest HT (A2)	Unambiguous	[I].LLSDEAHYDAVAAK.[A]		1	Tb927.11.4520:mRNA-p1	Tb927.11.4520:mRNA-p1	0	2	0.2988	0	1	1	751.878	1502.75	1502.75	-0.1	-8e-05	HCD (High Energy Collision Dissociation)	MS2	0	35	42.6203	38806	20211123_SC_TBtau95-1_high.raw	F6	3.28	1	0.0002116	5.189e-05
	FALSE	High	Sequest HT (A2)	Unambiguous	[R].mILLSDEAHYDAVAAK.[A]	M1(Oxidation)	1	Tb927.11.4520:mRNA-p1	Tb927.11.4520:mRNA-p1	0	2	0.3323	0	1	1	881.936	1762.87	1762.87	-1.55	-0.00137	HCD (High Energy Collision Dissociation)	MS2	22.8039	9.912	42.6221	38808	20211123_SC_TBtau95-1_high.raw	F6	3.19	1	0.0002116	2.193e-06
	FALSE	High	Sequest HT (A2)	Unambiguous	[R].YGTIESTNALcAYGK.[S]	C11(Carbamidomethyl)	1	Tb927.11.4520:mRNA-p1	Tb927.11.4520:mRNA-p1	0	2	0.5159	0	1	1	824.389	1647.77	1647.77	1.53	0.00126	HCD (High Energy Collision Dissociation)	MS2	2.26987	13.722	42.652	38848	20211123_SC_TBtau95-1_high.raw	F6	3.45	1	0.0002116	9.909e-06
	FALSE	High	Sequest HT (A2)	Unambiguous	[R].QQHLQPLQSYLK.[R]		1	Tb927.11.4520:mRNA-p1	Tb927.11.4520:mRNA-p1	0	3	0.2054	0	1	1	494.941	1482.81	1482.81	0.8	0.0004	HCD (High Energy Collision Dissociation)	MS2	39.5122	17.962	42.8308	39095	20211123_SC_TBtau95-1_high.raw	F6	2.97	1	0.0002116	0.0009953
	FALSE	High	Sequest HT (A2)	Unambiguous	[R].QQHLQPLQSYLK.[R]		1	Tb927.11.4520:mRNA-p1	Tb927.11.4520:mRNA-p1	0	2	0.1531	0	1	1	741.907	1482.81	1482.81	0.44	0.00033	HCD (High Energy Collision Dissociation)	MS2	22.3663	16.152	42.863	39131	20211123_SC_TBtau95-1_high.raw	F6	2.09	1	0.004237	0.02023
	FALSE	High	Sequest HT (A2)	Unambiguous	[R].VmQELVPSGLVSHAAcK.[M]	M2(Oxidation); C16(Carbamidomethyl)	1	Tb927.11.4520:mRNA-p1	Tb927.11.4520:mRNA-p1	0	3	0.5444	0	1	1	614.646	1841.92	1841.92	-1.04	-0.00064	HCD (High Energy Collision Dissociation)	MS2	18.7315	1.585	43.5408	40024	20211123_SC_TBtau95-1_high.raw	F6	4.28	1	0.0002116	7.015e-07
	FALSE	High	Sequest HT (A2)	Unambiguous	[R].VmQELVPSGLVSHAAcK.[M]	M2(Oxidation); C16(Carbamidomethyl)	1	Tb927.11.4520:mRNA-p1	Tb927.11.4520:mRNA-p1	0	2	0.3885	0	1	1	921.467	1841.93	1841.92	0.62	0.00057	HCD (High Energy Collision Dissociation)	MS2	3.42437	19.084	43.5558	40046	20211123_SC_TBtau95-1_high.raw	F6	2.96	1	0.0002116	0.0008671
	FALSE	High	Sequest HT (A2)	Unambiguous	[R].SIVQAcGEVDSPFR.[S]	C6(Carbamidomethyl)	1	Tb927.11.4520:mRNA-p1	Tb927.11.4520:mRNA-p1	0	2	0.365	0	1	1	782.875	1564.74	1564.74	0.39	0.00031	HCD (High Energy Collision Dissociation)	MS2	17.1789	18.232	44.6605	41411	20211123_SC_TBtau95-1_high.raw	F6	2.63	1	0.002405	0.01076
	FALSE	High	Sequest HT (A2)	Unambiguous	[K].NTVVSFASPHLAAAEGLScDDKR.[T]	C19(Carbamidomethyl)	1	Tb927.11.4520:mRNA-p1	Tb927.11.4520:mRNA-p1	1	3	0.1667	0	1	1	815.733	2445.18	2445.18	0.18	0.00015	HCD (High Energy Collision Dissociation)	MS2	0	19.138	45.1983	42055	20211123_SC_TBtau95-1_high.raw	F6	3.06	1	0.0002116	0.0002431
	FALSE	High	Sequest HT (A2)	Unambiguous	[R].SIVQAcGEVDSPFR.[S]	C6(Carbamidomethyl)	1	Tb927.11.4520:mRNA-p1	Tb927.11.4520:mRNA-p1	0	2	0.1063	0	1	1	782.876	1564.75	1564.74	1.71	0.00134	HCD (High Energy Collision Dissociation)	MS2	28.8198	35	45.6661	42686	20211123_SC_TBtau95-1_high.raw	F6	2.07	1	0.0002116	0.001913
	FALSE	High	Sequest HT (A2)	Unambiguous	[R].AVmQYWGDcWK.[K]	M3(Oxidation); C9(Carbamidomethyl)	1	Tb927.11.4520:mRNA-p1	Tb927.11.4520:mRNA-p1	0	2	0.0178	0	1	1	730.31	1459.61	1459.61	0.06	4e-05	HCD (High Energy Collision Dissociation)	MS2	16.3217	30.614	45.7268	42771	20211123_SC_TBtau95-1_high.raw	F6	2.25	1	0.001052	0.003402
	FALSE	High	Sequest HT (A2)	Unambiguous	[I].VQAcGEVDSPFR.[S]	C4(Carbamidomethyl)	1	Tb927.11.4520:mRNA-p1	Tb927.11.4520:mRNA-p1	0	2	0.3485	0	1	1	682.817	1364.63	1364.63	0.29	0.0002	HCD (High Energy Collision Dissociation)	MS2	0	11.404	45.8054	42878	20211123_SC_TBtau95-1_high.raw	F6	2.64	1	0.0002116	0.0005631
	FALSE	High	Sequest HT (A2)	Unambiguous	[R].SIVQAcGEVDSPFR.[S]	C6(Carbamidomethyl)	1	Tb927.11.4520:mRNA-p1	Tb927.11.4520:mRNA-p1	0	3	0.2246	0	1	1	522.252	1564.74	1564.74	-0.56	-0.00029	HCD (High Energy Collision Dissociation)	MS2	49.5122	12.227	45.8333	42915	20211123_SC_TBtau95-1_high.raw	F6	2.36	1	0.004491	0.02357
	FALSE	High	Sequest HT (A2)	Unambiguous	[R].SIVQAcGEVDSPFR.[S]	C6(Carbamidomethyl)	1	Tb927.11.4520:mRNA-p1	Tb927.11.4520:mRNA-p1	0	2	0.2213	0	1	1	782.875	1564.74	1564.74	-0.09	-7e-05	HCD (High Energy Collision Dissociation)	MS2	0	35	45.9471	43068	20211123_SC_TBtau95-1_high.raw	F6	2.35	1	0.002405	0.009539
	FALSE	High	Sequest HT (A2)	Unambiguous	[R].KEPPEVLQDIVR.[M]		1	Tb927.11.4520:mRNA-p1	Tb927.11.4520:mRNA-p1	1	3	0.4484	0	1	1	474.936	1422.79	1422.8	-0.46	-0.00022	HCD (High Energy Collision Dissociation)	MS2	30.1781	12.233	45.9844	43120	20211123_SC_TBtau95-1_high.raw	F6	2.81	1	0.004316	0.02145
	FALSE	High	Sequest HT (A2)	Unambiguous	[R].KEPPEVLQDIVR.[M]		1	Tb927.11.4520:mRNA-p1	Tb927.11.4520:mRNA-p1	1	2	0.4865	0	1	1	711.901	1422.79	1422.8	-0.39	-0.00028	HCD (High Energy Collision Dissociation)	MS2	30.3764	7.343	46.0203	43161	20211123_SC_TBtau95-1_high.raw	F6	3.33	1	0.0002116	0.0001111
	FALSE	High	Sequest HT (A2)	Unambiguous	[K].NTVVSFASPHLAAAEGLScDDKR.[T]	C19(Carbamidomethyl)	1	Tb927.11.4520:mRNA-p1	Tb927.11.4520:mRNA-p1	1	3	0.6113	0	1	1	815.733	2445.18	2445.18	0.77	0.00063	HCD (High Energy Collision Dissociation)	MS2	7.19195	2.445	46.1492	43292	20211123_SC_TBtau95-1_high.raw	F6	5.12	1	0.0002116	5.296e-07
	FALSE	High	Sequest HT (A2)	Unambiguous	[K].NTVVSFASPHLAAAEGLScDDKR.[T]	C19(Carbamidomethyl)	1	Tb927.11.4520:mRNA-p1	Tb927.11.4520:mRNA-p1	1	4	0.4044	0	1	1	612.052	2445.18	2445.18	0.81	0.0005	HCD (High Energy Collision Dissociation)	MS2	25.2996	1.857	46.1698	43321	20211123_SC_TBtau95-1_high.raw	F6	4.5	1	0.0002116	1.495e-06
	FALSE	High	Sequest HT (A2)	Unambiguous	[V].SFASPHLAAAEGLScDDKR.[T]	C15(Carbamidomethyl)	1	Tb927.11.4520:mRNA-p1	Tb927.11.4520:mRNA-p1	1	2	0.6255	0	1	1	1016.48	2031.96	2031.96	1.76	0.00179	HCD (High Energy Collision Dissociation)	MS2	0	35	46.1776	43332	20211123_SC_TBtau95-1_high.raw	F6	5.26	1	0.0002116	8.302e-08
	FALSE	High	Sequest HT (A2)	Unambiguous	[V].VSFASPHLAAAEGLScDDKR.[T]	C16(Carbamidomethyl)	1	Tb927.11.4520:mRNA-p1	Tb927.11.4520:mRNA-p1	1	2	0.6052	0	1	1	1066.02	2131.02	2131.02	0.04	4e-05	HCD (High Energy Collision Dissociation)	MS2	0	35	46.1849	43342	20211123_SC_TBtau95-1_high.raw	F6	4.66	1	0.0002116	3.192e-07
	FALSE	High	Sequest HT (A2)	Unambiguous	[K].NTVVSFASPHLAAAEGLScDDKR.[T]	C19(Carbamidomethyl)	1	Tb927.11.4520:mRNA-p1	Tb927.11.4520:mRNA-p1	1	2	0.5528	0	1	1	1223.1	2445.19	2445.18	1.77	0.00217	HCD (High Energy Collision Dissociation)	MS2	0	35	46.2093	43375	20211123_SC_TBtau95-1_high.raw	F6	3.98	1	0.0002116	0.0003211
	FALSE	High	Sequest HT (A2)	Unambiguous	[V].SFASPHLAAAEGLScDDKR.[T]	C15(Carbamidomethyl)	1	Tb927.11.4520:mRNA-p1	Tb927.11.4520:mRNA-p1	1	3	0.5408	0	1	1	677.99	2031.95	2031.96	-0.5	-0.00034	HCD (High Energy Collision Dissociation)	MS2	17.156	8.519	46.2337	43408	20211123_SC_TBtau95-1_high.raw	F6	4.66	1	0.0002116	9.447e-06
	FALSE	High	Sequest HT (A2)	Unambiguous	[R].KEPPEVLQDIVR.[M]		1	Tb927.11.4520:mRNA-p1	Tb927.11.4520:mRNA-p1	1	3	0.5314	0	1	1	474.937	1422.8	1422.8	0.5	0.00024	HCD (High Energy Collision Dissociation)	MS2	1.12642	0.575	46.2415	43418	20211123_SC_TBtau95-1_high.raw	F6	3.82	1	0.0002116	7.341e-05
	FALSE	High	Sequest HT (A2)	Unambiguous	[T].VVSFASPHLAAAEGLScDDKR.[T]	C17(Carbamidomethyl)	1	Tb927.11.4520:mRNA-p1	Tb927.11.4520:mRNA-p1	1	2	0.5224	0	1	1	1115.55	2230.1	2230.09	1.98	0.0022	HCD (High Energy Collision Dissociation)	MS2	29.356	35	46.2704	43458	20211123_SC_TBtau95-1_high.raw	F6	4.02	1	0.0002116	0.0004766
	FALSE	High	Sequest HT (A2)	Unambiguous	[R].KEPPEVLQDIVR.[M]		1	Tb927.11.4520:mRNA-p1	Tb927.11.4520:mRNA-p1	1	2	0.4858	0	1	1	711.901	1422.8	1422.8	0.21	0.00015	HCD (High Energy Collision Dissociation)	MS2	3.72579	1.85	46.2853	43479	20211123_SC_TBtau95-1_high.raw	F6	3.17	1	0.0002116	2.289e-05
	FALSE	High	Sequest HT (A2)	Unambiguous	[R].MILLSDEAHYDAVAAK.[A]		1	Tb927.11.4520:mRNA-p1	Tb927.11.4520:mRNA-p1	0	3	0.3483	0	1	1	582.962	1746.87	1746.87	-0.26	-0.00015	HCD (High Energy Collision Dissociation)	MS2	1.91161	5.034	46.4855	43667	20211123_SC_TBtau95-1_high.raw	F6	4.02	1	0.0002116	5.551e-06
	FALSE	High	Sequest HT (A2)	Unambiguous	[R].MILLSDEAHYDAVAAK.[A]		1	Tb927.11.4520:mRNA-p1	Tb927.11.4520:mRNA-p1	0	2	0.3689	0	1	1	873.94	1746.87	1746.87	-0.08	-7e-05	HCD (High Energy Collision Dissociation)	MS2	0	11.942	46.4882	43671	20211123_SC_TBtau95-1_high.raw	F6	3.47	1	0.0002116	0.0002286
	FALSE	High	Sequest HT (A2)	Unambiguous	[I].LLSDEAHYDAVAAK.[A]		1	Tb927.11.4520:mRNA-p1	Tb927.11.4520:mRNA-p1	0	2	0.2885	0	1	1	751.879	1502.75	1502.75	1.43	0.00107	HCD (High Energy Collision Dissociation)	MS2	0	22.095	46.4888	43672	20211123_SC_TBtau95-1_high.raw	F6	3.64	1	0.0002116	0.001775
	FALSE	High	Sequest HT (A2)	Unambiguous	[R].KEPPEVLQDIVR.[M]		1	Tb927.11.4520:mRNA-p1	Tb927.11.4520:mRNA-p1	1	3	0.5081	0	1	1	474.937	1422.8	1422.8	1.52	0.00072	HCD (High Energy Collision Dissociation)	MS2	5.25558	8.181	46.4947	43680	20211123_SC_TBtau95-1_high.raw	F6	3.7	1	0.0002116	0.0005506
	FALSE	High	Sequest HT (A2)	Unambiguous	[L].LSDEAHYDAVAAK.[A]		1	Tb927.11.4520:mRNA-p1	Tb927.11.4520:mRNA-p1	0	2	0.4518	0	1	1	695.336	1389.67	1389.66	0.57	0.00039	HCD (High Energy Collision Dissociation)	MS2	5.94085	19.128	46.5176	43712	20211123_SC_TBtau95-1_high.raw	F6	3.63	1	0.0002116	8.708e-05
	FALSE	High	Sequest HT (A2)	Unambiguous	[R].VDcSIMAEHLLQR.[L]	C3(Carbamidomethyl)	1	Tb927.11.4520:mRNA-p1	Tb927.11.4520:mRNA-p1	0	2	0.3715	0	1	1	786.387	1571.77	1571.77	0.35	0.00027	HCD (High Energy Collision Dissociation)	MS2	0	15.184	46.5607	43770	20211123_SC_TBtau95-1_high.raw	F6	2.88	1	0.0002116	1.093e-05
	FALSE	High	Sequest HT (A2)	Unambiguous	[R].VDcSIMAEHLLQR.[L]	C3(Carbamidomethyl)	1	Tb927.11.4520:mRNA-p1	Tb927.11.4520:mRNA-p1	0	3	0.4583	0	1	1	524.594	1571.77	1571.77	-0.09	-5e-05	HCD (High Energy Collision Dissociation)	MS2	23.0997	3.416	46.5644	43775	20211123_SC_TBtau95-1_high.raw	F6	2.88	1	0.0002116	1.729e-05
	FALSE	High	Sequest HT (A2)	Unambiguous	[K].NTVVSFASPHLAAAEGLScDDKR.[T]	C19(Carbamidomethyl)	1	Tb927.11.4520:mRNA-p1	Tb927.11.4520:mRNA-p1	1	3	0.5307	0	1	1	815.732	2445.18	2445.18	0.08	7e-05	HCD (High Energy Collision Dissociation)	MS2	59.9952	35	46.6896	43904	20211123_SC_TBtau95-1_high.raw	F6	4.56	1	0.0002116	2.349e-07
	FALSE	High	Sequest HT (A2)	Unambiguous	[R].VMQELVPSGLVSHAAcK.[M]	C16(Carbamidomethyl)	1	Tb927.11.4520:mRNA-p1	Tb927.11.4520:mRNA-p1	0	3	0.4541	0	1	1	609.315	1825.93	1825.93	1.07	0.00065	HCD (High Energy Collision Dissociation)	MS2	44.335	1.593	47.0754	44407	20211123_SC_TBtau95-1_high.raw	F6	3.81	1	0.0002116	2.511e-06
	FALSE	High	Sequest HT (A2)	Unambiguous	[R].VMQELVPSGLVSHAAcK.[M]	C16(Carbamidomethyl)	1	Tb927.11.4520:mRNA-p1	Tb927.11.4520:mRNA-p1	0	2	0.4088	0	1	1	913.469	1825.93	1825.93	0.21	0.00019	HCD (High Energy Collision Dissociation)	MS2	12.9774	26.391	47.0907	44430	20211123_SC_TBtau95-1_high.raw	F6	3.4	1	0.0002116	4.553e-05
	FALSE	High	Sequest HT (A2)	Unambiguous	[M].QELVPSGLVSHAAcK.[M]	C14(Carbamidomethyl)	1	Tb927.11.4520:mRNA-p1	Tb927.11.4520:mRNA-p1	0	3	0.322	0	1	1	532.612	1595.82	1595.82	0.39	0.00021	HCD (High Energy Collision Dissociation)	MS2	34.6479	9.426	47.1282	44480	20211123_SC_TBtau95-1_high.raw	F6	3.23	1	0.0002116	1.852e-05
	FALSE	High	Sequest HT (A2)	Unambiguous	[K].NTVVSFASPHLAAAEGLScDDK.[R]	C19(Carbamidomethyl)	1	Tb927.11.4520:mRNA-p1	Tb927.11.4520:mRNA-p1	0	3	0.2913	0	1	1	763.698	2289.08	2289.08	-0.42	-0.00032	HCD (High Energy Collision Dissociation)	MS2	11.5085	24.083	48.7917	46730	20211123_SC_TBtau95-1_high.raw	F6	3.33	1	0.0002116	3.825e-06
	FALSE	High	Sequest HT (A2)	Unambiguous	[R].VHGSmLTIVQGMLR.[V]	M5(Oxidation)	1	Tb927.11.4520:mRNA-p1	Tb927.11.4520:mRNA-p1	0	3	0.359	0	1	1	519.946	1557.82	1557.82	0.52	0.00027	HCD (High Energy Collision Dissociation)	MS2	15.1742	11.586	48.8178	46765	20211123_SC_TBtau95-1_high.raw	F6	3.12	1	0.0002116	0.0006251
	FALSE	High	Sequest HT (A2)	Unambiguous	[R].VVIDINVVR.[H]		1	Tb927.11.4520:mRNA-p1	Tb927.11.4520:mRNA-p1	0	2	0.0647	0	1	1	513.819	1026.63	1026.63	-0.24	-0.00012	HCD (High Energy Collision Dissociation)	MS2	29.3895	10.363	49.5557	47801	20211123_SC_TBtau95-1_high.raw	F6	2.32	1	0.0002116	0.001335
	FALSE	High	Sequest HT (A2)	Unambiguous	[K].MAINFLK.[A]		1	Tb927.11.4520:mRNA-p1	Tb927.11.4520:mRNA-p1	0	2	0.2736	0	1	1	418.738	836.47	836.47	-0.41	-0.00017	HCD (High Energy Collision Dissociation)	MS2	16.6021	35	49.5762	47829	20211123_SC_TBtau95-1_high.raw	F6	2.01	1	0.005835	0.03382
	FALSE	High	Sequest HT (A2)	Unambiguous	[R].LGVLVVAGVK.[L]		1	Tb927.11.4520:mRNA-p1	Tb927.11.4520:mRNA-p1	0	2	0.3596	0	1	1	477.821	954.634	954.635	-0.49	-0.00023	HCD (High Energy Collision Dissociation)	MS2	43.5153	6.395	49.7332	48042	20211123_SC_TBtau95-1_high.raw	F6	2.92	1	0.0002116	0.0007217
	FALSE	High	Sequest HT (A2)	Unambiguous	[R].LIEQPFPDIR.[F]		1	Tb927.11.4520:mRNA-p1	Tb927.11.4520:mRNA-p1	0	2	0.2349	0	1	1	614.34	1227.67	1227.67	0.04	3e-05	HCD (High Energy Collision Dissociation)	MS2	5.49691	0.872	50.2123	48670	20211123_SC_TBtau95-1_high.raw	F6	2.98	1	0.0002116	0.0002696
	FALSE	High	Sequest HT (A2)	Unambiguous	[R].VTHPQcVSASYAHTATVSMLFLPQSNcR.[R]	C6(Carbamidomethyl); C27(Carbamidomethyl)	1	Tb927.11.4520:mRNA-p1	Tb927.11.4520:mRNA-p1	0	3	0.3493	0	1	1	1054.84	3162.5	3162.49	2.23	0.00235	HCD (High Energy Collision Dissociation)	MS2	0	35	51.4079	50251	20211123_SC_TBtau95-1_high.raw	F6	3.75	1	0.0002116	0.0009502
	FALSE	High	Sequest HT (A2)	Unambiguous	[R].TGVETTcVASNIATSATTVGcISTSAAK.[V]	C7(Carbamidomethyl); C21(Carbamidomethyl)	1	Tb927.11.4520:mRNA-p1	Tb927.11.4520:mRNA-p1	0	3	0.4533	0	1	1	920.112	2758.32	2758.32	-1.02	-0.00093	HCD (High Energy Collision Dissociation)	MS2	4.28318	11.326	51.5703	50460	20211123_SC_TBtau95-1_high.raw	F6	5.14	1	0.0002116	6.544e-07
	FALSE	High	Sequest HT (A2)	Unambiguous	[R].TGVETTcVASNIATSATTVGcISTSAAK.[V]	C7(Carbamidomethyl); C21(Carbamidomethyl)	1	Tb927.11.4520:mRNA-p1	Tb927.11.4520:mRNA-p1	0	2	0.5598	0	1	1	1379.67	2758.32	2758.32	-0.08	-0.00011	HCD (High Energy Collision Dissociation)	MS2	0	22.852	51.5954	50492	20211123_SC_TBtau95-1_high.raw	F6	5.18	1	0.0002116	1.088e-08
	FALSE	High	Sequest HT (A2)	Unambiguous	[K].EPPEVLQDIVR.[M]		1	Tb927.11.4520:mRNA-p1	Tb927.11.4520:mRNA-p1	0	2	0.4317	0	1	1	647.854	1294.7	1294.7	0.69	0.00045	HCD (High Energy Collision Dissociation)	MS2	50.2848	9.513	52.2382	51375	20211123_SC_TBtau95-1_high.raw	F6	2.78	1	0.0002116	0.000709
	FALSE	High	Sequest HT (A2)	Unambiguous	[D].PDELFITLAK.[S]		1	Tb927.11.4520:mRNA-p1	Tb927.11.4520:mRNA-p1	0	2	0.2	0	1	1	573.823	1146.64	1146.64	-0.81	-0.00047	HCD (High Energy Collision Dissociation)	MS2	76.1508	12.895	54.9212	54997	20211123_SC_TBtau95-1_high.raw	F6	3.05	1	0.00537	0.02979
	FALSE	High	Sequest HT (A2)	Unambiguous	[K].SVADVIVDGLQSDELEGNLAR.[L]		1	Tb927.11.4520:mRNA-p1	Tb927.11.4520:mRNA-p1	0	2	0.5556	0	1	1	1100.56	2200.11	2200.11	1.34	0.00147	HCD (High Energy Collision Dissociation)	MS2	41.1366	23.645	55.1073	55245	20211123_SC_TBtau95-1_high.raw	F6	5.04	1	0.0002116	3.637e-09
	FALSE	High	Sequest HT (A2)	Unambiguous	[K].SVADVIVDGLQSDELEGNLAR.[L]		1	Tb927.11.4520:mRNA-p1	Tb927.11.4520:mRNA-p1	0	3	0.4004	0	1	1	734.042	2200.11	2200.11	1.19	0.00088	HCD (High Energy Collision Dissociation)	MS2	13.8747	10.517	55.1335	55280	20211123_SC_TBtau95-1_high.raw	F6	4.52	1	0.0002116	1.006e-06
	FALSE	High	Sequest HT (A2)	Unambiguous	[K].QAERNPIALELVLPR.[V]		1	Tb927.11.4520:mRNA-p1	Tb927.11.4520:mRNA-p1	1	3	0.3987	0	1	1	573.668	1718.99	1718.99	-1.18	-0.00067	HCD (High Energy Collision Dissociation)	MS2	80.8627	12.483	55.6	55911	20211123_SC_TBtau95-1_high.raw	F6	3.06	1	0.004373	0.0232
	FALSE	High	Sequest HT (A2)	Unambiguous	[K].QAERNPIALELVLPR.[V]		1	Tb927.11.4520:mRNA-p1	Tb927.11.4520:mRNA-p1	1	3	0.4041	0	1	1	573.668	1718.99	1718.99	-0.64	-0.00037	HCD (High Energy Collision Dissociation)	MS2	29.6668	17.681	55.6454	55972	20211123_SC_TBtau95-1_high.raw	F6	3.86	1	0.0002116	0.0001447
	FALSE	High	Sequest HT (A2)	Unambiguous	[K].TLSSGELTSTVLQYDScAFcPTR.[A]	C17(Carbamidomethyl); C20(Carbamidomethyl)	1	Tb927.11.4520:mRNA-p1	Tb927.11.4520:mRNA-p1	0	3	0.3941	0	1	1	865.071	2593.2	2593.19	2.71	0.00234	HCD (High Energy Collision Dissociation)	MS2	50.5068	19.757	55.8718	56276	20211123_SC_TBtau95-1_high.raw	F6	3.73	1	0.0002116	0.0001055
	FALSE	High	Sequest HT (A2)	Unambiguous	[R].AmTLVDLVSVVDRR.[T]	M2(Oxidation)	1	Tb927.11.4520:mRNA-p1	Tb927.11.4520:mRNA-p1	1	3	0.2571	0	1	1	530.628	1589.87	1589.87	0.47	0.00025	HCD (High Energy Collision Dissociation)	MS2	24.4135	13.651	56.3317	56902	20211123_SC_TBtau95-1_high.raw	F6	3.19	1	0.0002116	0.0001761
	FALSE	High	Sequest HT (A2)	Unambiguous	[K].TLSSGELTSTVLQYDScAFcPTR.[A]	C17(Carbamidomethyl); C20(Carbamidomethyl)	1	Tb927.11.4520:mRNA-p1	Tb927.11.4520:mRNA-p1	0	3	0.5281	0	1	1	865.069	2593.19	2593.19	0.19	0.00016	HCD (High Energy Collision Dissociation)	MS2	16.966	7.087	57.8745	58907	20211123_SC_TBtau95-1_high.raw	F6	4.09	1	0.0002116	3.68e-06
	FALSE	High	Sequest HT (A2)	Unambiguous	[K].TLSSGELTSTVLQYDScAFcPTR.[A]	C17(Carbamidomethyl); C20(Carbamidomethyl)	1	Tb927.11.4520:mRNA-p1	Tb927.11.4520:mRNA-p1	0	2	0.6223	0	1	1	1297.1	2593.2	2593.19	2.1	0.00272	HCD (High Energy Collision Dissociation)	MS2	7.34624	35	57.8945	58934	20211123_SC_TBtau95-1_high.raw	F6	5.11	1	0.0002116	1.617e-06
	FALSE	High	Sequest HT (A2)	Unambiguous	[R].SGLQPLIHSLSVLQAR.[G]		1	Tb927.11.4520:mRNA-p1	Tb927.11.4520:mRNA-p1	0	3	0.3223	0	1	1	573.668	1718.99	1718.99	-0.17	-0.0001	HCD (High Energy Collision Dissociation)	MS2	48.8922	14.214	57.9118	58958	20211123_SC_TBtau95-1_high.raw	F6	3.32	1	0.0002116	2.734e-06
	FALSE	High	Sequest HT (A2)	Unambiguous	[R].SGLQPLIHSLSVLQAR.[G]		1	Tb927.11.4520:mRNA-p1	Tb927.11.4520:mRNA-p1	0	2	0.5072	0	1	1	860	1718.99	1718.99	1.29	0.00111	HCD (High Energy Collision Dissociation)	MS2	15.3814	35	57.9472	59004	20211123_SC_TBtau95-1_high.raw	F6	4.18	1	0.0002116	2.063e-05
	FALSE	High	Sequest HT (A2)	Unambiguous	[Q].PLIHSLSVLQAR.[G]		1	Tb927.11.4520:mRNA-p1	Tb927.11.4520:mRNA-p1	0	2	0.4492	0	1	1	667.401	1333.79	1333.8	-0.26	-0.00017	HCD (High Energy Collision Dissociation)	MS2	6.86312	12.547	57.9766	59043	20211123_SC_TBtau95-1_high.raw	F6	3.54	1	0.0002116	0.0001455
	FALSE	High	Sequest HT (A2)	Unambiguous	[L].QPLIHSLSVLQAR.[G]		1	Tb927.11.4520:mRNA-p1	Tb927.11.4520:mRNA-p1	0	2	0.5182	0	1	1	731.431	1461.85	1461.85	0.16	0.00011	HCD (High Energy Collision Dissociation)	MS2	30.3894	9.651	58.0093	59087	20211123_SC_TBtau95-1_high.raw	F6	3.3	1	0.0002116	1.532e-05
	FALSE	High	Sequest HT (A2)	Unambiguous	[G].LQPLIHSLSVLQAR.[G]		1	Tb927.11.4520:mRNA-p1	Tb927.11.4520:mRNA-p1	0	2	0.4209	0	1	1	787.972	1574.94	1574.94	-0.01	-1e-05	HCD (High Energy Collision Dissociation)	MS2	29.1323	23.747	58.0297	59115	20211123_SC_TBtau95-1_high.raw	F6	3.16	1	0.0002116	0.0002151
	FALSE	High	Sequest HT (A2)	Unambiguous	[G].LQPLIHSLSVLQAR.[G]		1	Tb927.11.4520:mRNA-p1	Tb927.11.4520:mRNA-p1	0	3	0.0792	0	1	1	525.651	1574.94	1574.94	-0.25	-0.00013	HCD (High Energy Collision Dissociation)	MS2	65.2506	26.28	58.0315	59117	20211123_SC_TBtau95-1_high.raw	F6	2.65	1	0.0003974	0.002487
	FALSE	High	Sequest HT (A2)	Unambiguous	[P].IALELVLPR.[V]		1	Tb927.11.4520:mRNA-p1	Tb927.11.4520:mRNA-p1	0	2	0.3099	0	1	1	512.332	1023.66	1023.66	-0.08	-4e-05	HCD (High Energy Collision Dissociation)	MS2	9.02936	32.062	58.3115	59500	20211123_SC_TBtau95-1_high.raw	F6	2.42	1	0.0002116	0.0003734
	FALSE	High	Sequest HT (A2)	Unambiguous	[R].YLDLLDIPVDPPPTSDQcKR.[A]	C18(Carbamidomethyl)	1	Tb927.11.4520:mRNA-p1	Tb927.11.4520:mRNA-p1	1	3	0.3333	0	1	1	781.395	2342.17	2342.17	0.01	1e-05	HCD (High Energy Collision Dissociation)	MS2	32.6555	18.929	58.6549	59962	20211123_SC_TBtau95-1_high.raw	F6	3.51	1	0.0002116	0.000125
	FALSE	High	Sequest HT (A2)	Unambiguous	[R].VHGSMLTIVQGMLR.[V]		1	Tb927.11.4520:mRNA-p1	Tb927.11.4520:mRNA-p1	0	3	0.3521	0	1	1	514.614	1541.83	1541.83	-0.38	-0.00019	HCD (High Energy Collision Dissociation)	MS2	11.9361	10.805	58.7309	60064	20211123_SC_TBtau95-1_high.raw	F6	3.55	1	0.0002116	6.388e-05
	FALSE	High	Sequest HT (A2)	Unambiguous	[R].VHGSMLTIVQGMLR.[V]		1	Tb927.11.4520:mRNA-p1	Tb927.11.4520:mRNA-p1	0	2	0.4006	0	1	1	771.417	1541.83	1541.83	-1.96	-0.00151	HCD (High Energy Collision Dissociation)	MS2	18.6027	14.635	58.7878	60143	20211123_SC_TBtau95-1_high.raw	F6	3.32	1	0.0002116	0.0001583
	FALSE	High	Sequest HT (A2)	Unambiguous	[R].YLDLLDIPVDPPPTSDQcKR.[A]	C18(Carbamidomethyl)	1	Tb927.11.4520:mRNA-p1	Tb927.11.4520:mRNA-p1	1	2	0.3207	0	1	1	1171.59	2342.17	2342.17	-1.03	-0.00121	HCD (High Energy Collision Dissociation)	MS2	0	18.247	58.7979	60152	20211123_SC_TBtau95-1_high.raw	F6	2.9	1	0.006337	0.04706
	FALSE	High	Sequest HT (A2)	Unambiguous	[R].YLDLLDIPVDPPPTSDQcKR.[A]	C18(Carbamidomethyl)	1	Tb927.11.4520:mRNA-p1	Tb927.11.4520:mRNA-p1	1	3	0.4	0	1	1	781.395	2342.17	2342.17	0.78	0.00061	HCD (High Energy Collision Dissociation)	MS2	1.28327	0.712	58.9168	60288	20211123_SC_TBtau95-1_high.raw	F6	3.95	1	0.0002116	0.0004516
	FALSE	High	Sequest HT (A2)	Unambiguous	[K].SVADVIVDGLQSDELEGNLAR.[L]		1	Tb927.11.4520:mRNA-p1	Tb927.11.4520:mRNA-p1	0	2	0.5362	0	1	1	1100.56	2200.11	2200.11	0.4	0.00044	HCD (High Energy Collision Dissociation)	MS2	10.3002	26.986	59.7757	61423	20211123_SC_TBtau95-1_high.raw	F6	3.45	1	0.0002116	2.243e-06
	FALSE	High	Sequest HT (A2)	Unambiguous	[R].RLVYQDALHAVFEAYGETVPGGNGR.[A]		1	Tb927.11.4520:mRNA-p1	Tb927.11.4520:mRNA-p1	1	3	0.0355	0	1	1	907.126	2719.36	2719.36	1.5	0.00136	HCD (High Energy Collision Dissociation)	MS2	36.0526	17.962	59.84	61510	20211123_SC_TBtau95-1_high.raw	F6	2.82	1	0.007449	0.05678
	FALSE	High	Sequest HT (A2)	Unambiguous	[D].PAFPLPLQVVK.[Q]		1	Tb927.11.4520:mRNA-p1	Tb927.11.4520:mRNA-p1	0	2	0.4649	0	1	1	604.874	1208.74	1208.74	-0.09	-6e-05	HCD (High Energy Collision Dissociation)	MS2	32.7313	10.427	59.9808	61665	20211123_SC_TBtau95-1_high.raw	F6	2.28	1	0.0002116	0.0003268
	FALSE	High	Sequest HT (A2)	Unambiguous	[K].SVADVIVDGLQSDELEGNLAR.[L]		1	Tb927.11.4520:mRNA-p1	Tb927.11.4520:mRNA-p1	0	2	0.4737	0	1	1	1100.56	2200.11	2200.11	1.92	0.00211	HCD (High Energy Collision Dissociation)	MS2	13.5268	35	60.3354	62136	20211123_SC_TBtau95-1_high.raw	F6	3.99	1	0.0002116	4.094e-05
	FALSE	High	Sequest HT (A2)	Unambiguous	[R].NPIALELVLPR.[V]		1	Tb927.11.4520:mRNA-p1	Tb927.11.4520:mRNA-p1	0	2	0.5635	0	1	1	617.88	1234.75	1234.75	0.12	8e-05	HCD (High Energy Collision Dissociation)	MS2	19.9571	35	60.6922	62613	20211123_SC_TBtau95-1_high.raw	F6	3.23	1	0.0002116	0.0001123
	FALSE	High	Sequest HT (A2)	Unambiguous	[R].EALESVLEFIGYHSEHRG.[C]		1	Tb927.11.4520:mRNA-p1	Tb927.11.4520:mRNA-p1	1	3	0.1217	0	1	1	691.673	2073.01	2073	0.71	0.00049	HCD (High Energy Collision Dissociation)	MS2	48.9184	7.787	60.7036	62629	20211123_SC_TBtau95-1_high.raw	F6	2.63	1	0.0003974	0.002348
	FALSE	High	Sequest HT (A2)	Unambiguous	[R].EALESVLEFIGYHSEHR.[G]		1	Tb927.11.4520:mRNA-p1	Tb927.11.4520:mRNA-p1	0	3	0.2759	0	1	1	672.667	2015.99	2015.98	2.3	0.00155	HCD (High Energy Collision Dissociation)	MS2	6.90843	5.452	60.7338	62669	20211123_SC_TBtau95-1_high.raw	F6	3.77	1	0.0002116	3.219e-06
	FALSE	High	Sequest HT (A2)	Unambiguous	[R].EALESVLEFIGYHSEHR.[G]		1	Tb927.11.4520:mRNA-p1	Tb927.11.4520:mRNA-p1	0	4	0.1923	0	1	1	504.751	2015.98	2015.98	-0.34	-0.00017	HCD (High Energy Collision Dissociation)	MS2	19.2069	11.381	60.7368	62673	20211123_SC_TBtau95-1_high.raw	F6	2.6	1	0.0002116	0.0005416
	FALSE	High	Sequest HT (A2)	Unambiguous	[K].SVADVIVDGLQSDELEGNLAR.[L]		1	Tb927.11.4520:mRNA-p1	Tb927.11.4520:mRNA-p1	0	2	0.4736	0	1	1	1100.56	2200.11	2200.11	1.33	0.00147	HCD (High Energy Collision Dissociation)	MS2	0	35	60.7578	62703	20211123_SC_TBtau95-1_high.raw	F6	4.54	1	0.0002116	9.541e-08
	FALSE	High	Sequest HT (A2)	Unambiguous	[L].EFIGYHSEHR.[G]		1	Tb927.11.4520:mRNA-p1	Tb927.11.4520:mRNA-p1	0	2	0.3577	0	1	1	637.799	1274.59	1274.59	-0.38	-0.00024	HCD (High Energy Collision Dissociation)	MS2	53.8949	11.486	60.7728	62723	20211123_SC_TBtau95-1_high.raw	F6	2.6	1	0.003019	0.0156
	FALSE	High	Sequest HT (A2)	Unambiguous	[V].LEFIGYHSEHR.[G]		1	Tb927.11.4520:mRNA-p1	Tb927.11.4520:mRNA-p1	0	2	0.4535	0	1	1	694.341	1387.67	1387.68	-0.81	-0.00056	HCD (High Energy Collision Dissociation)	MS2	55.8178	11.44	60.7767	62728	20211123_SC_TBtau95-1_high.raw	F6	2.58	1	0.0002116	0.001027
	FALSE	High	Sequest HT (A2)	Unambiguous	[R].EALESVLEFIGYHSEHR.[G]		1	Tb927.11.4520:mRNA-p1	Tb927.11.4520:mRNA-p1	0	2	0.2982	0	1	1	1008.49	2015.98	2015.98	-1.05	-0.00106	HCD (High Energy Collision Dissociation)	MS2	0	19.548	60.7815	62735	20211123_SC_TBtau95-1_high.raw	F6	3.32	1	0.0002116	8.84e-05
	FALSE	High	Sequest HT (A2)	Unambiguous	[K].SVADVIVDGLQSDELEGNLAR.[L]		1	Tb927.11.4520:mRNA-p1	Tb927.11.4520:mRNA-p1	0	3	0.3431	0	1	1	734.042	2200.11	2200.11	0.46	0.00034	HCD (High Energy Collision Dissociation)	MS2	22.802	29.581	60.7916	62749	20211123_SC_TBtau95-1_high.raw	F6	3.41	1	0.0002116	3.237e-06
	FALSE	High	Sequest HT (A2)	Unambiguous	[V].LEFIGYHSEHR.[G]		1	Tb927.11.4520:mRNA-p1	Tb927.11.4520:mRNA-p1	0	3	0.1675	0	1	1	463.23	1387.67	1387.68	-0.64	-0.0003	HCD (High Energy Collision Dissociation)	MS2	12.4293	35	60.7999	62760	20211123_SC_TBtau95-1_high.raw	F6	1.97	1	0.008185	0.06207
	FALSE	High	Sequest HT (A2)	Unambiguous	[L].ESVLEFIGYHSEHR.[G]		1	Tb927.11.4520:mRNA-p1	Tb927.11.4520:mRNA-p1	0	2	0.4139	0	1	1	851.913	1702.82	1702.82	0.4	0.00034	HCD (High Energy Collision Dissociation)	MS2	14.9328	12.814	60.8399	62808	20211123_SC_TBtau95-1_high.raw	F6	3.31	1	0.0002116	4.285e-06
	FALSE	High	Sequest HT (A2)	Unambiguous	[E].SVLEFIGYHSEHR.[G]		1	Tb927.11.4520:mRNA-p1	Tb927.11.4520:mRNA-p1	0	2	0.3878	0	1	1	787.392	1573.78	1573.78	0.47	0.00037	HCD (High Energy Collision Dissociation)	MS2	7.14245	15.015	60.8409	62809	20211123_SC_TBtau95-1_high.raw	F6	3.43	1	0.0002116	1.724e-05
	FALSE	High	Sequest HT (A2)	Unambiguous	[E].FIGYHSEHR.[G]		1	Tb927.11.4520:mRNA-p1	Tb927.11.4520:mRNA-p1	0	2	0.2176	0	1	1	573.278	1145.55	1145.55	-0.17	-9e-05	HCD (High Energy Collision Dissociation)	MS2	49	15.096	60.8666	62843	20211123_SC_TBtau95-1_high.raw	F6	1.93	1	0.0002116	0.002014
	FALSE	High	Sequest HT (A2)	Unambiguous	[A].LESVLEFIGYHSEHR.[G]		1	Tb927.11.4520:mRNA-p1	Tb927.11.4520:mRNA-p1	0	3	0.2179	0	1	1	605.972	1815.9	1815.9	0.09	5e-05	HCD (High Energy Collision Dissociation)	MS2	25.1607	28.07	60.869	62847	20211123_SC_TBtau95-1_high.raw	F6	3.12	1	0.0002116	1.088e-05
	FALSE	High	Sequest HT (A2)	Unambiguous	[R].NPIALELVLPR.[V]		1	Tb927.11.4520:mRNA-p1	Tb927.11.4520:mRNA-p1	0	2	0.4203	0	1	1	617.879	1234.75	1234.75	-0.89	-0.00055	HCD (High Energy Collision Dissociation)	MS2	10.8163	9.281	60.9508	62946	20211123_SC_TBtau95-1_high.raw	F6	2.95	1	0.0002116	0.0005231
	FALSE	High	Sequest HT (A2)	Unambiguous	[N].PIALELVLPR.[V]		1	Tb927.11.4520:mRNA-p1	Tb927.11.4520:mRNA-p1	0	2	0.375	0	1	1	560.857	1120.71	1120.71	-1.83	-0.00103	HCD (High Energy Collision Dissociation)	MS2	31.7249	15.348	61.0032	63009	20211123_SC_TBtau95-1_high.raw	F6	1.84	1	0.001868	0.00711
	FALSE	High	Sequest HT (A2)	Unambiguous	[R].EALESVLEFIGYHSEHR.[G]		1	Tb927.11.4520:mRNA-p1	Tb927.11.4520:mRNA-p1	0	3	0.0909	0	1	1	672.666	2015.98	2015.98	0.64	0.00043	HCD (High Energy Collision Dissociation)	MS2	0	12.037	61.1369	63156	20211123_SC_TBtau95-1_high.raw	F6	3.08	1	0.0007822	0.002678
	FALSE	High	Sequest HT (A2)	Unambiguous	[N].GGTGGFHVDPAFPLPLQVVK.[Q]		1	Tb927.11.4520:mRNA-p1	Tb927.11.4520:mRNA-p1	0	3	0.0841	0	1	1	679.37	2036.09	2036.1	-1.05	-0.00071	HCD (High Energy Collision Dissociation)	MS2	46.6775	12.963	61.2917	63292	20211123_SC_TBtau95-1_high.raw	F6	2.26	1	0.001182	0.004619
	FALSE	High	Sequest HT (A2)	Unambiguous	[R].EALESVLEFIGYHSEHR.[G]		1	Tb927.11.4520:mRNA-p1	Tb927.11.4520:mRNA-p1	0	3	0.0845	0	1	1	672.665	2015.98	2015.98	-0.83	-0.00056	HCD (High Energy Collision Dissociation)	MS2	67.6066	17.418	61.4199	63458	20211123_SC_TBtau95-1_high.raw	F6	2.84	1	0.0002116	4.214e-05
	FALSE	High	Sequest HT (A2)	Unambiguous	[K].SVADVIVDGLQSDELEGNLAR.[L]		1	Tb927.11.4520:mRNA-p1	Tb927.11.4520:mRNA-p1	0	2	0.5492	0	1	1	1100.56	2200.12	2200.11	3.27	0.0036	HCD (High Energy Collision Dissociation)	MS2	25.3974	35	61.6827	63799	20211123_SC_TBtau95-1_high.raw	F6	5.28	1	0.0002116	3.713e-09
	FALSE	High	Sequest HT (A2)	Unambiguous	[K].SVADVIVDGLQSDELEGNLAR.[L]		1	Tb927.11.4520:mRNA-p1	Tb927.11.4520:mRNA-p1	0	3	0.4636	0	1	1	734.042	2200.11	2200.11	1.4	0.00103	HCD (High Energy Collision Dissociation)	MS2	2.50099	6.827	61.719	63844	20211123_SC_TBtau95-1_high.raw	F6	4.81	1	0.0002116	5.508e-07
	FALSE	High	Sequest HT (A2)	Unambiguous	[V].ADVIVDGLQSDELEGNLAR.[L]		1	Tb927.11.4520:mRNA-p1	Tb927.11.4520:mRNA-p1	0	2	0.4539	0	1	1	1007.51	2014.01	2014.01	-0.45	-0.00045	HCD (High Energy Collision Dissociation)	MS2	0	34.093	61.7797	63922	20211123_SC_TBtau95-1_high.raw	F6	4.34	1	0.0002116	1.112e-06
	FALSE	High	Sequest HT (A2)	Unambiguous	[V].IVDGLQSDELEGNLAR.[L]		1	Tb927.11.4520:mRNA-p1	Tb927.11.4520:mRNA-p1	0	2	0.4602	0	1	1	864.942	1728.88	1728.88	-0.19	-0.00017	HCD (High Energy Collision Dissociation)	MS2	12.1114	23.413	61.7817	63925	20211123_SC_TBtau95-1_high.raw	F6	3.89	1	0.0002116	5.647e-06
	FALSE	High	Sequest HT (A2)	Unambiguous	[K].SVADVIVDGLQSDELEGNLAR.[L]		1	Tb927.11.4520:mRNA-p1	Tb927.11.4520:mRNA-p1	0	2	0.3794	0	1	1	1100.56	2200.11	2200.11	-1.85	-0.00203	HCD (High Energy Collision Dissociation)	MS2	21.8369	13.512	61.9536	64151	20211123_SC_TBtau95-1_high.raw	F6	3.4	1	0.002699	0.01408
	FALSE	High	Sequest HT (A2)	Unambiguous	[R].AMTLVDLVSVVDRR.[T]		1	Tb927.11.4520:mRNA-p1	Tb927.11.4520:mRNA-p1	1	3	0.0299	0	1	1	525.296	1573.87	1573.87	-0.1	-5e-05	HCD (High Energy Collision Dissociation)	MS2	10.1546	7.464	62.0426	64266	20211123_SC_TBtau95-1_high.raw	F6	2.68	1	0.002405	0.008413
	FALSE	High	Sequest HT (A2)	Unambiguous	[R].AMTLVDLVSVVDRR.[T]		1	Tb927.11.4520:mRNA-p1	Tb927.11.4520:mRNA-p1	1	2	0.0969	0	1	1	787.44	1573.87	1573.87	-0.21	-0.00017	HCD (High Energy Collision Dissociation)	MS2	16.862	16.124	62.0641	64294	20211123_SC_TBtau95-1_high.raw	F6	2.89	1	0.0002116	0.001557
	FALSE	High	Sequest HT (A2)	Unambiguous	[T].LVDLVSVVDRR.[T]		1	Tb927.11.4520:mRNA-p1	Tb927.11.4520:mRNA-p1	1	2	0.0933	0	1	1	635.877	1270.75	1270.75	-0.28	-0.00018	HCD (High Energy Collision Dissociation)	MS2	30.9494	19.395	62.0883	64327	20211123_SC_TBtau95-1_high.raw	F6	2.25	1	0.00324	0.01655
	FALSE	High	Sequest HT (A2)	Unambiguous	[A].MTLVDLVSVVDRR.[T]		1	Tb927.11.4520:mRNA-p1	Tb927.11.4520:mRNA-p1	1	2	0.0529	0	1	1	751.921	1502.84	1502.84	-0.59	-0.00045	HCD (High Energy Collision Dissociation)	MS2	0	31.824	62.0924	64332	20211123_SC_TBtau95-1_high.raw	F6	2.27	1	0.007157	0.05449
	FALSE	High	Sequest HT (A2)	Unambiguous	[L].VDLVSVVDRR.[T]		1	Tb927.11.4520:mRNA-p1	Tb927.11.4520:mRNA-p1	1	2	0.1096	0	1	1	579.335	1157.66	1157.66	-0.49	-0.00028	HCD (High Energy Collision Dissociation)	MS2	16.719	25.257	62.1206	64371	20211123_SC_TBtau95-1_high.raw	F6	2.19	1	0.0007822	0.002707
	FALSE	High	Sequest HT (A2)	Unambiguous	[R].IPNGGTGGFHVDPAFPLPLQVVK.[Q]		1	Tb927.11.4520:mRNA-p1	Tb927.11.4520:mRNA-p1	0	3	0.3449	0	1	1	787.432	2360.28	2360.28	2.32	0.00182	HCD (High Energy Collision Dissociation)	MS2	80.0299	3.027	62.2069	64488	20211123_SC_TBtau95-1_high.raw	F6	4.03	1	0.0002116	1.523e-06
	FALSE	High	Sequest HT (A2)	Unambiguous	[R].YLDLLDIPVDPPPTSDQcK.[R]	C18(Carbamidomethyl)	1	Tb927.11.4520:mRNA-p1	Tb927.11.4520:mRNA-p1	0	2	0.328	0	1	1	1093.54	2186.07	2186.07	0.83	0.00091	HCD (High Energy Collision Dissociation)	MS2	15.3521	25.008	62.6637	65091	20211123_SC_TBtau95-1_high.raw	F6	2.5	1	0.0002116	0.0008953
	FALSE	High	Sequest HT (A2)	Unambiguous	[D].PPPTSDQcK.[R]	C8(Carbamidomethyl)	1	Tb927.11.4520:mRNA-p1	Tb927.11.4520:mRNA-p1	0	2	0.328	0	1	1	515.237	1029.47	1029.47	-0.91	-0.00047	HCD (High Energy Collision Dissociation)	MS2	0	35	62.8559	65336	20211123_SC_TBtau95-1_high.raw	F6	1.89	1	0.001052	0.003896
	FALSE	High	Sequest HT (A2)	Unambiguous	[R].ATEDVDPDELFITLAK.[S]		1	Tb927.11.4520:mRNA-p1	Tb927.11.4520:mRNA-p1	0	2	0.1917	0	1	1	888.948	1776.89	1776.89	-0.81	-0.00072	HCD (High Energy Collision Dissociation)	MS2	2.71662	16.191	62.9087	65402	20211123_SC_TBtau95-1_high.raw	F6	3.13	1	0.0002116	1.411e-05
	FALSE	High	Sequest HT (A2)	Unambiguous	[R].YLDLLDIPVDPPPTSDQcK.[R]	C18(Carbamidomethyl)	1	Tb927.11.4520:mRNA-p1	Tb927.11.4520:mRNA-p1	0	2	0.0833	0	1	1	1093.54	2186.07	2186.07	1.27	0.00138	HCD (High Energy Collision Dissociation)	MS2	7.0938	12.359	62.9287	65427	20211123_SC_TBtau95-1_high.raw	F6	1.32	1	0.005938	0.03688
	FALSE	High	Sequest HT (A2)	Unambiguous	[R].LVYQDALHAVFEAYGETVPGGNGR.[A]		1	Tb927.11.4520:mRNA-p1	Tb927.11.4520:mRNA-p1	0	3	0.3986	0	1	1	855.091	2563.26	2563.26	0.81	0.0007	HCD (High Energy Collision Dissociation)	MS2	17.6726	20.224	62.9309	65430	20211123_SC_TBtau95-1_high.raw	F6	4.34	1	0.0002116	8.107e-07
	FALSE	High	Sequest HT (A2)	Unambiguous	[R].ATEDVDPDELFITLAK.[S]		1	Tb927.11.4520:mRNA-p1	Tb927.11.4520:mRNA-p1	0	3	0.3567	0	1	1	592.967	1776.89	1776.89	-1.89	-0.00112	HCD (High Energy Collision Dissociation)	MS2	29.6049	8.052	62.9614	65469	20211123_SC_TBtau95-1_high.raw	F6	3.14	1	0.0003974	0.002402
	FALSE	High	Sequest HT (A2)	Unambiguous	[R].VcEIGIDTGFDDQPDESWEYVFFPTGGPDKPQETcR.[A]	C2(Carbamidomethyl); C35(Carbamidomethyl)	1	Tb927.11.4520:mRNA-p1	Tb927.11.4520:mRNA-p1	0	4	0.2193	0	1	1	1048.71	4191.83	4191.82	1.92	0.00201	HCD (High Energy Collision Dissociation)	MS2	0	27.501	65.0707	68188	20211123_SC_TBtau95-1_high.raw	F6	3.83	1	0.001574	0.006907
	FALSE	High	Sequest HT (A2)	Unambiguous	[R].AAVNYAcENMLFGFLR.[N]	C7(Carbamidomethyl)	1	Tb927.11.4520:mRNA-p1	Tb927.11.4520:mRNA-p1	0	3	0.3514	0	1	1	625.966	1875.88	1875.89	-2.55	-0.00159	HCD (High Energy Collision Dissociation)	MS2	35.2696	23.304	66.4024	69832	20211123_SC_TBtau95-1_high.raw	F6	3.33	1	0.0009542	0.002973
	FALSE	High	Sequest HT (A2)	Unambiguous	[R].AAVNYAcENMLFGFLR.[N]	C7(Carbamidomethyl)	1	Tb927.11.4520:mRNA-p1	Tb927.11.4520:mRNA-p1	0	2	0.4396	0	1	1	938.45	1875.89	1875.89	2.31	0.00217	HCD (High Energy Collision Dissociation)	MS2	20.22	12.521	66.4109	69843	20211123_SC_TBtau95-1_high.raw	F6	3.23	1	0.0002116	4.323e-06
	FALSE	High	Sequest HT (A2)	Unambiguous	[R].RWcIPPILQPDSLLLQTAPR.[L]	C3(Carbamidomethyl)	1	Tb927.11.4520:mRNA-p1	Tb927.11.4520:mRNA-p1	1	3	0.3578	0	1	1	792.107	2374.31	2374.31	0.35	0.00028	HCD (High Energy Collision Dissociation)	MS2	27.8442	14.471	66.4146	69848	20211123_SC_TBtau95-1_high.raw	F6	4.5	1	0.0002116	1.491e-05
	FALSE	High	Sequest HT (A2)	Unambiguous	[R].AMTLVDLVSVVDR.[R]		1	Tb927.11.4520:mRNA-p1	Tb927.11.4520:mRNA-p1	0	2	0.4212	0	1	1	709.39	1417.77	1417.77	1.04	0.00073	HCD (High Energy Collision Dissociation)	MS2	26.8801	9.244	66.5382	70008	20211123_SC_TBtau95-1_high.raw	F6	3.11	1	0.0002116	4.155e-05
	FALSE	High	Sequest HT (A2)	Unambiguous	[K].VLELcVLPYFAMPVPPR.[Q]	C5(Carbamidomethyl)	1	Tb927.11.4520:mRNA-p1	Tb927.11.4520:mRNA-p1	0	2	0.2209	0	1	1	1001.04	2001.07	2001.07	0.58	0.00058	HCD (High Energy Collision Dissociation)	MS2	0	9.085	67.3122	71084	20211123_SC_TBtau95-1_high.raw	F6	2.58	1	0.0002116	0.0002513
	FALSE	High	Sequest HT (A2)	Unambiguous	[K].GVTVWAVSAVLDALNASPLR.[A]		1	Tb927.11.4520:mRNA-p1	Tb927.11.4520:mRNA-p1	0	3	0.3711	0	1	1	680.381	2039.13	2039.13	0.36	0.00025	HCD (High Energy Collision Dissociation)	MS2	2.03415	11.234	67.8452	71795	20211123_SC_TBtau95-1_high.raw	F6	2.91	1	0.0002116	0.0003401
	FALSE	High	Sequest HT (A2)	Unambiguous	[K].GVTVWAVSAVLDALNASPLR.[A]		1	Tb927.11.4520:mRNA-p1	Tb927.11.4520:mRNA-p1	0	2	0.4263	0	1	1	1020.07	2039.13	2039.13	0.85	0.00086	HCD (High Energy Collision Dissociation)	MS2	0.774588	20.219	67.8462	71796	20211123_SC_TBtau95-1_high.raw	F6	3.12	1	0.0002116	3.618e-05
FALSE	High	Master Protein	Tb927.1.3860:mRNA-p1	transcript=Tb927.1.3860:mRNA | gene=Tb927.1.3860 | organism=Trypanosoma_brucei_brucei_TREU927 | gene_product=hypothetical protein, conserved | transcript_product=hypothetical protein, conserved | location=Tb927_01_v5.1:822570-826118(+) | protein_length=1182 | sequence_SO=chromosome | SO=protein_coding_gene | is_pseudo=false	0	470.045	53	93	187	93	1182	131.4	5.99	562.71	93												0	High	1
	Checked	Confidence	Identifying Node	PSM Ambiguity	Annotated Sequence	Modifications	# Proteins	Master Protein Accessions	Protein Accessions	# Missed Cleavages	Charge	DeltaScore	DeltaCn	Rank	Search Engine Rank	m/z [Da]	MH+ [Da]	Theo. MH+ [Da]	DeltaM [ppm]	Deltam/z [Da]	Activation Type	MS Order	Isolation Interference [%]	Ion Inject Time [ms]	RT [min]	First Scan	Spectrum File	File ID	XCorr	# Protein Groups	Percolator q-Value	Percolator PEP
	FALSE	High	Sequest HT (A2)	Unambiguous	[R].RREEEVAQR.[D]		1	Tb927.1.3860:mRNA-p1	Tb927.1.3860:mRNA-p1	2	3	0.217	0	1	1	391.542	1172.61	1172.61	-0.43	-0.00017	HCD (High Energy Collision Dissociation)	MS2	53.0479	2.4	5.4847	4550	20211123_SC_TBtau95-1_high.raw	F6	3.41	1	0.001182	0.004887
	FALSE	High	Sequest HT (A2)	Unambiguous	[R].RREEEVAQR.[D]		1	Tb927.1.3860:mRNA-p1	Tb927.1.3860:mRNA-p1	2	2	0.1865	0	1	1	586.81	1172.61	1172.61	-0.06	-3e-05	HCD (High Energy Collision Dissociation)	MS2	19.9731	35	5.4884	4557	20211123_SC_TBtau95-1_high.raw	F6	3.11	1	0.0007822	0.002765
	FALSE	High	Sequest HT (A2)	Unambiguous	[R].RREEEVAQR.[D]		1	Tb927.1.3860:mRNA-p1	Tb927.1.3860:mRNA-p1	2	3	0.3378	0	1	1	391.543	1172.61	1172.61	1.36	0.00053	HCD (High Energy Collision Dissociation)	MS2	1.53994	0.416	5.5	4572	20211123_SC_TBtau95-1_high.raw	F6	3.76	1	0.005938	0.03444
	FALSE	High	Sequest HT (A2)	Unambiguous	[R].RREEEVAQR.[D]		1	Tb927.1.3860:mRNA-p1	Tb927.1.3860:mRNA-p1	2	3	0.1404	0	1	1	391.542	1172.61	1172.61	-0.58	-0.00023	HCD (High Energy Collision Dissociation)	MS2	12.137	3.093	5.7555	4753	20211123_SC_TBtau95-1_high.raw	F6	2.85	1	0.005938	0.03537
	FALSE	High	Sequest HT (A2)	Unambiguous	[R].REEEVAQR.[D]		1	Tb927.1.3860:mRNA-p1	Tb927.1.3860:mRNA-p1	1	2	0.1278	0	1	1	508.759	1016.51	1016.51	-0.62	-0.00031	HCD (High Energy Collision Dissociation)	MS2	49.696	26.417	5.8611	4842	20211123_SC_TBtau95-1_high.raw	F6	3.52	1	0.0002116	0.001395
	FALSE	High	Sequest HT (A2)	Unambiguous	[R].REEEVAQR.[D]		1	Tb927.1.3860:mRNA-p1	Tb927.1.3860:mRNA-p1	1	2	0.0836	0	1	1	508.76	1016.51	1016.51	-0.12	-6e-05	HCD (High Energy Collision Dissociation)	MS2	42.397	29.764	6.1143	5039	20211123_SC_TBtau95-1_high.raw	F6	2.87	1	0.0007822	0.002716
	FALSE	High	Sequest HT (A2)	Unambiguous	[R].QAEATYNcAR.[A]	C8(Carbamidomethyl)	1	Tb927.1.3860:mRNA-p1	Tb927.1.3860:mRNA-p1	0	2	0.5738	0	1	1	592.262	1183.52	1183.52	0.43	0.00026	HCD (High Energy Collision Dissociation)	MS2	22.3332	7.451	12.0692	8679	20211123_SC_TBtau95-1_high.raw	F6	3.05	1	0.0002116	0.0002437
	FALSE	High	Sequest HT (A2)	Unambiguous	[R].QAEATYNcAR.[A]	C8(Carbamidomethyl)	1	Tb927.1.3860:mRNA-p1	Tb927.1.3860:mRNA-p1	0	2	0.4056	0	1	1	592.262	1183.52	1183.52	0.43	0.00025	HCD (High Energy Collision Dissociation)	MS2	9.70143	35	12.3254	8867	20211123_SC_TBtau95-1_high.raw	F6	2.49	1	0.0002116	0.000499
	FALSE	High	Sequest HT (A2)	Unambiguous	[K].SAVcLHR.[L]	C4(Carbamidomethyl)	1	Tb927.1.3860:mRNA-p1	Tb927.1.3860:mRNA-p1	0	2	0.3247	0	1	1	421.719	842.43	842.43	0.03	1e-05	HCD (High Energy Collision Dissociation)	MS2	43.4851	4.437	13.2323	9488	20211123_SC_TBtau95-1_high.raw	F6	1.94	1	0.002405	0.0111
	FALSE	High	Sequest HT (A2)	Unambiguous	[L].QEQcSEQEKDR.[I]	C4(Carbamidomethyl)	1	Tb927.1.3860:mRNA-p1	Tb927.1.3860:mRNA-p1	1	2	0.4435	0	1	1	718.807	1436.61	1436.61	0.25	0.00018	HCD (High Energy Collision Dissociation)	MS2	18.2108	35	14.8559	10738	20211123_SC_TBtau95-1_high.raw	F6	2.39	1	0.0002116	0.000108
	FALSE	High	Sequest HT (A2)	Unambiguous	[L].LQEQcSEQEKDR.[I]	C5(Carbamidomethyl)	1	Tb927.1.3860:mRNA-p1	Tb927.1.3860:mRNA-p1	1	2	0.2337	0	1	1	775.349	1549.69	1549.69	-0.54	-0.00042	HCD (High Energy Collision Dissociation)	MS2	10.8793	28.046	14.8687	10752	20211123_SC_TBtau95-1_high.raw	F6	1.84	1	0.0002116	0.0005718
	FALSE	High	Sequest HT (A2)	Unambiguous	[Q].EQcSEQEKDR.[I]	C3(Carbamidomethyl)	1	Tb927.1.3860:mRNA-p1	Tb927.1.3860:mRNA-p1	1	2	0.3664	0	1	1	654.778	1308.55	1308.55	-0.48	-0.00032	HCD (High Energy Collision Dissociation)	MS2	42.7445	21.058	14.897	10776	20211123_SC_TBtau95-1_high.raw	F6	2.92	1	0.0002116	0.002069
	FALSE	High	Sequest HT (A2)	Unambiguous	[E].QcSEQEKDR.[I]	C2(Carbamidomethyl)	1	Tb927.1.3860:mRNA-p1	Tb927.1.3860:mRNA-p1	1	2	0.2447	0	1	1	590.257	1179.51	1179.51	-0.02	-1e-05	HCD (High Energy Collision Dissociation)	MS2	0	34.532	14.9105	10789	20211123_SC_TBtau95-1_high.raw	F6	2.37	1	0.001574	0.006388
	FALSE	High	Sequest HT (A2)	Unambiguous	[R].LLQEQcSEQEKDR.[I]	C6(Carbamidomethyl)	1	Tb927.1.3860:mRNA-p1	Tb927.1.3860:mRNA-p1	1	3	0.4628	0	1	1	554.931	1662.78	1662.78	1.09	0.0006	HCD (High Energy Collision Dissociation)	MS2	0.175716	0.288	14.9537	10825	20211123_SC_TBtau95-1_high.raw	F6	2.96	1	0.0002116	0.001141
	FALSE	High	Sequest HT (A2)	Unambiguous	[R].LLQEQcSEQEKDR.[I]	C6(Carbamidomethyl)	1	Tb927.1.3860:mRNA-p1	Tb927.1.3860:mRNA-p1	1	2	0.3756	0	1	1	831.891	1662.78	1662.78	0.25	0.00021	HCD (High Energy Collision Dissociation)	MS2	0	35	15.0826	10911	20211123_SC_TBtau95-1_high.raw	F6	1.97	1	0.002813	0.01437
	FALSE	High	Sequest HT (A2)	Unambiguous	[R].LLQEQcSEQEKDR.[I]	C6(Carbamidomethyl)	1	Tb927.1.3860:mRNA-p1	Tb927.1.3860:mRNA-p1	1	3	0.3023	0	1	1	554.929	1662.77	1662.78	-1.01	-0.00056	HCD (High Energy Collision Dissociation)	MS2	19.6981	25.667	15.2083	11023	20211123_SC_TBtau95-1_high.raw	F6	3.01	1	0.0002116	0.000978
	FALSE	High	Sequest HT (A2)	Unambiguous	[R].LcmYDmNDTER.[A]	C2(Carbamidomethyl); M3(Oxidation); M6(Oxidation)	1	Tb927.1.3860:mRNA-p1	Tb927.1.3860:mRNA-p1	0	2	0.4465	0	1	1	740.281	1479.55	1479.55	-0.15	-0.00011	HCD (High Energy Collision Dissociation)	MS2	21.4193	35	18.8418	13988	20211123_SC_TBtau95-1_high.raw	F6	1.59	1	0.0002116	0.001416
	FALSE	High	Sequest HT (A2)	Unambiguous	[R].LcmYDmNDTER.[A]	C2(Carbamidomethyl); M3(Oxidation); M6(Oxidation)	1	Tb927.1.3860:mRNA-p1	Tb927.1.3860:mRNA-p1	0	2	1	0	1	1	740.281	1479.56	1479.55	0.34	0.00025	HCD (High Energy Collision Dissociation)	MS2	3.95489	35	19.1152	14232	20211123_SC_TBtau95-1_high.raw	F6	1.24	1	0.001052	0.00346
	FALSE	High	Sequest HT (A2)	Unambiguous	[R].LSSSADLSSTR.[L]		1	Tb927.1.3860:mRNA-p1	Tb927.1.3860:mRNA-p1	0	2	0.3639	0	1	1	562.284	1123.56	1123.56	0.85	0.00048	HCD (High Energy Collision Dissociation)	MS2	14.6655	30.7	19.9896	15044	20211123_SC_TBtau95-1_high.raw	F6	3.05	1	0.001868	0.007119
	FALSE	High	Sequest HT (A2)	Unambiguous	[R].ESEPPLER.[I]		1	Tb927.1.3860:mRNA-p1	Tb927.1.3860:mRNA-p1	0	2	0.1806	0	1	1	478.738	956.468	956.468	-0.29	-0.00014	HCD (High Energy Collision Dissociation)	MS2	13.574	12.086	20.3119	15344	20211123_SC_TBtau95-1_high.raw	F6	2.16	1	0.0002116	0.001981
	FALSE	High	Sequest HT (A2)	Unambiguous	[R].LSSSADLSSTR.[L]		1	Tb927.1.3860:mRNA-p1	Tb927.1.3860:mRNA-p1	0	2	0.3374	0	1	1	562.283	1123.56	1123.56	-0.25	-0.00014	HCD (High Energy Collision Dissociation)	MS2	27.8815	35	20.5127	15529	20211123_SC_TBtau95-1_high.raw	F6	2.43	1	0.0002116	0.0004768
	FALSE	High	Sequest HT (A2)	Unambiguous	[K].GSNGNADDGNNLDDEEKTEVK.[T]		1	Tb927.1.3860:mRNA-p1	Tb927.1.3860:mRNA-p1	1	3	0.4195	0	1	1	740.988	2220.95	2220.95	0.68	0.00051	HCD (High Energy Collision Dissociation)	MS2	14.2174	26.968	20.5302	15542	20211123_SC_TBtau95-1_high.raw	F6	2.67	1	0.002448	0.0125
	FALSE	High	Sequest HT (A2)	Unambiguous	[R].ESEPPLER.[I]		1	Tb927.1.3860:mRNA-p1	Tb927.1.3860:mRNA-p1	0	2	0.2737	0	1	1	478.738	956.469	956.468	0.4	0.00019	HCD (High Energy Collision Dissociation)	MS2	5.08304	2.214	20.5629	15570	20211123_SC_TBtau95-1_high.raw	F6	1.79	1	0.0002116	0.001277
	FALSE	High	Sequest HT (A2)	Unambiguous	[R].LSSSADLSSTR.[L]		1	Tb927.1.3860:mRNA-p1	Tb927.1.3860:mRNA-p1	0	2	0.406	0	1	1	562.283	1123.56	1123.56	-0.05	-3e-05	HCD (High Energy Collision Dissociation)	MS2	0.875506	4.818	20.7649	15759	20211123_SC_TBtau95-1_high.raw	F6	2.98	1	0.0002116	5.001e-05
	FALSE	High	Sequest HT (A2)	Unambiguous	[R].ESEPPLER.[I]		1	Tb927.1.3860:mRNA-p1	Tb927.1.3860:mRNA-p1	0	2	0.3645	0	1	1	478.738	956.468	956.468	-0.25	-0.00012	HCD (High Energy Collision Dissociation)	MS2	0.758452	2.869	20.8235	15818	20211123_SC_TBtau95-1_high.raw	F6	2.14	1	0.0002116	0.002038
	FALSE	High	Sequest HT (A2)	Unambiguous	[R].LSSSADLSSTR.[L]		1	Tb927.1.3860:mRNA-p1	Tb927.1.3860:mRNA-p1	0	2	0.4	0	1	1	562.283	1123.56	1123.56	-0.71	-0.0004	HCD (High Energy Collision Dissociation)	MS2	25.6194	24.218	21.0268	16000	20211123_SC_TBtau95-1_high.raw	F6	2.5	1	0.001052	0.003891
	FALSE	High	Sequest HT (A2)	Unambiguous	[R].LSSSADLSSTR.[L]		1	Tb927.1.3860:mRNA-p1	Tb927.1.3860:mRNA-p1	0	2	0.195	0	1	1	562.283	1123.56	1123.56	-0.5	-0.00028	HCD (High Energy Collision Dissociation)	MS2	22.4596	32.728	21.3249	16225	20211123_SC_TBtau95-1_high.raw	F6	2	1	0.00213	0.007827
	FALSE	High	Sequest HT (A2)	Unambiguous	[R].LSSSADLSSTR.[L]		1	Tb927.1.3860:mRNA-p1	Tb927.1.3860:mRNA-p1	0	2	0.1897	0	1	1	562.283	1123.56	1123.56	-0.73	-0.00041	HCD (High Energy Collision Dissociation)	MS2	55.7455	21.028	21.5673	16437	20211123_SC_TBtau95-1_high.raw	F6	2.9	1	0.001052	0.003483
	FALSE	High	Sequest HT (A2)	Unambiguous	[R].LSSSADLSSTR.[L]		1	Tb927.1.3860:mRNA-p1	Tb927.1.3860:mRNA-p1	0	2	0.3828	0	1	1	562.283	1123.56	1123.56	-0.3	-0.00017	HCD (High Energy Collision Dissociation)	MS2	24.5615	25.521	21.5923	16468	20211123_SC_TBtau95-1_high.raw	F6	2.9	1	0.0002116	0.001287
	FALSE	High	Sequest HT (A2)	Unambiguous	[R].AALASGEcEDAYR.[V]	C8(Carbamidomethyl)	1	Tb927.1.3860:mRNA-p1	Tb927.1.3860:mRNA-p1	0	2	0.5278	0	1	1	706.809	1412.61	1412.61	0.25	0.00018	HCD (High Energy Collision Dissociation)	MS2	26.8482	35	23.845	18475	20211123_SC_TBtau95-1_high.raw	F6	2.52	1	0.0002116	8.033e-05
	FALSE	High	Sequest HT (A2)	Unambiguous	[K].SENEDEGPcIDDGSDDGDATR.[F]	C9(Carbamidomethyl)	1	Tb927.1.3860:mRNA-p1	Tb927.1.3860:mRNA-p1	0	2	0.7278	0	1	1	1127.42	2253.84	2253.83	1.53	0.00173	HCD (High Energy Collision Dissociation)	MS2	0	35	25.1037	19665	20211123_SC_TBtau95-1_high.raw	F6	1.8	1	0.006337	0.04737
	FALSE	High	Sequest HT (A2)	Unambiguous	[R].SSGTAFSSmELHR.[R]	M9(Oxidation)	1	Tb927.1.3860:mRNA-p1	Tb927.1.3860:mRNA-p1	0	3	0.2246	0	1	1	475.886	1425.64	1425.64	-0.16	-7e-05	HCD (High Energy Collision Dissociation)	MS2	58.6793	10.516	25.8253	20317	20211123_SC_TBtau95-1_high.raw	F6	2.36	1	0.002924	0.0146
	FALSE	High	Sequest HT (A2)	Unambiguous	[S].GTAFSSmELHR.[R]	M7(Oxidation)	1	Tb927.1.3860:mRNA-p1	Tb927.1.3860:mRNA-p1	0	2	0.1946	0	1	1	626.293	1251.58	1251.58	-0.32	-0.0002	HCD (High Energy Collision Dissociation)	MS2	19.6233	35	25.8565	20344	20211123_SC_TBtau95-1_high.raw	F6	1.85	1	0.001321	0.005371
	FALSE	High	Sequest HT (A2)	Unambiguous	[R].AALASGEcEDAYR.[V]	C8(Carbamidomethyl)	1	Tb927.1.3860:mRNA-p1	Tb927.1.3860:mRNA-p1	0	2	0.6603	0	1	1	706.809	1412.61	1412.61	0.32	0.00023	HCD (High Energy Collision Dissociation)	MS2	24.079	6.756	26.0248	20493	20211123_SC_TBtau95-1_high.raw	F6	3.15	1	0.0002116	4.507e-05
	FALSE	High	Sequest HT (A2)	Unambiguous	[R].LIESSLK.[S]		1	Tb927.1.3860:mRNA-p1	Tb927.1.3860:mRNA-p1	0	2	0.1467	0	1	1	395.239	789.471	789.472	-0.53	-0.00021	HCD (High Energy Collision Dissociation)	MS2	0	4.866	26.1544	20557	20211123_SC_TBtau95-1_high.raw	F6	1.84	1	0.004373	0.02254
	FALSE	High	Sequest HT (A2)	Unambiguous	[A].LASGEcEDAYR.[V]	C6(Carbamidomethyl)	1	Tb927.1.3860:mRNA-p1	Tb927.1.3860:mRNA-p1	0	2	0.6156	0	1	1	635.771	1270.54	1270.54	-1.33	-0.00084	HCD (High Energy Collision Dissociation)	MS2	64.0387	35	26.1686	20565	20211123_SC_TBtau95-1_high.raw	F6	3.2	1	0.0002116	0.000297
	FALSE	High	Sequest HT (A2)	Unambiguous	[K].SENEDEGPcIDDGSDDGDATR.[F]	C9(Carbamidomethyl)	1	Tb927.1.3860:mRNA-p1	Tb927.1.3860:mRNA-p1	0	2	0.7181	0	1	1	1127.42	2253.83	2253.83	-0.2	-0.00022	HCD (High Energy Collision Dissociation)	MS2	0	15.963	26.2287	20604	20211123_SC_TBtau95-1_high.raw	F6	4.08	1	0.0002116	1.035e-07
	FALSE	High	Sequest HT (A2)	Unambiguous	[K].SENEDEGPcIDDGSDDGDATR.[F]	C9(Carbamidomethyl)	1	Tb927.1.3860:mRNA-p1	Tb927.1.3860:mRNA-p1	0	3	0.524	0	1	1	751.948	2253.83	2253.83	-0.99	-0.00074	HCD (High Energy Collision Dissociation)	MS2	0	35	26.2362	20610	20211123_SC_TBtau95-1_high.raw	F6	2.71	1	0.005652	0.03082
	FALSE	High	Sequest HT (A2)	Unambiguous	[R].AALASGEcEDAYR.[V]	C8(Carbamidomethyl)	1	Tb927.1.3860:mRNA-p1	Tb927.1.3860:mRNA-p1	0	2	0.6322	0	1	1	706.809	1412.61	1412.61	0.07	5e-05	HCD (High Energy Collision Dissociation)	MS2	0	3.747	26.2819	20660	20211123_SC_TBtau95-1_high.raw	F6	3.29	1	0.0002116	5.488e-06
	FALSE	High	Sequest HT (A2)	Unambiguous	[R].LSHALATSIR.[A]		1	Tb927.1.3860:mRNA-p1	Tb927.1.3860:mRNA-p1	0	2	0.3349	0	1	1	534.812	1068.62	1068.62	0.47	0.00025	HCD (High Energy Collision Dissociation)	MS2	50.3037	35	26.318	20702	20211123_SC_TBtau95-1_high.raw	F6	2.12	1	0.001574	0.006836
	FALSE	High	Sequest HT (A2)	Unambiguous	[L].SHALATSIR.[A]		1	Tb927.1.3860:mRNA-p1	Tb927.1.3860:mRNA-p1	0	2	0.4918	0	1	1	478.27	955.532	955.532	-0.12	-6e-05	HCD (High Energy Collision Dissociation)	MS2	2.48538	9.666	26.3937	20787	20211123_SC_TBtau95-1_high.raw	F6	2.44	1	0.006006	0.03986
	FALSE	High	Sequest HT (A2)	Unambiguous	[R].LIESSLK.[S]		1	Tb927.1.3860:mRNA-p1	Tb927.1.3860:mRNA-p1	0	2	0.1026	0	1	1	395.239	789.471	789.472	-0.53	-0.00021	HCD (High Energy Collision Dissociation)	MS2	16.2259	13.901	26.4067	20804	20211123_SC_TBtau95-1_high.raw	F6	1.56	1	0.006777	0.05291
	FALSE	High	Sequest HT (A2)	Unambiguous	[R].AALASGEcEDAYR.[V]	C8(Carbamidomethyl)	1	Tb927.1.3860:mRNA-p1	Tb927.1.3860:mRNA-p1	0	2	0.4756	0	1	1	706.809	1412.61	1412.61	-0.88	-0.00062	HCD (High Energy Collision Dissociation)	MS2	0	31.377	26.5754	20933	20211123_SC_TBtau95-1_high.raw	F6	2.46	1	0.0002116	0.0001862
	FALSE	High	Sequest HT (A2)	Unambiguous	[N].ALQQVGLHTEAR.[M]		1	Tb927.1.3860:mRNA-p1	Tb927.1.3860:mRNA-p1	0	3	0.1799	0	1	1	441.577	1322.72	1322.72	-1.76	-0.00078	HCD (High Energy Collision Dissociation)	MS2	13.8482	19.645	26.6449	20995	20211123_SC_TBtau95-1_high.raw	F6	2.78	1	0.001868	0.007111
	FALSE	High	Sequest HT (A2)	Unambiguous	[R].AALASGEcEDAYR.[V]	C8(Carbamidomethyl)	1	Tb927.1.3860:mRNA-p1	Tb927.1.3860:mRNA-p1	0	2	0.4163	0	1	1	706.809	1412.61	1412.61	0.42	0.0003	HCD (High Energy Collision Dissociation)	MS2	35.34	32.805	26.8762	21233	20211123_SC_TBtau95-1_high.raw	F6	2.09	1	0.0002116	0.0009646
	FALSE	High	Sequest HT (A2)	Unambiguous	[R].HLVTMERPLR.[W]		1	Tb927.1.3860:mRNA-p1	Tb927.1.3860:mRNA-p1	0	3	0.4521	0	1	1	417.904	1251.7	1251.7	-0.35	-0.00015	HCD (High Energy Collision Dissociation)	MS2	5.37058	4.709	27.4489	21785	20211123_SC_TBtau95-1_high.raw	F6	2.61	1	0.005938	0.03935
	FALSE	High	Sequest HT (A2)	Unambiguous	[R].LcmYDMNDTER.[A]	C2(Carbamidomethyl); M3(Oxidation)	1	Tb927.1.3860:mRNA-p1	Tb927.1.3860:mRNA-p1	0	2	0.343	0	1	1	732.285	1463.56	1463.56	1.24	0.00091	HCD (High Energy Collision Dissociation)	MS2	54.0372	14.412	28.348	22649	20211123_SC_TBtau95-1_high.raw	F6	1.72	1	0.003692	0.01802
	FALSE	High	Sequest HT (A2)	Unambiguous	[R].EPSTVEGKEELTAPmAR.[R]	M15(Oxidation)	1	Tb927.1.3860:mRNA-p1	Tb927.1.3860:mRNA-p1	1	3	0.3579	0	1	1	620.972	1860.9	1860.9	0.19	0.00012	HCD (High Energy Collision Dissociation)	MS2	9.78819	4.99	29.4047	23842	20211123_SC_TBtau95-1_high.raw	F6	2.71	1	0.006287	0.04428
	FALSE	High	Sequest HT (A2)	Unambiguous	[R].VLEVDPHHLQSR.[L]		1	Tb927.1.3860:mRNA-p1	Tb927.1.3860:mRNA-p1	0	3	0.0786	0	1	1	477.257	1429.76	1429.75	1.14	0.00054	HCD (High Energy Collision Dissociation)	MS2	27.9946	4.808	29.9934	24488	20211123_SC_TBtau95-1_high.raw	F6	2.29	1	0.001574	0.006816
	FALSE	High	Sequest HT (A2)	Unambiguous	[L].EVDPHHLQSR.[L]		1	Tb927.1.3860:mRNA-p1	Tb927.1.3860:mRNA-p1	0	2	0.3721	0	1	1	609.305	1217.6	1217.6	-0.18	-0.00011	HCD (High Energy Collision Dissociation)	MS2	7.722	15.476	29.9955	24491	20211123_SC_TBtau95-1_high.raw	F6	2.15	1	0.001182	0.005025
	FALSE	High	Sequest HT (A2)	Unambiguous	[R].LGREPSTVEGKEELTAPmAR.[R]	M18(Oxidation)	1	Tb927.1.3860:mRNA-p1	Tb927.1.3860:mRNA-p1	2	3	0.2103	0	1	1	729.708	2187.11	2187.11	0.96	0.0007	HCD (High Energy Collision Dissociation)	MS2	32.8801	11.165	30.0199	24516	20211123_SC_TBtau95-1_high.raw	F6	2.71	1	0.0002116	0.0005841
	FALSE	High	Sequest HT (A2)	Unambiguous	[V].LEVDPHHLQSR.[L]		1	Tb927.1.3860:mRNA-p1	Tb927.1.3860:mRNA-p1	0	3	0.2414	0	1	1	444.234	1330.69	1330.69	0.3	0.00013	HCD (High Energy Collision Dissociation)	MS2	5.13516	6.24	30.0454	24538	20211123_SC_TBtau95-1_high.raw	F6	2.03	1	0.00213	0.007786
	FALSE	High	Sequest HT (A2)	Unambiguous	[R].VLEVDPHHLQSR.[L]		1	Tb927.1.3860:mRNA-p1	Tb927.1.3860:mRNA-p1	0	2	0.3488	0	1	1	715.382	1429.76	1429.75	0.83	0.00059	HCD (High Energy Collision Dissociation)	MS2	41.9656	35	30.0529	24545	20211123_SC_TBtau95-1_high.raw	F6	2.81	1	0.0002116	7.558e-05
	FALSE	High	Sequest HT (A2)	Unambiguous	[R].LGREPSTVEGKEELTAPmAR.[R]	M18(Oxidation)	1	Tb927.1.3860:mRNA-p1	Tb927.1.3860:mRNA-p1	2	4	0.4613	0	1	1	547.533	2187.11	2187.11	0.51	0.00028	HCD (High Energy Collision Dissociation)	MS2	13.92	1.531	30.0962	24581	20211123_SC_TBtau95-1_high.raw	F6	3.75	1	0.002448	0.0115
	FALSE	High	Sequest HT (A2)	Unambiguous	[R].VLEVDPHHLQSR.[L]		1	Tb927.1.3860:mRNA-p1	Tb927.1.3860:mRNA-p1	0	3	0.2544	0	1	1	477.256	1429.75	1429.75	0.12	6e-05	HCD (High Energy Collision Dissociation)	MS2	2.70283	2.393	30.2498	24720	20211123_SC_TBtau95-1_high.raw	F6	2.87	1	0.0002116	8.777e-05
	FALSE	High	Sequest HT (A2)	Unambiguous	[L].EVDPHHLQSR.[L]		1	Tb927.1.3860:mRNA-p1	Tb927.1.3860:mRNA-p1	0	2	0.3165	0	1	1	609.305	1217.6	1217.6	-0.28	-0.00017	HCD (High Energy Collision Dissociation)	MS2	1.71417	10.873	30.2505	24721	20211123_SC_TBtau95-1_high.raw	F6	2.37	1	0.0002116	0.0008818
	FALSE	High	Sequest HT (A2)	Unambiguous	[K].DSSTIFR.[F]		1	Tb927.1.3860:mRNA-p1	Tb927.1.3860:mRNA-p1	0	2	0.1016	0	1	1	413.209	825.41	825.41	-0.18	-7e-05	HCD (High Energy Collision Dissociation)	MS2	4.37022	2.068	30.3982	24874	20211123_SC_TBtau95-1_high.raw	F6	1.87	1	0.001052	0.003442
	FALSE	High	Sequest HT (A2)	Unambiguous	[R].VLEVDPHHLQSR.[L]		1	Tb927.1.3860:mRNA-p1	Tb927.1.3860:mRNA-p1	0	3	0.0299	0	1	1	477.256	1429.75	1429.75	-0.58	-0.00028	HCD (High Energy Collision Dissociation)	MS2	41.0591	16.132	30.5024	24990	20211123_SC_TBtau95-1_high.raw	F6	2.01	1	0.001052	0.003421
	FALSE	High	Sequest HT (A2)	Unambiguous	[K].EELTAPMAR.[R]		1	Tb927.1.3860:mRNA-p1	Tb927.1.3860:mRNA-p1	0	2	0.1837	0	1	1	509.255	1017.5	1017.5	-0.16	-8e-05	HCD (High Energy Collision Dissociation)	MS2	50.4347	35	32.2443	26898	20211123_SC_TBtau95-1_high.raw	F6	2.83	1	0.0002116	0.0005405
	FALSE	High	Sequest HT (A2)	Unambiguous	[R].LAVLETR.[D]		1	Tb927.1.3860:mRNA-p1	Tb927.1.3860:mRNA-p1	0	2	0.1436	0	1	1	401.245	801.483	801.483	-0.06	-2e-05	HCD (High Energy Collision Dissociation)	MS2	21.7813	22.147	33.7367	28399	20211123_SC_TBtau95-1_high.raw	F6	1.81	1	0.001182	0.004952
	FALSE	High	Sequest HT (A2)	Unambiguous	[Y].GASAAASTVAGWSHGDEETGQK.[D]		1	Tb927.1.3860:mRNA-p1	Tb927.1.3860:mRNA-p1	0	3	0.4396	0	1	1	706.321	2116.95	2116.95	-1.81	-0.00128	HCD (High Energy Collision Dissociation)	MS2	40.0123	35	33.9822	28579	20211123_SC_TBtau95-1_high.raw	F6	2.98	1	0.006603	0.05086
	FALSE	High	Sequest HT (A2)	Unambiguous	[R].LAVLETR.[D]		1	Tb927.1.3860:mRNA-p1	Tb927.1.3860:mRNA-p1	0	2	0.0654	0	1	1	401.245	801.483	801.483	-0.06	-3e-05	HCD (High Energy Collision Dissociation)	MS2	23.8192	6.398	33.9935	28589	20211123_SC_TBtau95-1_high.raw	F6	2.14	1	0.004316	0.02163
	FALSE	High	Sequest HT (A2)	Unambiguous	[R].LGREPSTVEGKEELTAPMAR.[R]		1	Tb927.1.3860:mRNA-p1	Tb927.1.3860:mRNA-p1	2	3	0.2727	0	1	1	724.376	2171.11	2171.11	-0.12	-8e-05	HCD (High Energy Collision Dissociation)	MS2	18.024	20.792	35.3534	30048	20211123_SC_TBtau95-1_high.raw	F6	3.3	1	0.002699	0.01408
	FALSE	High	Sequest HT (A2)	Unambiguous	[R].LGREPSTVEGKEELTAPMAR.[R]		1	Tb927.1.3860:mRNA-p1	Tb927.1.3860:mRNA-p1	2	4	0.4518	0	1	1	543.534	2171.11	2171.11	0.6	0.00033	HCD (High Energy Collision Dissociation)	MS2	35.3659	1.556	35.4759	30182	20211123_SC_TBtau95-1_high.raw	F6	3.63	1	0.0002116	0.0008832
	FALSE	High	Sequest HT (A2)	Unambiguous	[R].SSGTAFSSMELHR.[R]		1	Tb927.1.3860:mRNA-p1	Tb927.1.3860:mRNA-p1	0	2	0.2262	0	1	1	705.329	1409.65	1409.65	1.42	0.001	HCD (High Energy Collision Dissociation)	MS2	35.7692	24.2	36.2949	30973	20211123_SC_TBtau95-1_high.raw	F6	2.21	1	0.004781	0.02569
	FALSE	High	Sequest HT (A2)	Unambiguous	[R].SSGTAFSSMELHR.[R]		1	Tb927.1.3860:mRNA-p1	Tb927.1.3860:mRNA-p1	0	3	0.185	0	1	1	470.554	1409.65	1409.65	0.15	7e-05	HCD (High Energy Collision Dissociation)	MS2	28.435	10.961	36.303	30983	20211123_SC_TBtau95-1_high.raw	F6	2	1	0.0002116	0.001865
	FALSE	High	Sequest HT (A2)	Unambiguous	[R].mLFQTVR.[R]	M1(Oxidation)	1	Tb927.1.3860:mRNA-p1	Tb927.1.3860:mRNA-p1	0	2	0.0839	0	1	1	455.744	910.482	910.481	0.17	8e-05	HCD (High Energy Collision Dissociation)	MS2	35.7083	16.529	36.3917	31088	20211123_SC_TBtau95-1_high.raw	F6	1.55	1	0.003457	0.01766
	FALSE	High	Sequest HT (A2)	Unambiguous	[S].SGTAFSSMELHR.[R]		1	Tb927.1.3860:mRNA-p1	Tb927.1.3860:mRNA-p1	0	2	0.1947	0	1	1	661.812	1322.62	1322.62	-0.01	-1e-05	HCD (High Energy Collision Dissociation)	MS2	25.3849	19.679	36.4069	31107	20211123_SC_TBtau95-1_high.raw	F6	2.26	1	0.0002116	0.0006647
	FALSE	High	Sequest HT (A2)	Unambiguous	[M].EGGEKPPDAPSSR.[L]		1	Tb927.1.3860:mRNA-p1	Tb927.1.3860:mRNA-p1	0	2	0.251	0	1	1	663.818	1326.63	1326.63	-0.18	-0.00012	HCD (High Energy Collision Dissociation)	MS2	29.789	34.921	36.5153	31234	20211123_SC_TBtau95-1_high.raw	F6	2.39	1	0.001321	0.005391
	FALSE	High	Sequest HT (A2)	Unambiguous	[K].AQQLFLQGNK.[D]		1	Tb927.1.3860:mRNA-p1	Tb927.1.3860:mRNA-p1	0	2	0.1375	0	1	1	573.817	1146.63	1146.63	-0.25	-0.00014	HCD (High Energy Collision Dissociation)	MS2	34.1616	20.781	36.6039	31336	20211123_SC_TBtau95-1_high.raw	F6	2.4	1	0.0002116	0.001786
	FALSE	High	Sequest HT (A2)	Unambiguous	[R].SGAcATPSAVIHSmYGDSVK.[F]	C4(Carbamidomethyl); M14(Oxidation)	1	Tb927.1.3860:mRNA-p1	Tb927.1.3860:mRNA-p1	0	3	0.2936	0	1	1	685.315	2053.93	2053.93	0.05	3e-05	HCD (High Energy Collision Dissociation)	MS2	11.6915	17.706	36.9495	31731	20211123_SC_TBtau95-1_high.raw	F6	2.35	1	0.0002116	0.0001088
	FALSE	High	Sequest HT (A2)	Unambiguous	[D].TEAGLGQAAAPLR.[V]		1	Tb927.1.3860:mRNA-p1	Tb927.1.3860:mRNA-p1	0	2	0.3071	0	1	1	627.844	1254.68	1254.68	0.3	0.00019	HCD (High Energy Collision Dissociation)	MS2	61.6091	27.938	37.1934	32020	20211123_SC_TBtau95-1_high.raw	F6	2.67	1	0.0002116	6.044e-05
	FALSE	High	Sequest HT (A2)	Unambiguous	[R].SGAcATPSAVIHSmYGDSVK.[F]	C4(Carbamidomethyl); M14(Oxidation)	1	Tb927.1.3860:mRNA-p1	Tb927.1.3860:mRNA-p1	0	3	0.1618	0	1	1	685.316	2053.93	2053.93	0.76	0.00052	HCD (High Energy Collision Dissociation)	MS2	1.30361	11.175	37.2108	32043	20211123_SC_TBtau95-1_high.raw	F6	2.04	1	0.009591	0.07716
	FALSE	High	Sequest HT (A2)	Unambiguous	[D].GAEQEATLALR.[I]		1	Tb927.1.3860:mRNA-p1	Tb927.1.3860:mRNA-p1	0	2	0.2519	0	1	1	579.809	1158.61	1158.61	-0.15	-9e-05	HCD (High Energy Collision Dissociation)	MS2	29.5448	18.976	37.3137	32164	20211123_SC_TBtau95-1_high.raw	F6	2.58	1	0.002405	0.0083
	FALSE	High	Sequest HT (A2)	Unambiguous	[R].TEmGSSILLR.[L]	M3(Oxidation)	1	Tb927.1.3860:mRNA-p1	Tb927.1.3860:mRNA-p1	0	2	0.3787	0	1	1	561.795	1122.58	1122.58	0.66	0.00037	HCD (High Energy Collision Dissociation)	MS2	3.77376	3.834	37.7411	32688	20211123_SC_TBtau95-1_high.raw	F6	2.72	1	0.0002116	0.0001283
	FALSE	High	Sequest HT (A2)	Unambiguous	[R].TEmGSSILLR.[L]	M3(Oxidation)	1	Tb927.1.3860:mRNA-p1	Tb927.1.3860:mRNA-p1	0	2	0.4434	0	1	1	561.795	1122.58	1122.58	0.45	0.00025	HCD (High Energy Collision Dissociation)	MS2	0	3.818	37.994	32916	20211123_SC_TBtau95-1_high.raw	F6	2.12	1	0.0002116	0.0003396
	FALSE	High	Sequest HT (A2)	Unambiguous	[R].ALNmYLAAmQR.[R]	M4(Oxidation); M9(Oxidation)	1	Tb927.1.3860:mRNA-p1	Tb927.1.3860:mRNA-p1	0	2	0.0118	0	1	1	657.321	1313.63	1313.63	0.28	0.00018	HCD (High Energy Collision Dissociation)	MS2	35.6661	5.09	38.0885	33032	20211123_SC_TBtau95-1_high.raw	F6	1.69	1	0.001182	0.004973
	FALSE	High	Sequest HT (A2)	Unambiguous	[R].ALNmYLAAmQR.[R]	M4(Oxidation); M9(Oxidation)	1	Tb927.1.3860:mRNA-p1	Tb927.1.3860:mRNA-p1	0	2	0.302	0	1	1	657.322	1313.64	1313.63	2.14	0.0014	HCD (High Energy Collision Dissociation)	MS2	1.43319	7.537	38.346	33360	20211123_SC_TBtau95-1_high.raw	F6	2.02	1	0.001052	0.003223
	FALSE	High	Sequest HT (A2)	Unambiguous	[R].TEmGSSILLR.[L]	M3(Oxidation)	1	Tb927.1.3860:mRNA-p1	Tb927.1.3860:mRNA-p1	0	2	0.1931	0	1	1	561.795	1122.58	1122.58	0.01	1e-05	HCD (High Energy Collision Dissociation)	MS2	59.447	18.289	38.4	33422	20211123_SC_TBtau95-1_high.raw	F6	2.02	1	0.0002116	0.0009679
	FALSE	High	Sequest HT (A2)	Unambiguous	[R].TEmGSSILLR.[L]	M3(Oxidation)	1	Tb927.1.3860:mRNA-p1	Tb927.1.3860:mRNA-p1	0	2	0.162	0	1	1	561.794	1122.58	1122.58	-0.96	-0.00054	HCD (High Energy Collision Dissociation)	MS2	39.5565	35	38.9614	34120	20211123_SC_TBtau95-1_high.raw	F6	1.79	1	0.004373	0.022
	FALSE	High	Sequest HT (A2)	Unambiguous	[R].AIEVLTPR.[E]		1	Tb927.1.3860:mRNA-p1	Tb927.1.3860:mRNA-p1	0	2	0.256	0	1	1	449.772	898.536	898.536	0.38	0.00017	HCD (High Energy Collision Dissociation)	MS2	0.428903	0.617	39.2422	34431	20211123_SC_TBtau95-1_high.raw	F6	2.07	1	0.001052	0.003727
	FALSE	High	Sequest HT (A2)	Unambiguous	[Y].SVPEQcSLPLQR.[A]	C6(Carbamidomethyl)	1	Tb927.1.3860:mRNA-p1	Tb927.1.3860:mRNA-p1	0	2	0.298	0	1	1	707.361	1413.71	1413.72	-0.35	-0.00025	HCD (High Energy Collision Dissociation)	MS2	20.4615	27.388	39.4094	34637	20211123_SC_TBtau95-1_high.raw	F6	2.55	1	0.001182	0.004856
	FALSE	High	Sequest HT (A2)	Unambiguous	[R].TEmGSSILLR.[L]	M3(Oxidation)	1	Tb927.1.3860:mRNA-p1	Tb927.1.3860:mRNA-p1	0	2	0.1739	0	1	1	561.795	1122.58	1122.58	-0.19	-0.00011	HCD (High Energy Collision Dissociation)	MS2	28.2088	13.896	39.4903	34742	20211123_SC_TBtau95-1_high.raw	F6	1.61	1	0.001574	0.006721
	FALSE	High	Sequest HT (A2)	Unambiguous	[R].AIEVLTPR.[E]		1	Tb927.1.3860:mRNA-p1	Tb927.1.3860:mRNA-p1	0	2	0.2347	0	1	1	449.771	898.535	898.536	-0.84	-0.00038	HCD (High Energy Collision Dissociation)	MS2	36.1922	33.638	39.5138	34773	20211123_SC_TBtau95-1_high.raw	F6	2.13	1	0.005938	0.03788
	FALSE	High	Sequest HT (A2)	Unambiguous	[R].TEmGSSILLR.[L]	M3(Oxidation)	1	Tb927.1.3860:mRNA-p1	Tb927.1.3860:mRNA-p1	0	2	0.0976	0	1	1	561.795	1122.58	1122.58	-0.4	-0.00022	HCD (High Energy Collision Dissociation)	MS2	39.3909	16.001	39.7678	35115	20211123_SC_TBtau95-1_high.raw	F6	2.05	1	0.002405	0.008095
	FALSE	High	Sequest HT (A2)	Unambiguous	[R].LcMYDMNDTER.[A]	C2(Carbamidomethyl)	1	Tb927.1.3860:mRNA-p1	Tb927.1.3860:mRNA-p1	0	2	0.4205	0	1	1	724.287	1447.57	1447.57	1.12	0.00081	HCD (High Energy Collision Dissociation)	MS2	55.0989	35	39.8251	35195	20211123_SC_TBtau95-1_high.raw	F6	1.76	1	0.0002116	0.001694
	FALSE	High	Sequest HT (A2)	Unambiguous	[K].DGAEQEATLALR.[I]		1	Tb927.1.3860:mRNA-p1	Tb927.1.3860:mRNA-p1	0	2	0.3323	0	1	1	637.322	1273.64	1273.64	-0.87	-0.00056	HCD (High Energy Collision Dissociation)	MS2	16.3444	2.138	40.2604	35766	20211123_SC_TBtau95-1_high.raw	F6	3.28	1	0.0002116	5.679e-05
	FALSE	High	Sequest HT (A2)	Unambiguous	[E].GGEKPPDAPSSR.[L]		1	Tb927.1.3860:mRNA-p1	Tb927.1.3860:mRNA-p1	0	2	0.2526	0	1	1	599.297	1197.59	1197.59	0	0	HCD (High Energy Collision Dissociation)	MS2	39.3542	21.457	41.8627	37798	20211123_SC_TBtau95-1_high.raw	F6	1.94	1	0.006777	0.052
	FALSE	High	Sequest HT (A2)	Unambiguous	[C].TMEGGEKPPDAPSSR.[L]		1	Tb927.1.3860:mRNA-p1	Tb927.1.3860:mRNA-p1	0	2	0.2233	0	1	1	779.861	1558.72	1558.72	-0.61	-0.00048	HCD (High Energy Collision Dissociation)	MS2	0	35	41.8989	37847	20211123_SC_TBtau95-1_high.raw	F6	2.06	1	0.0002116	0.0007095
	FALSE	High	Sequest HT (A2)	Unambiguous	[T].MEGGEKPPDAPSSR.[L]		1	Tb927.1.3860:mRNA-p1	Tb927.1.3860:mRNA-p1	0	2	0.0359	0	1	1	729.339	1457.67	1457.67	0.67	0.00049	HCD (High Energy Collision Dissociation)	MS2	81.5459	24.829	41.9391	37898	20211123_SC_TBtau95-1_high.raw	F6	1.95	1	0.005652	0.03236
	FALSE	High	Sequest HT (A2)	Unambiguous	[R].MLFQTVR.[R]		1	Tb927.1.3860:mRNA-p1	Tb927.1.3860:mRNA-p1	0	2	0.0263	0	1	1	447.747	894.487	894.487	-0.04	-2e-05	HCD (High Energy Collision Dissociation)	MS2	57.8055	20.525	42.379	38500	20211123_SC_TBtau95-1_high.raw	F6	1.52	1	0.006603	0.04985
	FALSE	High	Sequest HT (A2)	Unambiguous	[R].TEMGSSILLR.[L]		1	Tb927.1.3860:mRNA-p1	Tb927.1.3860:mRNA-p1	0	2	0.2213	0	1	1	553.797	1106.59	1106.59	-0.39	-0.00022	HCD (High Energy Collision Dissociation)	MS2	18.0917	8.953	45.0848	41932	20211123_SC_TBtau95-1_high.raw	F6	2.53	1	0.0002116	0.0001398
	FALSE	High	Sequest HT (A2)	Unambiguous	[R].SGAcATPSAVIHSMYGDSVK.[F]	C4(Carbamidomethyl)	1	Tb927.1.3860:mRNA-p1	Tb927.1.3860:mRNA-p1	0	3	0.0919	0	1	1	679.984	2037.94	2037.94	0.11	7e-05	HCD (High Energy Collision Dissociation)	MS2	22.4007	35	45.6738	42696	20211123_SC_TBtau95-1_high.raw	F6	2.83	1	0.0002116	0.001004
	FALSE	High	Sequest HT (A2)	Unambiguous	[R].SGAcATPSAVIHSMYGDSVK.[F]	C4(Carbamidomethyl)	1	Tb927.1.3860:mRNA-p1	Tb927.1.3860:mRNA-p1	0	2	0.0989	0	1	1	1019.47	2037.94	2037.94	1.88	0.00192	HCD (High Energy Collision Dissociation)	MS2	0	35	45.7319	42778	20211123_SC_TBtau95-1_high.raw	F6	2.63	1	0.005652	0.0312
	FALSE	High	Sequest HT (A2)	Unambiguous	[T].PSAVIHSMYGDSVK.[F]		1	Tb927.1.3860:mRNA-p1	Tb927.1.3860:mRNA-p1	0	2	0.3156	0	1	1	745.871	1490.73	1490.73	2.48	0.00185	HCD (High Energy Collision Dissociation)	MS2	50.8819	32.789	45.8065	42879	20211123_SC_TBtau95-1_high.raw	F6	3.58	1	0.0002116	0.001154
	FALSE	High	Sequest HT (A2)	Unambiguous	[R].LALDALQPR.[F]		1	Tb927.1.3860:mRNA-p1	Tb927.1.3860:mRNA-p1	0	2	0.312	0	1	1	498.795	996.584	996.584	0.05	2e-05	HCD (High Energy Collision Dissociation)	MS2	35.3323	7.903	45.9097	43016	20211123_SC_TBtau95-1_high.raw	F6	2.66	1	0.0002116	0.001031
	FALSE	High	Sequest HT (A2)	Unambiguous	[R].LALDALQPR.[F]		1	Tb927.1.3860:mRNA-p1	Tb927.1.3860:mRNA-p1	0	2	0.3629	0	1	1	498.796	996.584	996.584	0.29	0.00014	HCD (High Energy Collision Dissociation)	MS2	14.0223	1.341	46.1692	43320	20211123_SC_TBtau95-1_high.raw	F6	2.59	1	0.0002116	0.001021
	FALSE	High	Sequest HT (A2)	Unambiguous	[R].LALDALQPR.[F]		1	Tb927.1.3860:mRNA-p1	Tb927.1.3860:mRNA-p1	0	2	0.25	0	1	1	498.796	996.584	996.584	0.16	8e-05	HCD (High Energy Collision Dissociation)	MS2	46.7504	16.474	46.5078	43698	20211123_SC_TBtau95-1_high.raw	F6	2.4	1	0.001052	0.003219
	FALSE	High	Sequest HT (A2)	Unambiguous	[R].IQLAAELVR.[V]		1	Tb927.1.3860:mRNA-p1	Tb927.1.3860:mRNA-p1	0	2	0.3251	0	1	1	506.811	1012.62	1012.61	0.32	0.00016	HCD (High Energy Collision Dissociation)	MS2	24.402	13.006	47.6223	45165	20211123_SC_TBtau95-1_high.raw	F6	2.83	1	0.0002116	0.0001805
	FALSE	High	Sequest HT (A2)	Unambiguous	[R].ALNmYLAAMQR.[R]	M4(Oxidation)	1	Tb927.1.3860:mRNA-p1	Tb927.1.3860:mRNA-p1	0	2	0.3755	0	1	1	649.323	1297.64	1297.64	-0.2	-0.00013	HCD (High Energy Collision Dissociation)	MS2	14.9193	5.815	47.8391	45468	20211123_SC_TBtau95-1_high.raw	F6	2.37	1	0.0002116	0.001568
	FALSE	High	Sequest HT (A2)	Unambiguous	[R].ALNmYLAAMQR.[R]	M4(Oxidation)	1	Tb927.1.3860:mRNA-p1	Tb927.1.3860:mRNA-p1	0	2	0.4267	0	1	1	649.324	1297.64	1297.64	1.49	0.00096	HCD (High Energy Collision Dissociation)	MS2	13.6829	3.871	48.107	45794	20211123_SC_TBtau95-1_high.raw	F6	2.25	1	0.0007822	0.002788
	FALSE	High	Sequest HT (A2)	Unambiguous	[K].AQQLFLQGNKDGAEQEATLALR.[I]		1	Tb927.1.3860:mRNA-p1	Tb927.1.3860:mRNA-p1	1	3	0.3832	0	1	1	801.088	2401.25	2401.25	1.06	0.00085	HCD (High Energy Collision Dissociation)	MS2	36.3737	17.874	48.5867	46449	20211123_SC_TBtau95-1_high.raw	F6	4.88	1	0.0002116	8.154e-07
	FALSE	High	Sequest HT (A2)	Unambiguous	[K].AQQLFLQGNKDGAEQEATLALR.[I]		1	Tb927.1.3860:mRNA-p1	Tb927.1.3860:mRNA-p1	1	2	0.4759	0	1	1	1201.13	2401.25	2401.25	0.99	0.00119	HCD (High Energy Collision Dissociation)	MS2	0	35	48.6276	46503	20211123_SC_TBtau95-1_high.raw	F6	4.98	1	0.0002116	1.649e-08
	FALSE	High	Sequest HT (A2)	Unambiguous	[L].FLQGNKDGAEQEATLALR.[I]		1	Tb927.1.3860:mRNA-p1	Tb927.1.3860:mRNA-p1	1	2	0.2558	0	1	1	981.006	1961.01	1961.01	-1.75	-0.00172	HCD (High Energy Collision Dissociation)	MS2	0	21.637	48.6709	46562	20211123_SC_TBtau95-1_high.raw	F6	3.44	1	0.0002116	0.0002638
	FALSE	High	Sequest HT (A2)	Unambiguous	[Q].QLFLQGNKDGAEQEATLALR.[I]		1	Tb927.1.3860:mRNA-p1	Tb927.1.3860:mRNA-p1	1	2	0.5044	0	1	1	1101.58	2202.15	2202.15	-0.57	-0.00062	HCD (High Energy Collision Dissociation)	MS2	0	35	48.683	46579	20211123_SC_TBtau95-1_high.raw	F6	4.58	1	0.0002116	2.462e-08
	FALSE	High	Sequest HT (A2)	Unambiguous	[K].AQQLFLQGNKDGAEQEATLALR.[I]		1	Tb927.1.3860:mRNA-p1	Tb927.1.3860:mRNA-p1	1	3	0.408	0	1	1	801.088	2401.25	2401.25	0.97	0.00078	HCD (High Energy Collision Dissociation)	MS2	17.9541	11.152	49.0541	47097	20211123_SC_TBtau95-1_high.raw	F6	5	1	0.0002116	7.049e-07
	FALSE	High	Sequest HT (A2)	Unambiguous	[R].ALNMYLAAMQR.[R]		1	Tb927.1.3860:mRNA-p1	Tb927.1.3860:mRNA-p1	0	2	0.4276	0	1	1	641.326	1281.64	1281.64	-0.05	-3e-05	HCD (High Energy Collision Dissociation)	MS2	42.9881	4.216	51.3462	50166	20211123_SC_TBtau95-1_high.raw	F6	2.83	1	0.0002116	0.0001652
	FALSE	High	Sequest HT (A2)	Unambiguous	[D].GDATRFELPSLEEVSK.[Q]		1	Tb927.1.3860:mRNA-p1	Tb927.1.3860:mRNA-p1	1	3	0.0941	0	1	1	593.304	1777.9	1777.9	0.35	0.00021	HCD (High Energy Collision Dissociation)	MS2	47.3445	12.333	51.4203	50268	20211123_SC_TBtau95-1_high.raw	F6	2.55	1	0.0002116	0.0009605
	FALSE	High	Sequest HT (A2)	Unambiguous	[R].RGGTPLTASVYGASAAASTVAGWSHGDEETGQK.[D]		1	Tb927.1.3860:mRNA-p1	Tb927.1.3860:mRNA-p1	1	4	0.4484	0	1	1	805.639	3219.53	3219.53	0.9	0.00073	HCD (High Energy Collision Dissociation)	MS2	21.0348	3.608	51.5478	50434	20211123_SC_TBtau95-1_high.raw	F6	5.04	1	0.0002116	8.306e-06
	FALSE	High	Sequest HT (A2)	Unambiguous	[R].RGGTPLTASVYGASAAASTVAGWSHGDEETGQK.[D]		1	Tb927.1.3860:mRNA-p1	Tb927.1.3860:mRNA-p1	1	3	0.5695	0	1	1	1073.85	3219.53	3219.53	-0.29	-0.00031	HCD (High Energy Collision Dissociation)	MS2	0	7.313	51.6385	50550	20211123_SC_TBtau95-1_high.raw	F6	6.76	1	0.0002116	1.735e-06
	FALSE	High	Sequest HT (A2)	Unambiguous	[Y].GASAAASTVAGWSHGDEETGQK.[D]		1	Tb927.1.3860:mRNA-p1	Tb927.1.3860:mRNA-p1	0	2	0.4199	0	1	1	1058.98	2116.96	2116.95	1.02	0.00108	HCD (High Energy Collision Dissociation)	MS2	13.6874	35	51.6443	50558	20211123_SC_TBtau95-1_high.raw	F6	3.12	1	0.0002116	7.663e-06
	FALSE	High	Sequest HT (A2)	Unambiguous	[K].KSENEDEGPcIDDGSDDGDATRFELPSLEEVSK.[Q]	C10(Carbamidomethyl)	1	Tb927.1.3860:mRNA-p1	Tb927.1.3860:mRNA-p1	2	3	0.3852	0	1	1	1214.2	3640.57	3640.57	0.95	0.00115	HCD (High Energy Collision Dissociation)	MS2	0	34.745	51.9291	50952	20211123_SC_TBtau95-1_high.raw	F6	3.79	1	0.004898	0.02578
	FALSE	High	Sequest HT (A2)	Unambiguous	[K].KSENEDEGPcIDDGSDDGDATRFELPSLEEVSK.[Q]	C10(Carbamidomethyl)	1	Tb927.1.3860:mRNA-p1	Tb927.1.3860:mRNA-p1	2	4	0.535	0	1	1	910.899	3640.57	3640.57	0.59	0.00054	HCD (High Energy Collision Dissociation)	MS2	0.2146	3.461	51.936	50961	20211123_SC_TBtau95-1_high.raw	F6	5.14	1	0.0002116	5.057e-05
	FALSE	High	Sequest HT (A2)	Unambiguous	[R].AAHILISLWNGSR.[C]		1	Tb927.1.3860:mRNA-p1	Tb927.1.3860:mRNA-p1	0	3	0.4484	0	1	1	479.937	1437.8	1437.8	-0.77	-0.00037	HCD (High Energy Collision Dissociation)	MS2	35.0742	12.494	51.9852	51028	20211123_SC_TBtau95-1_high.raw	F6	2.81	1	0.0002116	0.0007341
	FALSE	High	Sequest HT (A2)	Unambiguous	[R].AAHILISLWNGSR.[C]		1	Tb927.1.3860:mRNA-p1	Tb927.1.3860:mRNA-p1	0	2	0.1852	0	1	1	719.402	1437.8	1437.8	0.41	0.00029	HCD (High Energy Collision Dissociation)	MS2	33.4611	35	52.0836	51163	20211123_SC_TBtau95-1_high.raw	F6	2.7	1	0.0002116	3.931e-05
	FALSE	High	Sequest HT (A2)	Unambiguous	[L].TLVNVHAELLNEEGNFPDTVR.[L]		1	Tb927.1.3860:mRNA-p1	Tb927.1.3860:mRNA-p1	0	3	0.2813	0	1	1	789.737	2367.2	2367.19	0.74	0.00059	HCD (High Energy Collision Dissociation)	MS2	88.1496	14.867	52.1818	51297	20211123_SC_TBtau95-1_high.raw	F6	3.91	1	0.0002116	9.137e-05
	FALSE	High	Sequest HT (A2)	Unambiguous	[R].LGVAYAFLGGmEQQcR.[E]	M11(Oxidation); C15(Carbamidomethyl)	1	Tb927.1.3860:mRNA-p1	Tb927.1.3860:mRNA-p1	0	3	0.391	0	1	1	605.956	1815.85	1815.85	0.65	0.00039	HCD (High Energy Collision Dissociation)	MS2	11.8163	17.213	52.4338	51640	20211123_SC_TBtau95-1_high.raw	F6	3.12	1	0.0003974	0.002585
	FALSE	High	Sequest HT (A2)	Unambiguous	[R].LGVAYAFLGGmEQQcR.[E]	M11(Oxidation); C15(Carbamidomethyl)	1	Tb927.1.3860:mRNA-p1	Tb927.1.3860:mRNA-p1	0	2	0.4023	0	1	1	908.43	1815.85	1815.85	0.99	0.0009	HCD (High Energy Collision Dissociation)	MS2	0	1.949	52.4746	51696	20211123_SC_TBtau95-1_high.raw	F6	2.66	1	0.0003974	0.002375
	FALSE	High	Sequest HT (A2)	Unambiguous	[N].AcVVSAWHYLLR.[Y]	C2(Carbamidomethyl)	1	Tb927.1.3860:mRNA-p1	Tb927.1.3860:mRNA-p1	0	3	0.1783	0	1	1	492.258	1474.76	1474.76	-2.5	-0.00123	HCD (High Energy Collision Dissociation)	MS2	45.1716	9.567	53.6285	53261	20211123_SC_TBtau95-1_high.raw	F6	2.3	1	0.0002116	0.002008
	FALSE	High	Sequest HT (A2)	Unambiguous	[R].FNLYFTYR.[W]		1	Tb927.1.3860:mRNA-p1	Tb927.1.3860:mRNA-p1	0	2	0.2204	0	1	1	562.282	1123.56	1123.56	-0.05	-3e-05	HCD (High Energy Collision Dissociation)	MS2	24.8357	3.63	53.7524	53431	20211123_SC_TBtau95-1_high.raw	F6	2.45	1	0.0002116	0.000936
	FALSE	High	Sequest HT (A2)	Unambiguous	[R].NAcVVSAWHYLLR.[Y]	C3(Carbamidomethyl)	1	Tb927.1.3860:mRNA-p1	Tb927.1.3860:mRNA-p1	0	3	0.3158	0	1	1	530.273	1588.8	1588.81	-0.72	-0.00038	HCD (High Energy Collision Dissociation)	MS2	10.4639	16.082	54.298	54186	20211123_SC_TBtau95-1_high.raw	F6	3.61	1	0.0002116	1.623e-05
	FALSE	High	Sequest HT (A2)	Unambiguous	[R].NAcVVSAWHYLLR.[Y]	C3(Carbamidomethyl)	1	Tb927.1.3860:mRNA-p1	Tb927.1.3860:mRNA-p1	0	2	0.387	0	1	1	794.907	1588.81	1588.81	0.48	0.00038	HCD (High Energy Collision Dissociation)	MS2	11.6784	6.167	54.3161	54211	20211123_SC_TBtau95-1_high.raw	F6	3.23	1	0.0002116	5.746e-06
	FALSE	High	Sequest HT (A2)	Unambiguous	[A].cVVSAWHYLLR.[Y]	C1(Carbamidomethyl)	1	Tb927.1.3860:mRNA-p1	Tb927.1.3860:mRNA-p1	0	2	0.3537	0	1	1	702.366	1403.72	1403.73	-0.66	-0.00046	HCD (High Energy Collision Dissociation)	MS2	12.4637	11.398	54.3507	54259	20211123_SC_TBtau95-1_high.raw	F6	3.11	1	0.0002116	1.707e-05
	FALSE	High	Sequest HT (A2)	Unambiguous	[C].VVSAWHYLLR.[Y]		1	Tb927.1.3860:mRNA-p1	Tb927.1.3860:mRNA-p1	0	2	0.4323	0	1	1	622.351	1243.69	1243.69	-0.21	-0.00013	HCD (High Energy Collision Dissociation)	MS2	27.4851	16.758	54.3624	54275	20211123_SC_TBtau95-1_high.raw	F6	3.1	1	0.0002116	0.0002743
	FALSE	High	Sequest HT (A2)	Unambiguous	[N].AcVVSAWHYLLR.[Y]	C2(Carbamidomethyl)	1	Tb927.1.3860:mRNA-p1	Tb927.1.3860:mRNA-p1	0	2	0.2492	0	1	1	737.884	1474.76	1474.76	-0.56	-0.00042	HCD (High Energy Collision Dissociation)	MS2	37.9808	10.511	54.3721	54288	20211123_SC_TBtau95-1_high.raw	F6	2.97	1	0.0002116	0.0001474
	FALSE	High	Sequest HT (A2)	Unambiguous	[N].AcVVSAWHYLLR.[Y]	C2(Carbamidomethyl)	1	Tb927.1.3860:mRNA-p1	Tb927.1.3860:mRNA-p1	0	3	0.0882	0	1	1	492.259	1474.76	1474.76	-0.2	-0.0001	HCD (High Energy Collision Dissociation)	MS2	34.4564	24.094	54.3889	54311	20211123_SC_TBtau95-1_high.raw	F6	2.38	1	0.0002116	0.0002565
	FALSE	High	Sequest HT (A2)	Unambiguous	[A].cVVSAWHYLLR.[Y]	C1(Carbamidomethyl)	1	Tb927.1.3860:mRNA-p1	Tb927.1.3860:mRNA-p1	0	3	0.2976	0	1	1	468.579	1403.72	1403.73	-1.06	-0.0005	HCD (High Energy Collision Dissociation)	MS2	52.9915	22.723	54.4057	54334	20211123_SC_TBtau95-1_high.raw	F6	3.36	1	0.0002116	0.0002703
	FALSE	High	Sequest HT (A2)	Unambiguous	[V].SAWHYLLR.[Y]		1	Tb927.1.3860:mRNA-p1	Tb927.1.3860:mRNA-p1	0	2	0.1739	0	1	1	523.283	1045.56	1045.56	0.04	2e-05	HCD (High Energy Collision Dissociation)	MS2	5.0009	21.915	54.4249	54360	20211123_SC_TBtau95-1_high.raw	F6	2.07	1	0.002405	0.009552
	FALSE	High	Sequest HT (A2)	Unambiguous	[K].SENEDEGPcIDDGSDDGDATRFELPSLEEVSK.[Q]	C9(Carbamidomethyl)	1	Tb927.1.3860:mRNA-p1	Tb927.1.3860:mRNA-p1	1	3	0.2107	0	1	1	1171.5	3512.48	3512.48	1.69	0.00198	HCD (High Energy Collision Dissociation)	MS2	0	23.687	54.4846	54441	20211123_SC_TBtau95-1_high.raw	F6	3.56	1	0.00213	0.00759
	FALSE	High	Sequest HT (A2)	Unambiguous	[R].NAcVVSAWHYLLR.[Y]	C3(Carbamidomethyl)	1	Tb927.1.3860:mRNA-p1	Tb927.1.3860:mRNA-p1	0	3	0.107	0	1	1	530.273	1588.8	1588.81	-1.41	-0.00075	HCD (High Energy Collision Dissociation)	MS2	23.2369	11.605	54.5715	54557	20211123_SC_TBtau95-1_high.raw	F6	2.99	1	0.0002116	0.0001266
	FALSE	High	Sequest HT (A2)	Unambiguous	[R].NAcVVSAWHYLLR.[Y]	C3(Carbamidomethyl)	1	Tb927.1.3860:mRNA-p1	Tb927.1.3860:mRNA-p1	0	2	0.1977	0	1	1	794.907	1588.81	1588.81	1.02	0.00081	HCD (High Energy Collision Dissociation)	MS2	28.3272	9.608	54.6647	54684	20211123_SC_TBtau95-1_high.raw	F6	2.58	1	0.0002116	0.0004792
	FALSE	High	Sequest HT (A2)	Unambiguous	[N].PSVLVLLGNR.[Y]		1	Tb927.1.3860:mRNA-p1	Tb927.1.3860:mRNA-p1	0	2	0.364	0	1	1	534.332	1067.66	1067.66	0.36	0.00019	HCD (High Energy Collision Dissociation)	MS2	35.0858	35	54.7098	54746	20211123_SC_TBtau95-1_high.raw	F6	2.72	1	0.001182	0.004584
	FALSE	High	Sequest HT (A2)	Unambiguous	[R].FELPSLEEVSK.[Q]		1	Tb927.1.3860:mRNA-p1	Tb927.1.3860:mRNA-p1	0	2	0.1105	0	1	1	639.332	1277.66	1277.66	-4.11	-0.00263	HCD (High Energy Collision Dissociation)	MS2	14.4666	16.22	54.7708	54829	20211123_SC_TBtau95-1_high.raw	F6	1.81	1	0.00497	0.02648
	FALSE	High	Sequest HT (A2)	Unambiguous	[R].NAcVVSAWHYLLR.[Y]	C3(Carbamidomethyl)	1	Tb927.1.3860:mRNA-p1	Tb927.1.3860:mRNA-p1	0	3	0.1045	0	1	1	530.274	1588.81	1588.81	0.43	0.00023	HCD (High Energy Collision Dissociation)	MS2	69.0747	35	54.9864	55081	20211123_SC_TBtau95-1_high.raw	F6	2.68	1	0.0002116	0.0001444
	FALSE	High	Sequest HT (A2)	Unambiguous	[R].FELPSLEEVSK.[Q]		1	Tb927.1.3860:mRNA-p1	Tb927.1.3860:mRNA-p1	0	2	0.035	0	1	1	639.335	1277.66	1277.66	-0.29	-0.00019	HCD (High Energy Collision Dissociation)	MS2	17.3422	15.908	55.0425	55155	20211123_SC_TBtau95-1_high.raw	F6	2	1	0.001052	0.003579
	FALSE	High	Sequest HT (A2)	Unambiguous	[R].GGTPLTASVYGASAAASTVAGWSHGDEETGQK.[D]		1	Tb927.1.3860:mRNA-p1	Tb927.1.3860:mRNA-p1	0	3	0.1987	0	1	1	1021.81	3063.43	3063.43	-0.21	-0.00022	HCD (High Energy Collision Dissociation)	MS2	0	15.3	55.3125	55527	20211123_SC_TBtau95-1_high.raw	F6	3.12	1	0.0002116	6.453e-05
	FALSE	High	Sequest HT (A2)	Unambiguous	[M].TSAGHmPASNVGGTIALDNVLGDDTEAGLGQAAAPLR.[V]	M6(Oxidation)	1	Tb927.1.3860:mRNA-p1	Tb927.1.3860:mRNA-p1	0	3	0.184	0	1	1	1188.59	3563.74	3563.74	1.33	0.00158	HCD (High Energy Collision Dissociation)	MS2	0	26.62	56.8997	57679	20211123_SC_TBtau95-1_high.raw	F6	4.13	1	0.001574	0.00684
	FALSE	High	Sequest HT (A2)	Unambiguous	[R].GGTPLTASVYGASAAASTVAGWSHGDEETGQKDSSTIFR.[F]		1	Tb927.1.3860:mRNA-p1	Tb927.1.3860:mRNA-p1	1	4	0.3474	0	1	1	968.209	3869.82	3869.82	-1.51	-0.00146	HCD (High Energy Collision Dissociation)	MS2	6.54749	17.43	57.0874	57857	20211123_SC_TBtau95-1_high.raw	F6	4.03	1	0.0002116	4.473e-05
	FALSE	High	Sequest HT (A2)	Unambiguous	[G].HmPASNVGGTIALDNVLGDDTEAGLGQAAAPLR.[V]	M2(Oxidation)	1	Tb927.1.3860:mRNA-p1	Tb927.1.3860:mRNA-p1	0	3	0.2426	0	1	1	1083.21	3247.61	3247.6	1.41	0.00153	HCD (High Energy Collision Dissociation)	MS2	55.7752	26.794	57.1242	57907	20211123_SC_TBtau95-1_high.raw	F6	3.38	1	0.0002116	0.001078
	FALSE	High	Sequest HT (A2)	Unambiguous	[R].LGVAYAFLGGMEQQcR.[E]	C15(Carbamidomethyl)	1	Tb927.1.3860:mRNA-p1	Tb927.1.3860:mRNA-p1	0	3	0.3466	0	1	1	600.623	1799.85	1799.86	-1.36	-0.00082	HCD (High Energy Collision Dissociation)	MS2	58.9477	6.691	57.5439	58461	20211123_SC_TBtau95-1_high.raw	F6	3.26	1	0.0002116	0.0002823
	FALSE	High	Sequest HT (A2)	Unambiguous	[K].KNFLTLVNVHAELLNEEGNFPDTVR.[L]		1	Tb927.1.3860:mRNA-p1	Tb927.1.3860:mRNA-p1	1	4	0.2818	0	1	1	718.126	2869.48	2869.48	-0.65	-0.00047	HCD (High Energy Collision Dissociation)	MS2	3.40875	6.754	58.131	59255	20211123_SC_TBtau95-1_high.raw	F6	4.01	1	0.006287	0.0438
	FALSE	High	Sequest HT (A2)	Unambiguous	[R].ALQYLGLHHLSTPLYEQVAYEYSVPEQ.[C]		1	Tb927.1.3860:mRNA-p1	Tb927.1.3860:mRNA-p1	0	3	0.1065	0	1	1	1050.19	3148.56	3148.56	0.19	0.0002	HCD (High Energy Collision Dissociation)	MS2	10.8634	25.774	58.189	59335	20211123_SC_TBtau95-1_high.raw	F6	3.38	1	0.0002116	0.0002085
	FALSE	High	Sequest HT (A2)	Unambiguous	[R].ALQYLGLHHLSTPLYEQVAYEYSVPEQcSLPLQR.[A]	C28(Carbamidomethyl)	1	Tb927.1.3860:mRNA-p1	Tb927.1.3860:mRNA-p1	0	4	0.5088	0	1	1	1001.51	4003	4003.01	-0.63	-0.00063	HCD (High Energy Collision Dissociation)	MS2	2.15782	4.662	58.7495	60090	20211123_SC_TBtau95-1_high.raw	F6	5.68	1	0.0002116	1.066e-07
	FALSE	High	Sequest HT (A2)	Unambiguous	[R].ALQYLGLHHLSTPLYEQVAYEYSVPEQcSLPLQR.[A]	C28(Carbamidomethyl)	1	Tb927.1.3860:mRNA-p1	Tb927.1.3860:mRNA-p1	0	3	0.5826	0	1	1	1335.01	4003	4003.01	-0.22	-0.00029	HCD (High Energy Collision Dissociation)	MS2	40.1697	33.706	58.7618	60108	20211123_SC_TBtau95-1_high.raw	F6	6.78	1	0.0002116	6.197e-10
	FALSE	High	Sequest HT (A2)	Unambiguous	[R].ALQYLGLHHLSTPLYEQVAYEYSVPEQcSLPLQR.[A]	C28(Carbamidomethyl)	1	Tb927.1.3860:mRNA-p1	Tb927.1.3860:mRNA-p1	0	4	0.2321	0	1	1	1001.51	4003.01	4003.01	1.06	0.00106	HCD (High Energy Collision Dissociation)	MS2	1.22221	4.995	59.0186	60426	20211123_SC_TBtau95-1_high.raw	F6	4.05	1	0.0002116	0.0002618
	FALSE	High	Sequest HT (A2)	Unambiguous	[R].LVAGGYQENPSVLVLLGNR.[Y]		1	Tb927.1.3860:mRNA-p1	Tb927.1.3860:mRNA-p1	0	2	0.492	0	1	1	1000.05	1999.1	1999.1	1.49	0.00149	HCD (High Energy Collision Dissociation)	MS2	37.8693	8.073	59.2917	60790	20211123_SC_TBtau95-1_high.raw	F6	5	1	0.0002116	7.624e-08
	FALSE	High	Sequest HT (A2)	Unambiguous	[R].LVAGGYQENPSVLVLLGNR.[Y]		1	Tb927.1.3860:mRNA-p1	Tb927.1.3860:mRNA-p1	0	3	0.4442	0	1	1	667.038	1999.1	1999.1	0.66	0.00044	HCD (High Energy Collision Dissociation)	MS2	10.9106	7.946	59.2932	60792	20211123_SC_TBtau95-1_high.raw	F6	4.75	1	0.0002116	3.633e-08
	FALSE	High	Sequest HT (A2)	Unambiguous	[N].PSVLVLLGNR.[Y]		1	Tb927.1.3860:mRNA-p1	Tb927.1.3860:mRNA-p1	0	2	0.3763	0	1	1	534.332	1067.66	1067.66	0.22	0.00012	HCD (High Energy Collision Dissociation)	MS2	10.1923	35	59.4092	60949	20211123_SC_TBtau95-1_high.raw	F6	2.95	1	0.001321	0.005418
	FALSE	High	Sequest HT (A2)	Unambiguous	[G].GTIALDNVLGDDTEAGLGQAAAPLR.[V]		1	Tb927.1.3860:mRNA-p1	Tb927.1.3860:mRNA-p1	0	3	0.442	0	1	1	813.423	2438.26	2438.25	1.19	0.00097	HCD (High Energy Collision Dissociation)	MS2	2.69644	35	59.4442	60997	20211123_SC_TBtau95-1_high.raw	F6	5	1	0.0002116	2.085e-07
	FALSE	High	Sequest HT (A2)	Unambiguous	[G].GTIALDNVLGDDTEAGLGQAAAPLR.[V]		1	Tb927.1.3860:mRNA-p1	Tb927.1.3860:mRNA-p1	0	2	0.4553	0	1	1	1219.63	2438.26	2438.25	2.87	0.0035	HCD (High Energy Collision Dissociation)	MS2	0	35	59.4469	61000	20211123_SC_TBtau95-1_high.raw	F6	5.14	1	0.0002116	9.666e-07
	FALSE	High	Sequest HT (A2)	Unambiguous	[G].TIALDNVLGDDTEAGLGQAAAPLR.[V]		1	Tb927.1.3860:mRNA-p1	Tb927.1.3860:mRNA-p1	0	2	0.5221	0	1	1	1191.12	2381.23	2381.23	-2.08	-0.00248	HCD (High Energy Collision Dissociation)	MS2	60.311	35	59.469	61030	20211123_SC_TBtau95-1_high.raw	F6	3.85	1	0.0002116	0.0001551
	FALSE	High	Sequest HT (A2)	Unambiguous	[G].TIALDNVLGDDTEAGLGQAAAPLR.[V]		1	Tb927.1.3860:mRNA-p1	Tb927.1.3860:mRNA-p1	0	3	0.2183	0	1	1	794.416	2381.23	2381.23	0.55	0.00044	HCD (High Energy Collision Dissociation)	MS2	21.8523	21.684	59.4839	61050	20211123_SC_TBtau95-1_high.raw	F6	3.71	1	0.0002116	0.0003145
	FALSE	High	Sequest HT (A2)	Unambiguous	[K].FTEAKEFAFVVLIGcQR.[T]	C15(Carbamidomethyl)	1	Tb927.1.3860:mRNA-p1	Tb927.1.3860:mRNA-p1	1	3	0.2185	0	1	1	672.352	2015.04	2015.04	0.52	0.00035	HCD (High Energy Collision Dissociation)	MS2	12.3029	35	60.2556	62029	20211123_SC_TBtau95-1_high.raw	F6	3.25	1	0.0002116	5.116e-05
	FALSE	High	Sequest HT (A2)	Unambiguous	[N].VGGTIALDNVLGDDTEAGLGQAAAPLR.[V]		1	Tb927.1.3860:mRNA-p1	Tb927.1.3860:mRNA-p1	0	3	0.3975	0	1	1	865.452	2594.34	2594.34	0.26	0.00023	HCD (High Energy Collision Dissociation)	MS2	11.3904	16.207	60.4076	62232	20211123_SC_TBtau95-1_high.raw	F6	4.83	1	0.0002116	4.614e-06
	FALSE	High	Sequest HT (A2)	Unambiguous	[A].SNVGGTIALDNVLGDDTEAGLGQAAAPLR.[V]		1	Tb927.1.3860:mRNA-p1	Tb927.1.3860:mRNA-p1	0	3	0.0753	0	1	1	932.478	2795.42	2795.42	1.23	0.00115	HCD (High Energy Collision Dissociation)	MS2	13.1488	11.607	60.4088	62234	20211123_SC_TBtau95-1_high.raw	F6	2.79	1	0.00148	0.005643
	FALSE	High	Sequest HT (A2)	Unambiguous	[N].VGGTIALDNVLGDDTEAGLGQAAAPLR.[V]		1	Tb927.1.3860:mRNA-p1	Tb927.1.3860:mRNA-p1	0	2	0.4596	0	1	1	1297.68	2594.34	2594.34	1	0.00129	HCD (High Energy Collision Dissociation)	MS2	0	18.76	60.4171	62245	20211123_SC_TBtau95-1_high.raw	F6	3.22	1	0.0002116	0.002037
	FALSE	High	Sequest HT (A2)	Unambiguous	[M].PASNVGGTIALDNVLGDDTEAGLGQAAAPLR.[V]		1	Tb927.1.3860:mRNA-p1	Tb927.1.3860:mRNA-p1	0	3	0.3971	0	1	1	988.507	2963.51	2963.51	-0.3	-0.00029	HCD (High Energy Collision Dissociation)	MS2	3.3893	21.412	60.6296	62530	20211123_SC_TBtau95-1_high.raw	F6	4.86	1	0.0002116	4.451e-07
	FALSE	High	Sequest HT (A2)	Unambiguous	[R].LVAGGYQENPSVLVLLGNRY.[F]		1	Tb927.1.3860:mRNA-p1	Tb927.1.3860:mRNA-p1	1	2	0.5445	0	1	1	1081.59	2162.16	2162.16	1.64	0.00178	HCD (High Energy Collision Dissociation)	MS2	0	35	61.8711	64042	20211123_SC_TBtau95-1_high.raw	F6	3.82	1	0.0002116	0.0001775
	FALSE	High	Sequest HT (A2)	Unambiguous	[R].LVAGGYQENPSVLVLLGNRY.[F]		1	Tb927.1.3860:mRNA-p1	Tb927.1.3860:mRNA-p1	1	3	0.2156	0	1	1	721.391	2162.16	2162.16	-0.71	-0.00051	HCD (High Energy Collision Dissociation)	MS2	60.254	12.984	61.8907	64069	20211123_SC_TBtau95-1_high.raw	F6	3.34	1	0.0009542	0.003097
	FALSE	High	Sequest HT (A2)	Unambiguous	[K].NFLTLVNVHAELLNEEGNFPDTVR.[L]		1	Tb927.1.3860:mRNA-p1	Tb927.1.3860:mRNA-p1	0	3	0.4181	0	1	1	914.468	2741.39	2741.39	0.13	0.00012	HCD (High Energy Collision Dissociation)	MS2	8.73667	23.75	62.8377	65313	20211123_SC_TBtau95-1_high.raw	F6	5.19	1	0.0002116	1.359e-08
	FALSE	High	Sequest HT (A2)	Unambiguous	[L].TLVNVHAELLNEEGNFPDTVR.[L]		1	Tb927.1.3860:mRNA-p1	Tb927.1.3860:mRNA-p1	0	2	0.5504	0	1	1	1184.1	2367.19	2367.19	-0.99	-0.00117	HCD (High Energy Collision Dissociation)	MS2	0	35	62.9349	65435	20211123_SC_TBtau95-1_high.raw	F6	4.96	1	0.0002116	2.426e-07
	FALSE	High	Sequest HT (A2)	Unambiguous	[K].NFLTLVNVHAELLNEEGNFPDTVR.[L]		1	Tb927.1.3860:mRNA-p1	Tb927.1.3860:mRNA-p1	0	2	0.4551	0	1	1	1371.2	2741.4	2741.39	3.03	0.00415	HCD (High Energy Collision Dissociation)	MS2	0	35	62.9474	65451	20211123_SC_TBtau95-1_high.raw	F6	3.45	1	0.0002116	0.001628
	FALSE	High	Sequest HT (A2)	Unambiguous	[F].LTLVNVHAELLNEEGNFPDTVR.[L]		1	Tb927.1.3860:mRNA-p1	Tb927.1.3860:mRNA-p1	0	2	0.5561	0	1	1	1240.65	2480.29	2480.28	3.62	0.00449	HCD (High Energy Collision Dissociation)	MS2	0	35	62.9557	65462	20211123_SC_TBtau95-1_high.raw	F6	4.28	1	0.0002116	8.309e-05
	FALSE	High	Sequest HT (A2)	Unambiguous	[K].EFAFVVLIGcQR.[T]	C10(Carbamidomethyl)	1	Tb927.1.3860:mRNA-p1	Tb927.1.3860:mRNA-p1	0	2	0.4469	0	1	1	719.878	1438.75	1438.75	-1.01	-0.00073	HCD (High Energy Collision Dissociation)	MS2	9.03718	31.864	63.183	65760	20211123_SC_TBtau95-1_high.raw	F6	3.2	1	0.0002116	0.0001331
	FALSE	High	Sequest HT (A2)	Unambiguous	[R].EVFHHLVDTcPmAEYGDVLYDAANALQQVGLHTEAR.[M]	C10(Carbamidomethyl); M12(Oxidation)	1	Tb927.1.3860:mRNA-p1	Tb927.1.3860:mRNA-p1	0	4	0.4112	0	1	1	1022.23	4085.92	4085.91	1.11	0.00113	HCD (High Energy Collision Dissociation)	MS2	53.4321	28.607	64.7982	67845	20211123_SC_TBtau95-1_high.raw	F6	5.01	1	0.0002116	8.942e-07
	FALSE	High	Sequest HT (A2)	Unambiguous	[R].EVFHHLVDTcPmAEYGDVLYDAANALQQVGLHTEAR.[M]	C10(Carbamidomethyl); M12(Oxidation)	1	Tb927.1.3860:mRNA-p1	Tb927.1.3860:mRNA-p1	0	5	0.1945	0	1	1	817.99	4085.92	4085.91	2.07	0.00169	HCD (High Energy Collision Dissociation)	MS2	21.8635	19.469	64.8132	67863	20211123_SC_TBtau95-1_high.raw	F6	4.37	1	0.0002116	0.0007863
	FALSE	High	Sequest HT (A2)	Unambiguous	[R].EVFHHLVDTcPmAEYGDVLYDAANALQQVGLHTEAR.[M]	C10(Carbamidomethyl); M12(Oxidation)	1	Tb927.1.3860:mRNA-p1	Tb927.1.3860:mRNA-p1	0	5	0.2857	0	1	1	817.987	4085.91	4085.91	-0.91	-0.00074	HCD (High Energy Collision Dissociation)	MS2	6.49224	8.103	65.0817	68201	20211123_SC_TBtau95-1_high.raw	F6	5.25	1	0.0002116	0.0001582
	FALSE	High	Sequest HT (A2)	Unambiguous	[M].AEYGDVLYDAANALQQVGLHTEAR.[M]		1	Tb927.1.3860:mRNA-p1	Tb927.1.3860:mRNA-p1	0	3	0.0153	0	1	1	868.76	2604.27	2604.27	-1.27	-0.00111	HCD (High Energy Collision Dissociation)	MS2	28.7939	35	65.1097	68238	20211123_SC_TBtau95-1_high.raw	F6	3.91	1	0.007836	0.05837
	FALSE	High	Sequest HT (A2)	Unambiguous	[R].EVFHHLVDTcPmAEYGDVLYDAANALQQVGLHTEAR.[M]	C10(Carbamidomethyl); M12(Oxidation)	1	Tb927.1.3860:mRNA-p1	Tb927.1.3860:mRNA-p1	0	4	0.4481	0	1	1	1022.24	4085.92	4085.91	1.72	0.00175	HCD (High Energy Collision Dissociation)	MS2	95.1471	25.141	65.1635	68306	20211123_SC_TBtau95-1_high.raw	F6	5.78	1	0.0002116	1.003e-07
	FALSE	High	Sequest HT (A2)	Unambiguous	[R].EVFHHLVDTcPmAEYGDVLYDAANALQQVGLHTEAR.[M]	C10(Carbamidomethyl); M12(Oxidation)	1	Tb927.1.3860:mRNA-p1	Tb927.1.3860:mRNA-p1	0	5	0.1189	0	1	1	817.989	4085.92	4085.91	0.83	0.00067	HCD (High Energy Collision Dissociation)	MS2	11.5093	21.933	65.3712	68572	20211123_SC_TBtau95-1_high.raw	F6	4.29	1	0.0002116	0.0003311
	FALSE	High	Sequest HT (A2)	Unambiguous	[R].EVFHHLVDTcPmAEYGDVLYDAANALQQVGLHTEAR.[M]	C10(Carbamidomethyl); M12(Oxidation)	1	Tb927.1.3860:mRNA-p1	Tb927.1.3860:mRNA-p1	0	4	0.2903	0	1	1	1022.23	4085.91	4085.91	0.36	0.00036	HCD (High Energy Collision Dissociation)	MS2	0	35	65.4647	68689	20211123_SC_TBtau95-1_high.raw	F6	4.34	1	0.001052	0.004015
	FALSE	High	Sequest HT (A2)	Unambiguous	[R].TLQLQLADLYIGLGEFKR.[A]		1	Tb927.1.3860:mRNA-p1	Tb927.1.3860:mRNA-p1	1	3	0.3578	0	1	1	693.392	2078.16	2078.16	-1.65	-0.00114	HCD (High Energy Collision Dissociation)	MS2	9.38622	13.709	66.3974	69825	20211123_SC_TBtau95-1_high.raw	F6	4.36	1	0.0002116	7.852e-06
	FALSE	High	Sequest HT (A2)	Unambiguous	[R].TLQLQLADLYIGLGEFKR.[A]		1	Tb927.1.3860:mRNA-p1	Tb927.1.3860:mRNA-p1	1	2	0.4561	0	1	1	1039.59	2078.17	2078.16	1.01	0.00105	HCD (High Energy Collision Dissociation)	MS2	8.10239	35	66.4187	69853	20211123_SC_TBtau95-1_high.raw	F6	4.56	1	0.0002116	8.435e-08
	FALSE	High	Sequest HT (A2)	Unambiguous	[R].IHPTDHLFALLAVIAESK.[G]		1	Tb927.1.3860:mRNA-p1	Tb927.1.3860:mRNA-p1	0	3	0.5157	0	1	1	659.038	1975.1	1975.1	-0.73	-0.00048	HCD (High Energy Collision Dissociation)	MS2	3.03275	11.163	66.7364	70275	20211123_SC_TBtau95-1_high.raw	F6	5.08	1	0.0002116	6.193e-07
	FALSE	High	Sequest HT (A2)	Unambiguous	[R].IHPTDHLFALLAVIAESK.[G]		1	Tb927.1.3860:mRNA-p1	Tb927.1.3860:mRNA-p1	0	4	0.5607	0	1	1	494.53	1975.1	1975.1	-1.38	-0.00068	HCD (High Energy Collision Dissociation)	MS2	20.5203	13.642	66.7427	70283	20211123_SC_TBtau95-1_high.raw	F6	4.12	1	0.001574	0.005958
	FALSE	High	Sequest HT (A2)	Unambiguous	[H].PTDHLFALLAVIAESK.[G]		1	Tb927.1.3860:mRNA-p1	Tb927.1.3860:mRNA-p1	0	2	0.3398	0	1	1	862.982	1724.96	1724.96	-0.76	-0.00065	HCD (High Energy Collision Dissociation)	MS2	31.5851	17.494	66.7861	70344	20211123_SC_TBtau95-1_high.raw	F6	3.62	1	0.0002116	0.00061
	FALSE	High	Sequest HT (A2)	Unambiguous	[R].EVFHHLVDTcPMAEYGDVLYDAANALQQVGLHTEAR.[M]	C10(Carbamidomethyl)	1	Tb927.1.3860:mRNA-p1	Tb927.1.3860:mRNA-p1	0	5	0.3848	0	1	1	814.791	4069.93	4069.92	2.01	0.00163	HCD (High Energy Collision Dissociation)	MS2	26.7796	8.268	66.9011	70508	20211123_SC_TBtau95-1_high.raw	F6	4.99	1	0.0002116	8.893e-06
	FALSE	High	Sequest HT (A2)	Unambiguous	[R].EVFHHLVDTcPMAEYGDVLYDAANALQQVGLHTEAR.[M]	C10(Carbamidomethyl)	1	Tb927.1.3860:mRNA-p1	Tb927.1.3860:mRNA-p1	0	4	0.5024	0	1	1	1018.24	4069.93	4069.92	2.82	0.00287	HCD (High Energy Collision Dissociation)	MS2	3.71295	35	66.9039	70512	20211123_SC_TBtau95-1_high.raw	F6	6.33	1	0.0002116	1.52e-09
[truncated: 11,846 more rows]

## Sheet: Tb rep 2
Checked	Protein FDR Confidence: Combined	Master	Accession	Description	Exp. q-value: Combined	Sum PEP Score	Coverage [%]	# Peptides	# PSMs	# Unique Peptides	# AAs	MW [kDa]	calc. pI	Score Sequest HT: Sequest HT	# Peptides (by Search Engine): Sequest HT	Biological Process	Cellular Component	Molecular Function	Pfam IDs	Entrez Gene ID	Ensembl Gene ID	Gene Symbol	Chromosome	Reactome Pathways	KEGG Pathways	WikiPathways	# Protein Pathway Groups	Found in Sample: [S7] F7: Sample	# Protein Groups	Modifications
[truncated: 5,675 more rows]

[truncated: 4 more sheets: Lm rep 1, Lm rep 2, Tb WT control, Lm WT control]
